# Supplementary material for: Mining a human transcriptome database for chemical modulators of NRF2
Source: PLoS One. 2020 Sep 28;15(9):e0239367. doi: 10.1371/journal.pone.0239367 (PMC7521735; doi:10.1371/journal.pone.0239367)
Supplement: S1 File — Contains 1) list of genes that comprise the NRF2 biomarker, 2) evidence from ChIP-Seq studies for direct interactions between biomarker genes and NRF2, and 3) biosets examined in this study. (XLSX) [file pone.0239367.s001.xlsx]

## Sheet: NRF2 Gene Biomarker
Gene	Fold Change	ChIP-seq region (*=annotated near gene; **=also contains ARE)
AKR1B10	100.255	**
AKR1C1	17.11	**
MAP2	14.9175
AKR1C3	11.855	**
SPANXA1	10.5175
TXNRD1	5.444	*
SLC7A11	5.378	**
C1S	5.01	**
AGPAT9	4.84
KIAA1324	4.37
PTGR1	4.13833	**
NQO1	3.855	**
ABCC2	3.535	**
SRXN1	3.436
GLA	3.378	*
SLC6A6	3.024
SPSB1	2.86
GCLC	2.852	**
GCLM	2.712	**
SLC3A2	2.6025	*
CABYR	2.59	**
ABHD2	2.548
FDXR	2.54	*
FADS3	2.528	*
ADM	2.288	*
B4GALNT1	2.255	*
RRAGD	2.18
AIFM2	2.1675	**
ABCB6	2.144
TSKU	2.114
ALAS1	2.09333
PQLC2	2.0125
GSR	1.96833	**
ARHGAP5-AS1	1.9475
ASF1A	1.908
FECH	1.86	**
EDC3	1.85
STK16	1.8375	*
TMEM70	1.7875
POP4	1.7625	*
CBR1	1.756	*
ATP6V0B	1.7325
SH3BGR	1.715
ZNF598	1.7075
PELO	1.6875
LARP6	1.685
SLC48A1	1.678
TXN	1.664	**
IL17RC	1.66	**
TALDO1	1.66	**
MPP3	1.64	*
BLOC1S4	1.63
DFFA	1.6275
LOC729680	1.625
BCAN	1.625
C2CD2	1.615
SLC25A51	1.612
STAMBP	1.6025
ZNF746	1.594
CTNS	1.59	*
CLN3	1.5875
UBQLN1	1.575
GOLT1B	1.5675
POLR3C	1.548
SSU72	1.5325	*
CAPN10	1.5225
PRRC2B	1.5175
ZDHHC18	1.5
DHRS3	-1.506
PAQR8	-1.5125
FAM117B	-1.5275
ZAK	-1.535
DOCK4	-1.54
PNPLA4	-1.5425
TMTC4	-1.5675
LZTFL1	-1.58
TBC1D8B	-1.584
TBL1XR1	-1.594
PIK3C3	-1.6025
ALCAM	-1.606
USP16	-1.6075
SH3PXD2A	-1.6325
PDPK1	-1.655	*
TP63	-1.6575
MYH10	-1.658
LTBP1	-1.665
WWOX	-1.684
NFIA	-1.692
HNF4G	-1.695
HNRNPU	-1.6975
YTHDC1	-1.7
PTP4A2	-1.73	**
FAM208A	-1.74857
RRBP1	-1.76
FRAS1	-1.7675
PPIA	-1.775
RPS6KA3	-1.778
UACA	-1.7825
TIA1	-1.79
IVNS1ABP	-1.7925
ARHGAP18	-1.804
TFPI	-1.8125
LOC389831	-1.8125
FAM162A	-1.83
FAM176A	-1.8625
ADH5	-1.86333	*
LRBA	-1.87
MTPAP	-1.8725
CPS1	-1.8725
PNISR	-1.875	*
SCARB1	-1.8825
ALDH7A1	-1.888	*
TRIQK	-1.88833
PODXL	-1.8925	*
OAS1	-1.91
MARCKS	-1.916
ZKSCAN1	-1.985
GLUD1	-1.994
PCM1	-2
PDCD4	-2.0325
HNMT	-2.07
RPS15A	-2.0725
HMGA2	-2.0925	*
CFI	-2.105
KLF3	-2.112
ALPK2	-2.14	**
DHTKD1	-2.1725
TACC1	-2.19833
ST3GAL5	-2.2
PCYOX1	-2.2175
COBLL1	-2.235
GPX8	-2.2725
FLRT3	-2.42
NAV2	-2.4225
PPFIBP2	-2.436
PTPRK	-2.47
STARD4	-2.495
PIK3AP1	-2.56
CADM1	-2.595
ST6GAL1	-2.66286
CARHSP1	-2.725
ACSM3	-3.1
NREP	-3.36333

## Sheet: ChIPseq Annotation
chromosome	start	end	width	feature	start_position	end_position	feature_strand	insideFeature	distancetoFeature	gene_name	seq	hits	hits.rev.strand	hits.total	Cell source		Meta data key	Notes
chr10	99775889	99776208	320	1244	99782732	99852192	+	upstream	6523	ABCC2	TTATTAAATCTATCTCTAATGATTAACCAAAAGTGGACCACTCTGCTTATCTTGGACATTGAACTTTTGTAGATTTTTCAAAGTTATTTAAGTGCAAAACTTAATTAGTTAACATTTGCTTGCTAAATAGAAATGATACAGCATATTTTCTCCTGAATCATGTAGATGAGTCATTCTTTTCTATTGAATTATCTCTGTGCAATCCATGATTTACACTGCAGCACACCCACACTGAGTCATTAAGAAGAGATGTTTTGAGACCATTAAGAGGAGATTTGGGATCAATCTTTTTACATAGGACCAGCAGAGCTAAGTTTAGA	3	1	4	A549		chr	chromosomal location of ChIP-seq region
chr1	31944861	31945030	170	8073	31906421	31944856	-	upstream	4	PTP4A2	CGCCATCAAGTGGGACTGGAGTTCGGCCAGAGAAGAAAACGACTTCGGGAACTGGCAACGAGGGAGAGGGAAAAGTTGAGAAACGTGACTCAGCCTCTTTAGTTCATCTTTCACGTGGGGCAGCGGAGGCCTGGCGGGGACGGGGAGCCGCTCGGGGACTGCAGGCCCGT	0	1	1	A549		start	start nucleotide number of ChIP-seq region
chr1	93909273	93909644	372	2730	93885205	93909456	-	overlapStart	0	GCLM	AGCGCGAGGCTGCCGGCGCCGCGCGGCTGGAGCCTGGTCTGCGCTCGGGCCCGAGGGAGGCCGGACGGCGGCTGGGCGGCGGCGGGAAAGGAAGGCACCGGTGGCTGCGGCTCCGGCTCCGGCTACTGCGGCCGCAGCGGGAGAGCTGATTCCAAACTGAGGGAGCTGTTTCCTGGAAGACAATGACTAAGCAGAAATCGTAGCCGAGAAAGTGCTTCGTAACCGTTACTCATCCCGCGGCGGGGCAGGGGCGGGGCGCGAATGGGCTGCGGGACGCCGGCCCGCAAGTGACTGGCCCTTGGCCTGCGGCGGGCGTGGCGACGGGTGGTGCGCGGCGGGCGCGCGGGTCGAGAGAGCGTGGCGGCGCGGCCC	0	1	1	A549		end	end nucelotide number of ChIP-seq region
chr10	4953522	4953704	183	1645	4963253	5107522	+	upstream	9548	AKR1C1	AGAAAAAACAGCATGCCTATATGCTCTTAGGAAGAATCTAGTAGAAAGAGAAAAACTGATGATGCAGGAGAGAGAGGATCAGAATTGCTGAATCATGTTTGCATTCATTTCCTATTTCTGCTGTAAAAAAATATCACAAATGTTGTGGCCTGAAACACCATAATTAATTTTCTCACAGTTCAT	1	0	1	A549		width	width of chIP-seq region in nucleotides
chr10	4956940	4957252	313	1645	4963253	5107522	+	upstream	6000	AKR1C1	TAAACCATTCAGAAATAGGTTTTTCTCACCTGGTTTTATGCTAACCAAAACAACTATAATATTAATACTTTTCTCTTTACAACCTCCCCTGCTTGTTGACCTATCCAGGAGTGGTCGCAAGGTGTGCAAGCTGCTGAGTCACCCTGACTGCATCAACCCGAGTAGATTGTAGGGGTGAACAATAGTATCGAGAAATAGTAAAATAGCAAACAGTGCAGACAAGGCAGACGTCTCAAAAAGTGCTCAGTGGAATTGTCACTCATCCAGAGTCAACATTGGTGACACAGTTGTTTCTTCAAACAGAGTTCCCTCT	1	0	1	A549		feature	Ensembl ID of annotated feature linked to ChIP-seq region
chr10	5033391	5033702	312	8644	5035354	5107686	+	upstream	1651	AKR1C3	TTTATATTAATTATAAATTGTTTTCTTGACCTGGTTTTATGCTAACCAAAACAACCATAAAAGTTAATAATTTTCTCTTTAAAACATCCCCTGCATTTTGTCCCAATCCAGGATTAGTCAGAATAGATGAAAACTGATGAGTCATCCTGAGAGCATGAACCCCAGTGGATTGTAGGGGTTGACTACAGTATTGAGAAATATTAAAATAACAAAAAGTACAGAAGAGGCAGGGATCTCAAAAAGTGCTCAGTGGAACCACCACTTATTGTGAGTCAACATTCAGGACACAGTTGTTTCTTCAGACAGAGTTCA	1	0	1	A549		start_position	start nucelotide of annotated feature
chr10	70132740	70133014	275	84883	70098223	70132934	-	overlapStart	0	AIFM2	GCCGCGCCCGCGCGCTCTCGCTCCGGCTCCCGCTCCCGCTCCCGCTCCCGCTTGGTCGTCTTCCCGAGTTACTGACCCGAGGCGCTCCCGGGCGGGGCGTGACTCAGCACTCGTGCTGGTCCCCGACCCCGCGGCAACGCCCCGGCCAGGCCCCGGAAACGGTCCTGGCACGCTGGGGCTGGTCTCCGAACGGCCCGCCGGACTAACCTTGACCCTGAGCGAACGGCCTTGAACTTTGAAACAAATGCTCCCATGGCCAGATGTCGCCTCTCCGG	0	1	1	A549		end_position	end nucelotide of annotated feature
chr10	99779928	99780035	108	1244	99782732	99852192	+	upstream	2696	ABCC2	CTATGGGTAAACTCATGAAAGTGTGGAGATCATCCCCTCCTTATGGCTGAGTCACTCTGGAATTTTTCTCTCTCAAACTTATCTACACTGGGCCTCCGGCAATTCAAT	1	0	1	A549		feature_strand	1 or + for positive strand and -1 or - for negative strand where the feature is located
chr11	746460	746560	101	6888	747329	765024	+	upstream	768	TALDO1	GATGGCCCCACCTGGACCTGCCAACCAGTTGTGTGGCCTCTACCCAGGGACTGACTCAGCATAAGCGGACAGCTTCGACTCCCTGTGATTTCATCCCTAGC	0	1	1	A549		insideFeature	location of ChIP-seq region in relation to annotated feature (upstream: peak resides upstream of the feature; downstream: peak resides downstream of the feature; inside: peak resides inside the feature; overlapStart: peak overlaps with the start of the feature; overlapEnd: peak overlaps with the end of the feature; includeFeature: peak include the feature entirely)
chr12	6978706	6978818	113	716	6988259	7071032	+	upstream	9440	C1S	ACAGTGCATTAGGGATATCACATGACTAGGCAGTTTCTCTCAGCACTCTTCCTTTTCACACTTGTGGCTGGCTACTTCATACCTGCCTGAGTCCTGCTGCCAGATGCCCTCAA	0	1	1	A549		distancetoFeature	distance to the nearest feature such as transcription start site. By default, the distance is calculated as the distance between the start of the binding site and the TSS that is the gene start for genes located on the forward strand and the gene end for genes located on the reverse strand.
chr16	69726536	69727322	787	1728	69706996	69726951	-	overlapStart	0	NQO1	CTGCAACCTTGTGGGAGTCGCGTGTGTAGTGCACGGTGCATTCTCTCTTATATATCCTGTCCGGCCCGTTTGAGGTGGACAGCCTACAAGGGCGGGACCCAACGCCTGAATCCTGGGGTGCTGGGCGGAGGATGCTGAGGCTGCAGCTCCAGGAAGGGAGGGAGCCTGGGGGATGAAGGAGGGGCCTCTCCACTCTCACCCGCCGGAGCAACTGGTGGAAGTCAAGAAAAGTCTCTCGGGGCTGGGGGAGGGGATTGTAGGGGTGTGTGTGACAGAGGCCTCAAAAATCTGGCTGGGGGTGCTAAGGCAAGCCCATCTGCGCACTGTGCCCTGAGGTGCAAGAGGATGCAGGGTGGAAGTCGTCCCAAGAGAGTCCAGGGATCAAGTGGGCATGCCCTT…	1	0	1	A549		gene_name	Gene name associated with gene feature
chr18	24137192	24137370	179	26256	24138956	24161603	+	upstream	1585	CABYR	AACCACATCAAATCATTAAGAGTTCAAGAAATCAAAGCAGCGATGGGCAGTGGTTTGAAAATTCTTGGTTAGATGTTTACATTGTAACAATTTGCATTTCAGAATGACTCAGCCAAACAGTCACTGAAGAAATGGAGAGTAAAATCTTGTTTTTTGAGTTACAGGTATTTCTGCATAAT	0	1	1	A549		seq	Sequence of ChIP-seq region
chr18	57586795	57587206	412	2235	57548283	57586772	-	upstream	22	FECH	CAGAGACACGCCCCTCGCGGAGAGCCCGCCCCAGCTGGGCGCCGCTCCCTGCGTGAAAATGGGCCCGGGGGCTGAGCTAGAAGCCCGCTCCCCACCACCATCGCAGGTCACTGCAAAACCTGCTGGACTCCTAGTTGCGTGCCCTGTTTGCATCTGCCAAACTAGCGAAGTCAGGATCCTCAGCCATGACTCAGCAAATAACTTTTTTCGACGTTTCCATTACTATTATTTAGATATAAGGATGCTTTTGCCTCAGTTCTCCAGTTTGCCTGCCTAGTCACAACACAAGTGTGCAGATCCTGTTTTGTTTTGCTTTATTTTCAGAATAGAAAAAGGGATTATTCAGTTTCTCTGCACCCTCTCTGTGTAGCAGAATTTGACAGGTGAAACTCACTGAAG…	0	1	1	A549		hits	Number of AREs found on positive strand of ChIP-seq region
chr18	58635959	58636197	239	115701	58481247	58628957	-	upstream	7001	ALPK2	GATGTGAAGAAGAAACTGGAACCCTAATACACTGCTGGTGGGAATGTAAAGTAGCACAGCCACTTTGGAAAATAACTGGTCATTTCTTAAAACGTTAAACACAAGCTTGCCATATGACTCAGCAATTCCACTCCTAGAACCCTCCCTATGAGAAATAACAACACAAGTTCAAATAACAACCTGTATGCCAAAAACTGAAAACAATCCAAATGTCTGTCAACCAATGAATGGATACGACA	0	1	1	A549		hits.rev.strand	Number of AREs found on negative strand of ChIP-seq region
chr3	9912509	9912674	166	84818	9917074	9933630	+	upstream	4399	IL17RC	TAGGAGCACTTTATCAGACTATCTTCCATGTATCTGATATAAAAACCACAGTCAAGTACACCCTCAATACCACAGCACCACGCTGACTAAGCATGACTAGCTCTTTCAAACAGTTATTTCTTAAATGCTCACTTGCAGCTTATATGTTTGTTTTGCATTGTATGAG	0	1	1	A549		hits.total	Total number of AREs found on both strands of ChIP-seq region
chr4	138242305	138242566	262	23657	138164097	138242349	-	overlapStart	0	SLC7A11	ACCACTGCTGCTGCTGCTGCTGCTGCCGCCCTATCATTACAAACCAGCTCAGCTTCCTCATGGGCTTGTATTTAAGCGCCTGCCTGTCACACCAACTTACTACAGCTAAATGATGATGCAAATTCTCCAGGTTTGCATCAGCCACATGAGAAGCCTCCAGCATTACTCAGCTCTTTTTTTTAAAAAAAGAAAAAAACAGGAGGAGCTTGTTGCTCAACTGACCTAAGCTTTTTAGAGAACAAAGCACACACTTTAAAGAGAT	0	1	1	A549		Cell source	ChIP-seq data derived from particular cell source (LCL = lymphoblastoid cell lines [GEO: GSE37589]; BEAS-2B [GEO: GSE75812]; A549 [GEO: GSE91894])
chr6	53548044	53548389	346	2729	53497341	53545129	-	upstream	2914	GCLC	CGTCCGGAAAACCTGGACCGTGGAGATCCGCATGGGGGGACGCCGTGCAGTCGTGAGGCCAAGCTGAGCATGCTCGGAGAGCCGGCCTGTCGCGGGAGGAAGCGGTGTGGGCCGCGGGCGGCGCACGCCGCGCAGTTGTTGTGATACAGCCCCCGCCACGTGACTGCGCGGGCCCGCCTCCCCCGCGCGCGGCACCGCCTCCCCGTGACTCAGCGCTTTGTGCGGGCTCCGAGCCGGAGGTCAATCTGGGGGAGGCTTCTTAGGGCAAAGTCTCAGTCCATCACTCCTGACCTCTGGGCTGCTGCTGCTGCTAGGATTGCCGCAGTCGTTTCAGACACGATGGGTT	0	1	1	A549
chr7	134527222	134527560	339	57016	134527592	134541408	+	upstream	31	AKR1B10	GTGCCCCCACGCCCGGCTAATTTTTGTATTTTTAGTAGAGGCAGGGTTTCACTATGTTGGCCAGACTTCTTTCCCTCCCTCCTCCAACTCTTCTTTTCTTCCTTGCTGTCTCCCTCCCTACCTTCCAACTTTTGGCTGTGTTGAATTTGTTGACTCATCCTGAACAAGCAGAAACTCCAATGATACTGTCACCTAAGAGAGAACTTTGCACAAGGTTGCCATGTTTAATAATTCATTCACAGAATCCTCAATCTCACAAAAGCCTGGAATGGATTTCCTGTTTGGTTATGGCAGGGAAGCTACTGTGGCCAGGCTCCAACTCCTCCCACTGTAGATAGC	1	0	1	A549
chr8	30727672	30728084	413	2936	30678061	30727926	-	overlapStart	0	GSR	GGGCCCTGCGGCTGCGGCTCCTGCCTGCAGGCCATGGCACGGGAGAGGGCGCGCGTGAGGGCCGCGGGCTCGGGCAGAAGCAGCAGGAAGCCTCGGAAGGCGCGCGCCGCCCGCCGCCAGCTCGGTCCCGCGCCGGCGCTCAGGGCTCGGGGCAGCAGGGCCATGCACGCGGAAGTGGCGCGCCAAGTGGGGCGGGCGGCCCGGGGGCGGTCCCCGGGGTAGGGGGGCGCGGGCCCCGGGCAAGCGCAGCCTCACGGTGACTAAGCATGCGCCCGCCGCTAGGCAAGACCCAGGAGGATGCCCAGAGGCGGGGCCGCCTCCCAGTTCCCCGCCCCGGTGGCGGAGCCTGAGGGGTTTCTCCGCCTCCGTTCTCACCCCGGCCCCTGGATCCCGAGCGGC…	0	1	1	A549
chr9	110256490	110257427	938	7295	110243811	110256640	-	overlapStart	0	TXN	AGCACCAAACAGAGCTTCAAGACTCGCTGCTTGCTCTCTCCCTTTATAAACTGGCACGCCCGGCGTGCGTGTGGCGGGGGCGCGCGCGCCCGGCCGGACCTCCGCGCCCGTCGCTGCGCCCCGGCCACGCCCCGCCCCTGGAGCCTGCGAGCCGGGATCGGGGCGGGGCTGGCGCAAGCGTGGGGCGGAGCTCCAGGGCTTCGGCTCCTGTAACCCCAAGCCCAGCTCGCACTCCAGCTGGAAGTGGGGATCAGCACTGCGCGTGACGGTGGGAGGCGGGGAGACGGACAGTCACCCCCAGAGACACAAGGTCCCTCCCGGGTCACCTGGGGATGCGTCCGCCGGGCCTGAATCGAACACGCCCACGCTCGAGATGGGGACCGCCCAGGCAGGGCTGGA…	1	0	1	A549
chr9	111601708	111601955	248	22949	111549722	111599855	-	upstream	1852	PTGR1	AAAAAAGTGCCAGAAACACAGAGTGGCTCACATATTTACTCACTTGTCCTTAAATTGAAGATACAGATAAGATTGGGCCGCACCAGGTCAAACAAAATCTGTTTCCCAAACTTGATGACTCAGTCAGTCTCAAAGGCTGCAGCTTGTCAAGTCATGGTGATTAAGTTAAATCACGGCTGTTACATACTCGCACACAGAGAGTTAGAATATGGAATAAAGGATCAAGGAAAAAGATTTTCCTTTGCTTT	0	1	1	A549
chr1	93909344	93909672	329	2730	93885205	93909456	-	overlapStart	0	GCLM	CTGGGCGGCGGCGGGAAAGGAAGGCACCGGTGGCTGCGGCTCCGGCTCCGGCTACTGCGGCCGCAGCGGGAGAGCTGATTCCAAACTGAGGGAGCTGTTTCCTGGAAGACAATGACTAAGCAGAAATCGTAGCCGAGAAAGTGCTTCGTAACCGTTACTCATCCCGCGGCGGGGCAGGGGCGGGGCGCGAATGGGCTGCGGGACGCCGGCCCGCAAGTGACTGGCCCTTGGCCTGCGGCGGGCGTGGCGACGGGTGGTGCGCGGCGGGCGCGCGGGTCGAGAGAGCGTGGCGGCGCGGCCCGGAGCGCAGCGCGCGGCAGGGCTCCCCC	0	1	1	BEAS2B
chr16	69726730	69727199	470	1728	69706996	69726951	-	overlapStart	0	NQO1	CTCACCCGCCGGAGCAACTGGTGGAAGTCAAGAAAAGTCTCTCGGGGCTGGGGGAGGGGATTGTAGGGGTGTGTGTGACAGAGGCCTCAAAAATCTGGCTGGGGGTGCTAAGGCAAGCCCATCTGCGCACTGTGCCCTGAGGTGCAAGAGGATGCAGGGTGGAAGTCGTCCCAAGAGAGTCCAGGGATCAAGTGGGCATGCCCTTTTAGCCTTGGCACGAAATGGAGCAGAAAAAGAGCCGGATGCGGATTACTGTGGTGCCCTAGGCTCAGATTCTGCTGAGTCACTGTGACTGCGGATTTGGAAGGCTGAGAGTCCTGGGGAGACATGCTCCGTGGAGACGAATTTGTTTCTTCCTTTGCAAGATTCAGATTCTGCACTTGGGGGCCCATACAACAC…	1	0	1	BEAS2B
chr6	53548173	53548391	219	2729	53497341	53545129	-	upstream	3043	GCLC	GCGCAGTTGTTGTGATACAGCCCCCGCCACGTGACTGCGCGGGCCCGCCTCCCCCGCGCGCGGCACCGCCTCCCCGTGACTCAGCGCTTTGTGCGGGCTCCGAGCCGGAGGTCAATCTGGGGGAGGCTTCTTAGGGCAAAGTCTCAGTCCATCACTCCTGACCTCTGGGCTGCTGCTGCTGCTAGGATTGCCGCAGTCGTTTCAGACACGATGGGTTTC	0	1	1	BEAS2B
chr8	30727831	30728030	200	2936	30678061	30727926	-	overlapStart	0	GSR	GCCATGCACGCGGAAGTGGCGCGCCAAGTGGGGCGGGCGGCCCGGGGGCGGTCCCCGGGGTAGGGGGGCGCGGGCCCCGGGCAAGCGCAGCCTCACGGTGACTAAGCATGCGCCCGCCGCTAGGCAAGACCCAGGAGGATGCCCAGAGGCGGGGCCGCCTCCCAGTTCCCCGCCCCGGTGGCGGAGCCTGAGGGGTTTCT	0	1	1	BEAS2B
chr9	110256823	110257128	306	7295	110243811	110256640	-	upstream	182	TXN	TGCGTCCGCCGGGCCTGAATCGAACACGCCCACGCTCGAGATGGGGACCGCCCAGGCAGGGCTGGATTCCTCGAAAAGGGCCGCCACGCCCCGGCCCCCCCAGCCACGTGAACCCCACAAAGTGCTGAGTAACGGTGACCGGGAAGTATCTCGGTGTGTACGTCCTTGCCTCCTCTCCGGAATTTACCGTGACCGTTCTCTTCTCTGTAACCTCCTTCTGTTCTTTCATTTTCACTGCTGAGCCCGCTGCTCCAGCTTGACACAGCGGTTTAGTGCGGTAGAAACGACCGGGGGACTGGTTGGGCT	1	0	1	BEAS2B
chr1	93909150	93909742	593	2730	93885205	93909456	-	overlapStart	0	GCLM	CTGTCGGTGCCCATGGCAGCGGCCGCCCAGGGGCCGCGCAGCGAAGGGGCTGCGGGCGGGCGGGCAGGCAGGCGGCCGCCCCACAGGACGCGGTGCCCGAGGCCCGAGAGAGACCCGAGAGGGAGCGCGAGGCTGCCGGCGCCGCGCGGCTGGAGCCTGGTCTGCGCTCGGGCCCGAGGGAGGCCGGACGGCGGCTGGGCGGCGGCGGGAAAGGAAGGCACCGGTGGCTGCGGCTCCGGCTCCGGCTACTGCGGCCGCAGCGGGAGAGCTGATTCCAAACTGAGGGAGCTGTTTCCTGGAAGACAATGACTAAGCAGAAATCGTAGCCGAGAAAGTGCTTCGTAACCGTTACTCATCCCGCGGCGGGGCAGGGGCGGGGCGCGAATGGGCTGCGGGACG…	0	1	1	LCL
chr10	70132628	70132984	357	84883	70098223	70132934	-	overlapStart	0	AIFM2	AGACGCGGCGTGAGCCAGGCCTCTAATCCGCTCGCCCCTCTTCCGGGTCCCGGTCCCGCCCGGGGCGCCCGGGGTCTCGAGAGCCCGCCTGGCGGCGCGATCTCACCTGTCGGCCGCGCCCGCGCGCTCTCGCTCCGGCTCCCGCTCCCGCTCCCGCTCCCGCTTGGTCGTCTTCCCGAGTTACTGACCCGAGGCGCTCCCGGGCGGGGCGTGACTCAGCACTCGTGCTGGTCCCCGACCCCGCGGCAACGCCCCGGCCAGGCCCCGGAAACGGTCCTGGCACGCTGGGGCTGGTCTCCGAACGGCCCGCCGGACTAACCTTGACCCTGAGCGAACGGCCTTGAACTTTGAAACAAA	0	1	1	LCL
chr16	69726382	69727281	900	1728	69706996	69726951	-	overlapStart	0	NQO1	ACCAGTGCTCGAGAGACGACCGCCAAGCACCCCGCCCTTTGCAGCACTCACCGACCATGGCTCTGGTGCAGTCCGGGGCGCTGATTGGCTGGGCTCGTGGTTGCCGGGGCGACCCTGGCCGGAACTAGGCTCTCGGTGAGCTGGGCGGCTCCGGCTGCAACCTTGTGGGAGTCGCGTGTGTAGTGCACGGTGCATTCTCTCTTATATATCCTGTCCGGCCCGTTTGAGGTGGACAGCCTACAAGGGCGGGACCCAACGCCTGAATCCTGGGGTGCTGGGCGGAGGATGCTGAGGCTGCAGCTCCAGGAAGGGAGGGAGCCTGGGGGATGAAGGAGGGGCCTCTCCACTCTCACCCGCCGGAGCAACTGGTGGAAGTCAAGAAAAGTCTCTCGGGGCTGG…	1	0	1	LCL
chr18	57586702	57587090	389	2235	57548283	57586772	-	overlapStart	0	FECH	TAGCGATCCCCACGCGCGTCCCCAGCCCCCTGACCTCGCGCCCTCCCGGCGCGCCCGCTCATTCGCTGCCGGGCCGGGGCGGGCGAGGCCAGGCAGAGACACGCCCCTCGCGGAGAGCCCGCCCCAGCTGGGCGCCGCTCCCTGCGTGAAAATGGGCCCGGGGGCTGAGCTAGAAGCCCGCTCCCCACCACCATCGCAGGTCACTGCAAAACCTGCTGGACTCCTAGTTGCGTGCCCTGTTTGCATCTGCCAAACTAGCGAAGTCAGGATCCTCAGCCATGACTCAGCAAATAACTTTTTTCGACGTTTCCATTACTATTATTTAGATATAAGGATGCTTTTGCCTCAGTTCTCCAGTTTGCCTGCCTAGTCACAACACAAGTGTGCAG	0	1	1	LCL
chr4	138242311	138242521	211	23657	138164097	138242349	-	overlapStart	0	SLC7A11	GCTGCTGCTGCTGCTGCTGCCGCCCTATCATTACAAACCAGCTCAGCTTCCTCATGGGCTTGTATTTAAGCGCCTGCCTGTCACACCAACTTACTACAGCTAAATGATGATGCAAATTCTCCAGGTTTGCATCAGCCACATGAGAAGCCTCCAGCATTACTCAGCTCTTTTTTTTAAAAAAAGAAAAAAACAGGAGGAGCTTGTTGCTCAA	0	1	1	LCL
chr6	53548078	53548479	402	2729	53497341	53545129	-	upstream	2948	GCLC	GGGGGACGCCGTGCAGTCGTGAGGCCAAGCTGAGCATGCTCGGAGAGCCGGCCTGTCGCGGGAGGAAGCGGTGTGGGCCGCGGGCGGCGCACGCCGCGCAGTTGTTGTGATACAGCCCCCGCCACGTGACTGCGCGGGCCCGCCTCCCCCGCGCGCGGCACCGCCTCCCCGTGACTCAGCGCTTTGTGCGGGCTCCGAGCCGGAGGTCAATCTGGGGGAGGCTTCTTAGGGCAAAGTCTCAGTCCATCACTCCTGACCTCTGGGCTGCTGCTGCTGCTAGGATTGCCGCAGTCGTTTCAGACACGATGGGTTTCGGGCCTCCAAGGACCAAAAAATACATCATTTTCTCTGTGGTCACGCCATTCCCAGTTTCCCTTGAGTCAGCGGCTTCGCGAGATC…	0	1	1	LCL
chr8	30727688	30728181	494	2936	30678061	30727926	-	overlapStart	0	GSR	GCTCCTGCCTGCAGGCCATGGCACGGGAGAGGGCGCGCGTGAGGGCCGCGGGCTCGGGCAGAAGCAGCAGGAAGCCTCGGAAGGCGCGCGCCGCCCGCCGCCAGCTCGGTCCCGCGCCGGCGCTCAGGGCTCGGGGCAGCAGGGCCATGCACGCGGAAGTGGCGCGCCAAGTGGGGCGGGCGGCCCGGGGGCGGTCCCCGGGGTAGGGGGGCGCGGGCCCCGGGCAAGCGCAGCCTCACGGTGACTAAGCATGCGCCCGCCGCTAGGCAAGACCCAGGAGGATGCCCAGAGGCGGGGCCGCCTCCCAGTTCCCCGCCCCGGTGGCGGAGCCTGAGGGGTTTCTCCGCCTCCGTTCTCACCCCGGCCCCTGGATCCCGAGCGGCGCCTGCCGCGTGTAGC…	0	1	1	LCL
chr9	110256444	110257197	754	7295	110243811	110256640	-	overlapStart	0	TXN	CTGGAGTCTGACGAGCGGCTGTAAGGACCGATGGAAATGGATCCAAAGCACCAAACAGAGCTTCAAGACTCGCTGCTTGCTCTCTCCCTTTATAAACTGGCACGCCCGGCGTGCGTGTGGCGGGGGCGCGCGCGCCCGGCCGGACCTCCGCGCCCGTCGCTGCGCCCCGGCCACGCCCCGCCCCTGGAGCCTGCGAGCCGGGATCGGGGCGGGGCTGGCGCAAGCGTGGGGCGGAGCTCCAGGGCTTCGGCTCCTGTAACCCCAAGCCCAGCTCGCACTCCAGCTGGAAGTGGGGATCAGCACTGCGCGTGACGGTGGGAGGCGGGGAGACGGACAGTCACCCCCAGAGACACAAGGTCCCTCCCGGGTCACCTGGGGATGCGTCCGCCGGGCCTGAAT…	1	0	1	LCL
chr11	10303813	10304006	194	133	10304680	10307397	+	upstream	673	ADM	CCAGTTTGGCCCCCAGGAGAGAAGTAAGAAAGAGAAGAAGCTGTGATGAAAGAGCACAAACGGGTGACAAACGTGTCTAGCGTGATTCATCATGAACAGGCACAAATTCTTTGGGCGGGGGCTAGGACTCTCCTTTGCCCCTTGAGAAGTTGGTGACCCCAGCCTAGAGGAATCCACGCCGCGCCCCAGTCGGC	0	0	0	A549
chr11	61894202	61894332	131	3995	61873519	61892051	-	upstream	2150	FADS3	GATTCAGCAATTCCATTTCTGGGCATATACCCAAAAGAACCGAAAGCAGAGTCTTGAGGAGATATTTGTACATCTATTTTCTTAGCAGCATTATTCACAATGGCCAAGAGGTCATTGTGAGGCAGCACAAC	0	0	0	A549
chr12	65823793	65823893	101	8091	65824131	65966295	+	upstream	237	HMGA2	GCTTACACGCGTGTTCGTGTGTATCTGCATGCATGTCTCCGTGTATGTGCGCGCTCGCCCGCCCGCAGGCTCTGTGGTGAGGGCATTCCGAGGCGGAGTAC	0	0	0	A549
chr12	104215665	104215818	154	7296	104215779	104350305	+	overlapStart	0	TXNRD1	AAGATACACGGGCTATGACTTCGCTGTTGTCACCGAGCGCCCCGCCCACCGCGTTCTCCGACCCGCGGCCGGCAGGGGGCTCGCGGCCTCCGCCAGGCGTCCTTCGGCTCCGTCAGTTCCCACAGGGCCTTGTGCGACATGGGCTGCGCCGAGG	0	0	0	A549
chr17	43839878	43840056	179	4356	43800799	43833170	-	upstream	6707	MPP3	ATGCTCTGGAAAAAAAGAGAATGCCAACGATCCTTGAAGAGGTGACAGAGAGAATCTGCTTCAGGCTACAGGTGTGCATTGTCATTGCATTTGGCATTCAGCCCAGACACCATAGGGAACCAGAAATAATTCCAAGAGGAGCAATGGGCTAGTGCCCAGGCATGCAGCAAGAGGGCAAG	0	0	0	A549
chr17	74876280	74876433	154	2232	74862497	74873031	-	upstream	3248	FDXR	GGAGGCCTTTCACTCTATCCAAGGCCTTCACTGAAAAACAAGGCAATTACACGCTCAGAGAATGACTTGCATGTTCTCAACTGGGTCAACTCAGCAATGTCTGGAGACATTTTTGATTGTCACAACTTGAGCTCCCAGCATCTAGTAGGTAGAA	0	0	0	A549
chr21	36069727	36069957	231	873	36069941	36073166	+	overlapStart	0	CBR1	AAAACCCCTCAGAGAACCAAGGGCAAGCAGTGAGTTCAGATCTAGGCACATGGCCACTAGGAATGGTTCTTCACTGCCACGTGGGCAGCCAACAGCCAGTAGCTAGAGACCAGCCTCGGTCTTCGGCCTGCGGGTTCTGCAAAGTCAGGCTAGCTGGCTCTCCGCCTGCTCCGCACCCCGGCGAGGTTCCGGTGGGGAGGGGTAGGGATGGTTCAGCCCCGCCCCGCTAGG	0	0	0	A549
chrX	101407796	101408023	228	2717	101397803	101407925	-	overlapStart	0	GLA	CAATCCATTGTCCAGTGCTCTAGCCCCAGGGATGTCCCAGGAAACGAGGGCCAGGAAGCGAAGCGCAAGCGCGCAGCCCAGATGTAGTTCTGGGTTCCTCAGCTGCATTGTCACGGTGACCGGACAGCATAAATTTCCGCGGGTAACCTGGGCTTTTAAGATTAACCTCAGGGGCGGACCAATCACCGATGACTTATTAAATAATGACGTTATTGTTTCTCTGGCAAC	0	0	0	A549
chrX	101408175	101408423	249	2717	101397803	101407925	-	upstream	249	GLA	TTGCTCACGTGACCGAGATCTCACATGACGTAGGCGCTCACGTGATTACTCGCTTACGTGAGCAGAAGTAGTTCTGGTCGTCGTCTACCGTCTCGCTATAGCCGTTTGAGGGAAGAAGGAGGAAAATTACCCGGTATCGTTAGAGGTTGGTGTGTGGGTGGGAACTGGGGACCCAGGGGTGGTGATGATGAAGACCAGAGCGGGGTTCGGGGGCCGCCTCCGCCTCTTTCGTTCTCTGCTTTCCCCTCC	0	0	0	BEAS2B
chr1	1575863	1576009	147	29101	1541673	1574869	-	upstream	993	SSU72	CGGGCGCCTGTAGTCCCAGCTACTCGGGAGGCTGAGGCAGGAGAATGGCGTGAACCCGGGAGGCGGAGCTTGTAGTGAGCCGAGATCGCGCCACTGCCCTCCAGCCTGGGCGACAGAGCCAGACTCCGTCTAAAAAAAAAAAAAAAC	0	0	0	LCL
chr1	1580058	1580204	147	29101	1541673	1574869	-	upstream	5188	SSU72	CCAGGCTGGAGCACAGTGGTGCGATCTCAGCTCACTGCAACCTCTGCCTCCCAGGTTCAAGCAATTCTCCTGCCTTGTCCTCTCAAGTAGCTGGGATTACAGGCACCCACGACCACGCCTGGCTAATTTTTGTATTTTTAGTAGAGA	0	0	0	LCL
chr1	1584699	1584845	147	29101	1541673	1574869	-	upstream	9829	SSU72	CCACCACGCCTGGCTAATTTTTTGTATTTTTAGTAGAGACGGGGTTTCACCATGTTGGCCAGGCTGGTCTCGAACTCCTGACCTCGTGATCCTCCCACTTTAGCCTCCCAAAGTGTTGGGATTACAGGCGTGAGCCACCGTGCCTGG	0	0	0	LCL
chr10	99775463	99775634	172	1244	99782732	99852192	+	upstream	7097	ABCC2	AGCCATTCTCCTGCCTCAGCCTCCCGAGTAGCTGGGATTGCAGGCATGCACCACCACGCCTGGCTAATTTTGTATTTTTAGTAGAAATGGGGTTTCTCCATGTTGGTCAAGCTGGTCTCGAACTCCCAACCTCAGGCAATCCATCTGCCACGGCCTCCCAAAGGGCTGGGAT	0	0	0	LCL
chr11	62850822	62850968	147	6520	62856102	62888875	+	upstream	5133	SLC3A2	GTGGATCACCTGAGGTCAGGAGTTCAAGAGCAGCCTGACCAACATGGAGAAACCCCGTCTCTACTGAAAAAAAAAAAAATATATATATATATATATATACATATACACACACACACACACACACACACACACACAATAATTAGCCAG	0	0	0	LCL
chr12	57643208	57643354	147	2583	57623410	57633355	-	upstream	9852	B4GALNT1	GCGTTTTTTTTTTTTTTTTTTTTTTTTTTTTTTTTTGGAGACAGAGTTTAGCTCTTGTAGCCCAGGCTGGAGTCAATGGTGTGATCTTGGCTCACTGCAACCTCTGCCCCCTGGGTTCAAGCAATTCTCCTGCCTCAGCCTCCCAAG	0	0	0	LCL
chr12	65814585	65814731	147	8091	65824131	65966295	+	upstream	9399	HMGA2	AGCACTTTGGGAGGCTGAGGCGGGCGGATCATGAGGTCAGGAGATCGAGACCATACTGGCTAACACGGTGAAACCCCGTCTCTACTAAAAAACACAAAAAAAGTTAGCCGGGCGTGGTGGCCGGCGCCTGTAGTCCCAGCTACTCCA	0	0	0	LCL
chr16	2531887	2532102	216	5170	2537964	2603188	+	upstream	5861	PDPK1	TCTGCACCTCGTGGGCTCCGAGCACATCCAGGCCAGAGACTGCGTTTGGGGCGTGGGCACGGGAGACCGTCATCAGCCAGGACGCTCTCGACCGATCCGGCCGCGCCCCGCCCAGCCTCGTAGCGCAGGCGCTGAGTCCAGGCTGACGCGCAACTCTGGGAGCGTTGCGGCACGCGGGGCCTTGCCTACTGTGGGAGGGGCTTCTGGGGGCGGGCT	0	0	0	LCL
chr16	69731835	69732102	268	1728	69706996	69726951	-	upstream	4883	NQO1	CTCTACTAAAAATATGAAAATTAGCTGGGCGTGGTGGCATGTGCCTGTGATCCCAGCACTTTGGGAGGCCCAGGCGGGCAGATCACGAGGTCAGGAGTTCAAGACCAGCCTGGCCAACATGGTGAAACCCCGTCTCTATTAAAAATACAAAAATTAGCCAGGTGTGATGGTACATGCCTATAGGCCCAGCTACTCGGCAGGAGGAGAATTGCTTGAACCCTGGAGACAGAGGTTGCAGCAAGCCGAGATCACACCACTGCACTCCAGC	0	0	0	LCL
chr17	3634990	3635136	147	1497	3636468	3661542	+	upstream	1331	CTNS	GGCGAAACCCTGTCTCTACTAAAAATACAAAAAGTAGCCGGGCGCGGTGGCTCACACCTGTAGTCCCAGCTACTCGGGAGGCTGAAGCAGGAGAATCACTTGAATCCAGTTGGCGGAGGTTGCAGTGAGCCCAGATCACGCCACTGT	0	0	0	LCL
chr19	29602998	29603144	147	10775	29604017	29617237	+	upstream	872	POP4	GCCTGACCAACATGGTGAAACCCCATCTCTACTAAAAATACAAAAATTAGCTGGGTATGGTGGTGTGTGTCTCTAATCCCAGCTACTTGGGAGGCTGAGGCAGGAGAATCGCTTGAACCTGGGAGGTGGAGGTTGCAGTGAGCCAAG	0	0	0	LCL
chr2	219240545	219240742	198	8576	219245455	219250337	+	upstream	4712	STK16	CATCCTGGCCAACATGGTGAAACACTGTCTCTACTAAAAATACAAAAAAATTAGCTGGGCATGGTGGCGGGTGCCTGTAATCCCAGCTACTCAGGAGGCTGAGACAGGAGAATCGCTTGAACCCGGGAGGCAGAGGTTGCAGTGAGCCGAGACTGCACCACTGCACTCCAGCCTGGGCAACAAGAGCAAAACTCCATC	0	0	0	LCL
chr4	99095795	99095951	157	128	99070978	99088801	-	upstream	6993	ADH5	GACTTTGCTGAAGTTGCTTATCAGCATAAGGAGATTTTGGGCTGAGACAATGGGGTTTTCTAGATATACAAACATGTCATCTGCAAACAGGGACTATTTGACTTCCTCTTTTCCTAATTGAATACCCTTTATTTCTTTCTCCTGCCTGATTGCCCTG	0	0	0	LCL
chr4	99098241	99098387	147	128	99070978	99088801	-	upstream	9439	ADH5	TGAATATTGGCCCCCGCTCTCTTCTGGCTTGTAGAGTTTCTGCCGAGAGATCAGCTGTTAGTCTGATGGGCTTCCCTTTGTGGGTAACCTGACCTTTCTCTCTGGCTGCCCTTAACATTTTTTCCATCATTTCAACTTTGGTGAATC	0	0	0	LCL
chr5	126604959	126605105	147	501	126541841	126595418	-	upstream	9540	ALDH7A1	GGGAGGCGGAGGTTGCAGTGAGCCGAGATTGTGCCACTGCACTCCAGCCTGGGTGACAGAACTAGACTCCATCTCAGAAAAAAAAAAAAATTAGGAGTTTCACTGTGTTGCCCAGGCTGGTGTCAAACTCCTGGGAACAAGCAGTCC	0	0	0	LCL
chr6	99429687	99429842	156	25957	99398051	99425331	-	upstream	4355	PNISR	CTAGGAAAGCCAGGTATTGTCCAAGGTTTCTCCCCATGTGATAGTCTGAAATATGGCCTCGTGGGAGGGGAAAGACCTGACCGTCCCCCAGCCCGACACCCGTAAAGGGTCTGTGCTGAGGAGGATTAGTATAAGAGGAAGGCATGCCTCTTGCAG	0	0	0	LCL
chr7	131567924	131568073	150	5420	131500262	131558217	-	upstream	9706	PODXL	CACTGCAACGTCTACTCCCGGGTTGAAGCAATTCTCCTGCTTCAGTCTCCCTAGTAGCTGGGATTACAGGTGTGTGCCACCACACCCAGCTAATTTTTGTATTTTTAGTAGAGACGGGATTTCACCATGTTGGCCAGGCTGGTCTCGAAC	0	0	0	LCL

## Sheet: Biomarker biosets
											Biomarker fold-change	100.255	17.11	14.9175	11.855	10.5175	5.444	5.378	5.01	4.84	4.37	4.13833	3.855	3.535	3.436	3.378	3.024	2.86	2.852	2.712	2.6025	2.59	2.548	2.54	2.528	2.288	2.255	2.18	2.1675	2.144	2.114	2.09333	2.0125	1.96833	1.9475	1.908	1.86	1.85	1.8375
											Gene	AKR1B10	AKR1C1	MAP2	AKR1C3	SPANXA1	TXNRD1	SLC7A11	C1S	AGPAT9	KIAA1324	PTGR1	NQO1	ABCC2	SRXN1	GLA	SLC6A6	SPSB1	GCLC	GCLM	SLC3A2	CABYR	ABHD2	FDXR	FADS3	ADM	B4GALNT1	RRAGD	AIFM2	ABCB6	TSKU	ALAS1	PQLC2	GSR	ARHGAP5-AS1	ASF1A	FECH	EDC3	STK16
Bioset.name	Public id	Category	Factor	Time in hrs	Concentration in	Biosource	Top20 up and down chems	Predictive Class in Accuracy Test	Factor	Log P value Nrf2 Biomarker		Nrf2_Biomarker_Genes_AKR1B10.csv	Nrf2_Biomarker_Genes_AKR1C1.csv	Nrf2_Biomarker_Genes_MAP2.csv	Nrf2_Biomarker_Genes_AKR1C3.csv	Nrf2_Biomarker_Genes_SPANXA1.csv	Nrf2_Biomarker_Genes_TXNRD1.csv	Nrf2_Biomarker_Genes_SLC7A11.csv	Nrf2_Biomarker_Genes_C1S.csv	Nrf2_Biomarker_Genes_AGPAT9.csv	Nrf2_Biomarker_Genes_KIAA1324.csv	Nrf2_Biomarker_Genes_PTGR1.csv	Nrf2_Biomarker_Genes_NQO1.csv	Nrf2_Biomarker_Genes_ABCC2.csv	Nrf2_Biomarker_Genes_SRXN1.csv	Nrf2_Biomarker_Genes_GLA.csv	Nrf2_Biomarker_Genes_SLC6A6.csv	Nrf2_Biomarker_Genes_SPSB1.csv	Nrf2_Biomarker_Genes_GCLC.csv	Nrf2_Biomarker_Genes_GCLM.csv	Nrf2_Biomarker_Genes_SLC3A2.csv	Nrf2_Biomarker_Genes_CABYR.csv	Nrf2_Biomarker_Genes_ABHD2.csv	Nrf2_Biomarker_Genes_FDXR.csv	Nrf2_Biomarker_Genes_FADS3.csv	Nrf2_Biomarker_Genes_ADM.csv	Nrf2_Biomarker_Genes_B4GALNT1.csv	Nrf2_Biomarker_Genes_RRAGD.csv	Nrf2_Biomarker_Genes_AIFM2.csv	Nrf2_Biomarker_Genes_ABCB6.csv	Nrf2_Biomarker_Genes_TSKU.csv	Nrf2_Biomarker_Genes_ALAS1.csv	Nrf2_Biomarker_Genes_PQLC2.csv	Nrf2_Biomarker_Genes_GSR.csv	Nrf2_Biomarker_Genes_ARHGAP5-AS1.csv	Nrf2_Biomarker_Genes_ASF1A.csv	Nrf2_Biomarker_Genes_FECH.csv	Nrf2_Biomarker_Genes_EDC3.csv	Nrf2_Biomarker_Genes_STK16.csv
Primary human hepatocytes + 50uM sulforaphane for 48hr _vs_ vehicle	GSE20479	Chemical	sulforafan	48	0	Primary cells	Used to make biomarker		sulforafan	37.4437		2.61	0	1.59	2.81	0	5.53	4.91	-13.975	0	0	3.63	2.89	0	3.25	7	1.36	0	3.15	2.68	4.95	0	4.68	0	1.69	0	0	2.64	0	0	0	2.2	1.28	1.68	2.86	2.43	0	1.26	1.52
Primary human hepatocytes + 30uM oltipraz for 48hr _vs_ vehicle	GSE20479	Chemical	oltipraz	48	0	Primary cells	Used to make biomarker		oltipraz	29.1871		2.71	1.21	1.52	2.21	0	1.79	0	-1.31	0	0	2.04	0	0	0	2.01	1.3	0	0	0	0	1.91	1.93	1.42	1.52	0	0	0	1.94	2.9	3.09	3.39	0	0	1.44	1.36	1.7	0	1.45
HepG2 hepatocellular carcinoma cell line 50uM Que treated for 48hr _vs_ DMSO control	GSE28878	Chemical	Quercetin	48	50	Hep G2 Cell Line	Used to make biomarker		Quercetin	26.4815		0	1.53	0	0	1.45	2.75	4.18	0	5.23	1.76	3.21	1.75	1.73	2.28	3.5	2.66	2.38	1.58	1.84	2.27	0	2.74	4.34	2.72	2.02	2.12	0	1.66	1.71	1.74	2.07	1.56	2.12	1.8	0	1.31	3.14	2.43
Hepatocellular carcinoma HepG2 cells + 24hr with 100uM menadione _vs_ 24hr controls	GSE39291	Chemical	menadione	24	0	Hep G2 Cell Line	1		menadione	26.3372		6.36	1.79	0	1.79	0	4.75	12.8	0	24.9	1.54	34.6	2.5	2.47	4.82	3.36	6.11	7.05	2.93	16.2	2.59	1.3	2.17	0	2.02	1.57	4.06	0	1.86	1.66	2.62	1.42	2.18	2.66	1.9	2.77	2.62	1.52	0
Hepatocellular carcinoma Hep G2 cells treated 12hr - 2uM benzo(a)pyrene _vs_ DMSO control	GSE36242	Chemical	Benzo(a)pyrene	12	0	Hep G2 Cell Line	1		Benzo(a)pyrene	25.9586		6.18814	3.48366	0	1.73895	0	2.48817	3.21753	0	3.41342	2.83025	3.83046	2.43615	1.87293	4.09568	2.38693	1.62516	1.71988	2.50754	4.35543	1.48813	2.13609	0	1.88224	1.49139	1.92353	2.54462	0	1.37941	1.65752	1.74262	1.43073	0	1.7065	0	1.90259	1.6316	0	0
Skin BJ fibroblasts without actinomycin D - 1uM sodium arsenite 24hr pre-treated _vs_ water	GSE57051	Chemical	sodium arsenite	24	0	BJ Cell Line [foreskin]	1		sodium arsenite	23.5376		6.05	6.13	1.43	0	0	1.92	4.72	0	1.57	1.45	1.4	3.07	1.29	2.92	1.61	0	1.42	1.49	5.39	1.8	0	0	-1.69	1.57	0	1.29	0	2	1.84	0	2.61	1.29	1.81	0	1.56	1.51	0	0
HepG2 hepatocellular carcinoma cell line 300uM 2CMP treated for 24hr _vs_ DMSO control	GSE28878	Chemical	pyridine hydrochloride	24	300	Hep G2 Cell Line	1		pyridine hydrochloride	23.1308		3.46	2.17	0	1.35	1.44	2.34	8.14	0	4.12	1.58	15.8	-1.35	1.63	4.21	3.04	6.33	2.38	2.87	2.88	1.94	0	0.08	2.28	2.16	1.94	3.43	-1.24	0	2.14	1.92	2.81	2.3	2.55	1.38	0	1.3	1.72	1.84
Skin BJ fibroblasts with 5ug/mL actinomycin D 4hr - 1uM sodium arsenite 24hr pre-treated _vs_ water	GSE57051	Chemical	sodium arsenite	24	0	BJ Cell Line [foreskin]	1		sodium arsenite	23.0915		6.75	6.53	1.52	0	1.26	2.15	4.9	1.31	1.38	1.53	1.34	2.92	1.26	2.68	1.53	0	0	1.37	4.37	2.14	0	0	-1.61	1.57	0	0	0	1.92	1.74	0	5.5	0	2.04	0	1.66	1.49	0	0
HepG2 hepatocellular carcinoma cell line 2mM NPD treated for 24hr _vs_ DMSO control	GSE28878	Chemical	Phenylenediamines	24	2000	Hep G2 Cell Line	1		Phenylenediamines	22.7959		8.52	2.41	0	2.17	1.34	2.77	6.73	1.33	4.59	1.84	9.24	1.62	2.38	4.29	2.29	5.62	2.51	3.07	5.58	2.4	1.42	3.94	0	2.07	0	2.5	0	1.68	4.08	2.12	1.6	2.08	2.23	0	1.73	1.69	1.4	1.98
Hepatocellular carcinoma HepG2 cells 2uM benzo(a)pyrene treated 12hr _vs_ DMSO vehicle control	GSE36243	Chemical	Benzo(a)pyrene	12	0	Hep G2 Cell Line	1		Benzo(a)pyrene	22.2218		4.33	0	0	0	0	2.18	4.7	0	4.17	2.86	4.28	1.82	1.94	3.43	2.37	2.12	0	2.22	4.29	1.5	1.45	0	1.68	1.37	1.95	0	0	0	1.75	0	0	0	1.64	0	1.91	1.58	0	0
MCF10A breast cell line + 15uM sulforaphane 24hr _vs_ vehicle control	GSE28813	Chemical	sulforafan	24	0	MCF 10A Cell Line	Used to make biomarker		sulforafan	21.8239		328.4	29.6	50.9	26.9	31.2	10.1	11.6	16.2	2.6	6.42	10.8	4.33	5.89	5.92	2.5	4.21	3.99	4.46	3.86	0	5.57	1.59	1.36	4.41	2.79	3.06	3.74	3.1	2.5	2.03	1.75	3.83	2.89	1.69	2.59	2.68	1.52	0
HepG2 hepatocellular carcinoma cell line 300uM 2CMP treated for 12hr _vs_ DMSO control	GSE28878	Chemical	pyridine hydrochloride	12	300	Hep G2 Cell Line	1		pyridine hydrochloride	21.7959		3.06	1.96	0	1.6	1.41	2.85	13.2	1.63	4.33	1.39	9.91	0	2.2	5.39	3.35	3.24	2.84	3.24	5.88	2.61	0	0.32	0	1.22	3.09	2.59	0	0	1.64	1.63	2.12	1.58	2.67	-1.25	2.3	2.24	1.62	1.25
H441 lung adenocarcinoma cells treated 12hr with 1uM curcuminoid CLEFMA _vs_ DMSO vehicle	GSE23420	Chemical	CLEFMA	12	0	NCI-H441 Cell Line	1		CLEFMA	21.5686		5.97	0	3.51	9.84	0	1.68	2.48	0	0	1.22	1.27	2.17	0	2	2.41	1.43	0	2.33	2.18	1.54	0	0	0	0	1.32	0	0	0	1.77	1.71	0	0	1.83	0	0	1.42	0	0
Prostate epithelial PrEC cells, normal + 15uM sulforaphane for 24hr _vs_ vehicle (DMSO)	GSE48812	Chemical	sulforafan	24	0	Cell line	1		sulforafan	21.4815		27.4385	113.823	5.97233	13.8044	0	9.48477	1.99061	1.99641	1.81036	4.38257	9.40454	5.5939	4.02433	7.24139	4.46382	6.85562	1.46098	4.50407	3.29078	0	3.62473	1.54277	1.22254	3.48134	3.9758	0	0	3.08519	2.96079	2.19335	2.02962	1.67226	2.98422	0	0	1.92588	0	0
Primary human hepatocytes + 10uM sulforaphane for 48hr _vs_ vehicle	GSE20479	Chemical	sulforafan	48	0	Primary cells	1		sulforafan	21.2441		3.35	0	1.73	2.11	0	2.79	0	-28.1	0	0	2.5	3.57	1.67	1.57	2.78	1.43	0	0	0	0	0	1.98	0	1.49	0	0	0	0	2.5	1.9	0	0	0	1.31	0	1.6	0	1.56
Skin BJ fibroblasts with 5ug/mL actinomycin D 2hr - 1uM sodium arsenite 24hr pre-treated _vs_ water	GSE57051	Chemical	sodium arsenite	24	0	BJ Cell Line [foreskin]	1		sodium arsenite	20.4559		5.54	6.07	1.44	0	0	2.06	4.66	0	1.36	1.36	1.32	2.91	0	2.74	1.54	1.33	0	1.32	4.29	2.01	0	0	-1.61	1.42	0	0	0	2.01	1.59	0	3.29	1.31	1.93	0	1.45	1.47	0	0
Breast cancer MDA-MB-231 cells insensitive to indole-3-carbinol + 200uM I3C 24hr _vs_ control (DMSO)	GSE55897	Chemical	indole-3-carbinol	24	0	MDA-MB-231 Cell Line	1		indole-3-carbinol	19.9208		7.87	0	0	2.58	1.64	1.45	6.22	0	0	1.74	3.22	1.68	0	2.42	2.05	2.35	-1.37	2.11	1.77	1.98	3.02	0	0	1.97	1.91	3.13	0	0	2.27	0	0	0	1.75	0	1.46	0	0	0
786-O cells + ZINC00125864 _vs_ media control	GSE13818	Chemical	ZINC00125864	Not annotated	0	786-O Cell Line	1		ZINC00125864	19.4089		25.2	12.8	2.76	16.1	2.22	2.8	7.46	0	3.71	1.87	5.33	3.61	1.58	3.76	0	0	1.36	3.62	4.41	0	0	1.37	0	0	0	1.48	0	1.57	1.55	1.37	1.81	0	1.94	0	2.16	0	0	0
Hep G2 hepatocarcinoma cell line cultured for 12hr with 10nM benzo(a)pyrene _vs_ 0.5% DMSO	E-MEXP-2574	Chemical	Benzo(a)pyrene	12	0	Hep G2 Cell Line	1		Benzo(a)pyrene	19.2596		3.35	1.38	1.27	1.41	0	1.85	4.2	1.49	4.12	2.02	3.13	2	0	2.74	2.11	2.02	0	1.74	5.21	1.55	1.96	0	1.77	1.94	2.13	1.28	0	0	1.38	0	1.68	1.37	1.36	1.24	1.88	1.37	0	0
HepG2 hepatocellular carcinoma cell line 50uM Que treated for 24hr _vs_ DMSO control	GSE28878	Chemical	Quercetin	24	50	Hep G2 Cell Line	Used to make biomarker		Quercetin	19.1549		0	0	0	0	1.33	0	0	0	0	1.45	0	0	0	0	0	0	2.62	0	0	1.69	1.26	0	3.16	2.3	3.52	1.46	1.23	0	1.51	0	0	0	1.66	0	0	0	1.76	1.95
HepG2 hepatocellular carcinoma cell line 2uM BaP treated for 12hr _vs_ DMSO control	GSE28878	Chemical	Benzo(a)pyrene	12	2	Hep G2 Cell Line	1		Benzo(a)pyrene	18.9586		3.56	1.52	0	1.38	0	1.95	5.78	1.41	4.34	2.24	3.11	2.07	0	3.07	2.05	2.42	1.4	1.94	7.49	1.69	1.47	0.34	1.96	1.94	2.1	1.35	0	0	1.38	1.49	1.84	1.4	1.41	1.39	1.95	1.32	0	0
786-O cells + ZINC00125864 _vs_ DMSO	GSE13818	Chemical	ZINC00125864	Not annotated	0	786-O Cell Line	1		ZINC00125864	18.5686		30.3	13	2.75	20.5	2.09	2.53	5.86	0	4.11	1.86	5.56	3.35	1.65	3.66	0	0	1.51	3.37	3.74	1.27	0	1.38	0	0	-1.32	1.46	0	1.45	1.55	1.3	1.83	0	2.05	0	2.05	0	0	0
Skin BJ fibroblasts with 5ug/mL actinomycin D 3hr - 1uM sodium arsenite 24hr pre-treated _vs_ water	GSE57051	Chemical	sodium arsenite	24	0	BJ Cell Line [foreskin]	1		sodium arsenite	18.1938		5.2	6.65	0	0	0	2.13	4.73	1.29	1.35	1.68	1.35	3.03	0	2.67	1.51	0	0	1.45	5.12	2.22	0	-1.34	-1.55	1.58	0	0	0	1.99	1.87	0	4.21	1.31	2.11	0	1.56	1.46	0	0
Skin BJ fibroblasts with 5ug/mL actinomycin D 1hr - 1uM sodium arsenite 24hr pre-treated _vs_ water	GSE57051	Chemical	sodium arsenite	24	0	BJ Cell Line [foreskin]	1		sodium arsenite	18.1675		5.54	4.96	1.54	0	0	2.08	4.88	0	0	1.41	1.32	2.93	0	2.67	1.45	1.24	0	1.42	5.14	1.92	0	0	-1.74	1.44	0	0	0	1.82	1.49	0	2.75	0	1.91	0	1.5	1.47	0	0
786-O cells + CBDivE_003943 _vs_ DMSO	GSE13818	Chemical	CBDivE_003943	Not annotated	0	786-O Cell Line	1		CBDivE_003943	18.0315		22.8	6.76	2.18	18.5	1.97	2.47	5.63	0	2.71	1.85	5.37	3.46	1.31	3.17	1.75	0	1.41	3.24	3.1	0	0	0	1.47	0	0	0	0	1.76	1.76	1.25	2.02	0	1.89	0	2.05	0	0	0
Prostate cancer androgen-independent PC3 cells + 15uM sulforaphane for 24hr _vs_ vehicle (DMSO)	GSE48812	Chemical	sulforafan	24	0	PC-3 Cell Line [prostate cancer]			sulforafan	18.0177		29.2672	13.4767	2.28624	4.89482	0	4.75414	9.38948	1.46268	-1.32143	0	4.06552	3.11537	2.12186	3.87573	2.69864	1.74851	1.36107	3.98225	2.39063	2.63695	1.49089	1.49817	-1.57125	0	5.40546	2.66603	0	2.03128	2.51624	0	1.43522	1.35689	2.03674	0	0	0	1.27765	0
HepG2 hepatocellular carcinoma cell line 2uM BaP treated for 24hr _vs_ DMSO control	GSE28878	Chemical	Benzo(a)pyrene	24	2	Hep G2 Cell Line			Benzo(a)pyrene	18		5.92	1.91	1.24	1.7	1.36	2.11	2.63	2.19	3.54	6.61	5.74	2.22	0	2.6	3.1	2.74	2.37	-0.11	2.54	0	3.9	1.85	2.82	2.86	0	1.84	0	2.06	1.96	1.23	1.47	1.25	0	2.21	1.83	1.39	1.42	0
Hepatocellular carcinoma HepG2 cells + 72hr 10mM IC10 NNK _vs_ PBS	GSE40117	Chemical	4-(acetoxymethylnitrosamino)-1-(3-pyridyl)-1-butanone	72	0	Hep G2 Cell Line			4-(acetoxymethylnitrosamino)-1-(3-pyridyl)-1-butanone	17.9208		2.81	1.3	4.84	0	0	4.9	2.865	-2.98	7.95	0	5.83	2.21	4.03	4.88	1.81	1.585	3.9	3.56	5.28	2.85	0	5.59	-1.31	1.62	0	1.9	2.46	1.72	-1.46	0	2.35	1.36	4.79	1.56	-1.52	0	1.7	0.14
Hepatocellular carcinoma Hep G2 cells treated 24hr - 2uM benzo(a)pyrene _vs_ DMSO control	GSE36242	Chemical	Benzo(a)pyrene	24	0	Hep G2 Cell Line			Benzo(a)pyrene	17.8539		5.51298	3.11759	0	0	0	2.09321	0	1.7072	2.07698	2.61379	5.98379	2.71125	1.51402	2.1044	1.90723	1.50256	1.80359	1.48534	1.70306	0	0	0	2.73724	1.95032	0	2.75075	0	2.08674	1.81983	0	0	0	1.42864	0	0	0	0	0
Lung airway epithelial cell line F508del-CFTR mutation - 15uM DMNQ treated for 24hr _vs_ untreated	GSE39843	Chemical	2,3-dimethoxy-1,4-naphthoquinone	24	0	Cell line			2,3-dimethoxy-1,4-naphthoquinone	17.4685		1.78	1.76	0	2.65	0	4.64	15.9	0	8.27	0	2.1	4.44	0	4.51	1.96	1.62	1.58	4.85	7	0	2.51	0	0	0	0	0	0	0	1.61	1.28	1.38	0	1.8	0	1.47	2.49	0	0
Lung airway epithelial cell line CFTR wildtype - 15uM DMNQ treated for 24hr _vs_ untreated	GSE39843	Chemical	2,3-dimethoxy-1,4-naphthoquinone	24	0	Cell line			2,3-dimethoxy-1,4-naphthoquinone	17.3872		2.34	1.74	0	2.82	0	4.1	31.9	0	11.5	0	2.41	4.04	0	4.9	1.55	1.72	1.47	5.84	4.87	1.95	3.36	1.28	0	1.41	0	0	0	1.67	0	0	0	0	1.83	0	1.62	2.76	1.22	0
786-O cells + CBDivE_003943 _vs_ media control	GSE13818	Chemical	CBDivE_003943	Not annotated	0	786-O Cell Line			CBDivE_003943	17.1367		19	6.66	2.19	14.5	2.04	2.74	7.16	0	2.45	1.87	5.15	3.7	0	3.26	1.75	0	1.3	3.49	3.64	0	0	0	1.48	1.32	0	0	0	1.9	1.76	1.32	2	0	1.78	0	2.16	0	1.35	0
HepG2 hepatocellular carcinoma cell line 800uM EthylB treated for 12hr _vs_ DMSO control	GSE28878	Chemical	ethylbenzene	12	800	Hep G2 Cell Line			ethylbenzene	17.0177		3.52	1.82	0	1.87	1.26	0	3.14	1.29	4.22	0	6.18	1.43	2.25	3.14	2.51	2.75	2.24	2.27	3.24	1.98	1.5	2.09	0	1.27	1.98	1.62	0	1.67	1.92	2.5	0	1.8	2.44	0	2.23	1.76	1.21	1.74
Hep G2 hepatocarcinoma cell line cultured for 48hr with 10nM quercetin _vs_ 0.5% DMSO	E-MEXP-2574	Chemical	Quercetin	48	0	Hep G2 Cell Line		TP	Quercetin	16.8539		0	1.45	0	0	0	2.31	4.31	-1.52	4.82	1.4	2.96	1.58	1.83	0	3.19	2.43	1.77	0	0	1.85	0	2.43	3.93	1.89	1.71	1.74	0	1.44	1.33	0	1.89	1.39	1.63	1.89	-1.25	0	2.74	1.85
Bronchial epithelial AIR-100 cells 4hr post 28min 15% cigarette smoke exposure _vs_ synthetic air	E-MTAB-874	Chemical	Tobacco smoke	4	28	Primary cells - cultured			Tobacco smoke	16.699		1.81	1.57	1.25	1.55	0	3.4	6.76	0	7.01	0	1.57	2	0	4.24	1.42	1.63	1.56	2.23	2.84	1.65	2.03	1.34	0	0	0	0	0	1.96	1.26	1.52	1.27	1.25	0	0	0	1.59	2.01	0
Breast cancer ZR75-1 cells sensitive to indole-3-carbinol + 200uM I3C 24hr _vs_ control (DMSO)	GSE55897	Chemical	indole-3-carbinol	24	0	ZR-75-1 Cell Line			indole-3-carbinol	16.4089		3.23	0	0	6.48	0	1.2	43.4	0	1.41	-1.96	5.94	1.22	2.92	3.38	1.29	4.92	1.68	1.96	2.38	5.39	5.51	0	9.31	1.95	1.35	-1.34	2.18	4.41	3.55	0	1.67	0	0	0	0	2.24	1.34	0
Hep G2 hepatocarcinoma cell line cultured for 24hr with 10nM benzo(a)pyrene _vs_ 0.5% DMSO	E-MEXP-2574	Chemical	Benzo(a)pyrene	24	0	Hep G2 Cell Line			Benzo(a)pyrene	16.4089		4.78	1.5	0	1.47	0	1.9	2.23	2.12	3.55	5.74	4.66	2.29	0	2.17	2.59	2.79	1.8	0	2.11	0	4.09	1.55	2.76	2.63	0	1.55	0	1.85	1.66	0	1.32	0	1.23	1.83	1.5	1.23	1.3	0
Fibrosarcoma HT1080 cells - 500uM methyl methanesulfonate treated for 24hr _vs_ DMSO control	GSE59368	Chemical	Methyl Methanesulfonate	24	500	HT 1080 Cell Line			Methyl Methanesulfonate	16.3098		1.77	41.4	3.4	0	36.7	1.81	9.52	0	-1.41	0	1.6	2.99	1.74	3.9	4.29	1.84	0	2.81	2.35	3.1	0	-2.29	1.82	2.91	0	-1.53	0	1.51	-1.79	0	3.34	2.29	2.02	0	0	0	1.98	2.19
Primary human hepatocytes + 50uM 3-3-diindolylmethane for 48hr _vs_ vehicle	GSE20479	Chemical	diindolylmethane	48	0	Primary cells			diindolylmethane	16.2676		0	0	0	1.96	0	0	0	-13.53	0	0	1.97	2.1	0	0	1.76	0	0	0	0	0	0	2.55	0	1.39	0	0	0	0	2.65	0	0	0	0	1.22	0	1.62	0	1.37
Bronchial epithelial AIR-100 cells 24hr post 21min 15% cigarette smoke exposure _vs_ synthetic air	E-MTAB-874	Chemical	Tobacco smoke	24	21	Primary cells - cultured			Tobacco smoke	16.1805		1.49	1.32	0	1.27	0	1.48	1.85	0	1.87	0	1.34	2.17	0	1.52	0	1.4	0	1.34	1.4	0	1.78	1.25	0	0	0	0	-1.31	1.58	1.26	1.26	1.42	0	1.23	0	0	1.27	1.39	0
Breast cancer MDA-MB-157 cells insensitive to indole-3-carbinol + 200uM I3C 24hr _vs_ control (DMSO)	GSE55897	Chemical	indole-3-carbinol	24	0	MDA-MB-157 Cell Line			indole-3-carbinol	16		3.78	0	0	-1.26	0	2.09	11	0	0	3.31	1.48	1.42	0	2.36	1.7	0	0	1.68	1.93	3.97	0	0	0	0	0	2.09	1.45	2.39	1.74	1.37	2.14	0	1.87	0	0	0	0	0
Bronchial epithelial cells COPD patients - current smokers _vs_ ex-smoker	GSE37147	Chemical	Tobacco smoke	Not annotated	0	Primary tissue - fresh or fresh frozen			Tobacco smoke	15.7959		9.57	1.87	1.24	2.21	0	1.52	6.18	0	1.56	0	0	1.96	0	1.86	0	1.24	0	1.37	1.34	1.42	3.33	1.34	0	0	0	0	0	0	1.55	1.31	0	0	1.46	0	0	0	0	0
HUVEC cells treated with 10ng/ml TNF-alpha and 100uM N-octanoyldopamine 24hr _vs_ TNF-alpha only	GSE34059	Chemical	N-octanoyldopamine	24	0	HUVECs			N-octanoyldopamine	15.6576		6.74	0	6.62	0	0	5.13	6.28	-6.05	11.3	0	4.97	8.54	0	5.41	2.99	3.22	0	1.56	5.81	6.76	-2.07	1.55	0	0	3.17	1.48	8.23	3.59	2.6	0	1.22	2.15	2.58	0	2.87	0	0	1.4
Hepatocytes of female donors treated 24hr with 72.8uM azathioprine _vs_ 0uM	TG-GATES	Chemical	Azathioprine	24	72.8	Hepatocytes		TP	Azathioprine	15.5686		2.25	2.8	1.93	0	0	2.18	2.13	0	1.52	0	2.51	2.7	0	3.55	1.4	3.51	0	0	2.18	1.67	1.66	1.75	0	0	1.99	1.59	0	1.5	0	3.63	0	1.43	1.51	0	0	0	1.28	0
NHBE cells 8hr post-exposure to 15min of reference cigarette smoke _vs_ mock exposure	GSE10700	Chemical	Tobacco smoke	8	0	Primary cells			Tobacco smoke	15.301		1.41	4.62	2.7	1.99	0	3.96	6.33	0	4.03	0	9.63	3.14	0	4.62	1.51	2.65	0	4.18	3.14	1.78	1.69	1.25	0	1.22	2.92	0	0	1.92	0	1.56	1.28	0	1.7	0	0	1.44	0	0
Bronchial epithelial cells patients without COPD - current smokers _vs_ ex-smoker	GSE37147	Chemical	Tobacco smoke	Not annotated	0	Primary tissue - fresh or fresh frozen			Tobacco smoke	15.0915		10.8	2.23	0	2.42	0	1.59	6.1	0	1.65	0	0	2.24	0	1.94	0	1.24	0	1.48	1.44	1.27	3.75	1.42	0	0	0	0	0	0	1.53	0	0	0	1.5	0	0	1.25	0	0
Hepatocellular carcinoma HepG2 cells + 250uM azathioprine for 24hr _vs_ vehicle (DMSO)	GSE51952	Chemical	Azathioprine	24	0	Hep G2 Cell Line		TP	Azathioprine	14.8239		11.1	2.53	1.41	2.1	1.32	3.5	14.7	0	15.9	0	23	1.67	0	5.19	2.52	4.44	3.59	4.55	6.89	3.25	1.23	2.46	0	0	0	0	0	1.83	0	2.31	1.39	4.76	2.31	0	0	0	0	0
HepG2 hepatocellular carcinoma cell line 250uM AZA treated for 48hr _vs_ DMSO control	GSE28878	Chemical	Azacitidine	48	250	Hep G2 Cell Line		TP	Azacitidine	14.7212		10.7	2.55	2.47	1.76	0	5.33	15.9	1.46	24.7	0	16.1	2.04	0	6.68	0	5.38	6.46	4.34	9.56	4.29	0	1.85	0	1.93	0	0	0	2.32	0	0	0	2.62	2.67	0	0	0	0	0
Small airway epithelial cells of healthy smokers _vs_ non-smokers	GSE11906	Chemical	Tobacco smoke	Not annotated	0	Primary cells			Tobacco smoke	14.585		17.9	2.84	0	2.81	0	1.97	4.95	0	2.12	0	0	3.15	0	1.83	0	1.47	0	1.68	1.54	1.29	4.11	1.75	0	0	0	0	0	1.33	1.8	0	0	0	1.61	0	0	0	0	0
Small airway epithelial cells of healthy smokers _vs_ non-smokers	GSE11906	Chemical	Tobacco smoke	Not annotated	0	Primary cells			Tobacco smoke	14.585		22.9	2.6	0	2.93	0	1.98	6.27	0	2.25	0	1.33	3.39	0	1.84	0	1.62	0	1.63	1.51	1.38	4.51	1.96	0	0	1.27	0	1.25	1.38	1.95	0	0	0	1.79	0	0	0	0	0
Breast cancer T47D cells sensitive to indole-3-carbinol + 200uM I3C 24hr _vs_ control (DMSO)	GSE55897	Chemical	indole-3-carbinol	24	0	T-47D Cell Line			indole-3-carbinol	14.5229		0	0	-5.5	21.6	0	2.55	38.6	0	8.09	-1.96	1.3	0	0	4.74	2.16	13	5.19	2.54	8.69	11.5	7.95	-1.86	1.78	0	1.37	9.02	5.9	0	7.18	3	0	0	0	0	0	2.27	1.9	0
HepG2 hepatocellular carcinoma cell line 2mM NPD treated for 48hr _vs_ DMSO control	GSE28878	Chemical	Phenylenediamines	48	2000	Hep G2 Cell Line			Phenylenediamines	14.4685		13.3	2.44	1.47	1.93	0	3.6	3.77	2.35	5.83	2.27	11.2	2.12	2.28	3.3	3.59	3.4	1.87	3.28	7.48	1.68	1.32	2.1	0	0	0	1.77	0	0	2.63	0	1.32	1.79	2.42	0	2.37	2.35	-0.02	0
Lung fibroblasts DTT 16hr _vs_ DTT 0hr	GSE4301	Chemical	Dithiothreitol	16	0	Lung fibroblasts			Dithiothreitol	13.9586		10.7	8.41	0	7.73	0	4.01	19.6	1.88	2.77	0	3.29	0	0	5.14	4.05	5.03	0	10.5	6.49	9.34	1.78	-1.77	5.8	0	-2.02	1.91	5.28	3.71	1.94	0	2.14	0	2.72	0	0	1.36	0	0
NHBE cells 8hr post-exposure to 15min of light cigarette smoke _vs_ mock exposure	GSE10700	Chemical	Tobacco smoke	8	0	Primary cells			Tobacco smoke	13.9208		1.32	4.3	2.7	1.86	0	4.47	6.21	0	4.5	0	10.8	3.21	0	5.01	1.42	2.82	1.62	4.01	4.06	1.95	1.81	-1.31	0	0	6	0	1.25	2.2	0	1.35	1.21	0	1.74	0	1.39	1.32	-1.2	0
Bronchial epithelial AIR-100 cells 4hr post 21min 15% cigarette smoke exposure _vs_ synthetic air	E-MTAB-874	Chemical	Tobacco smoke	4	21	Primary cells - cultured			Tobacco smoke	13.6198		2.73	1.72	-1.38	1.98	0	3.85	6.77	0	7.66	0	2.34	2.36	0	4.97	1.52	1.96	1.52	3.38	3.68	0	2.57	1.34	0	0	0	0	0	1.92	0	1.4	1.21	0	1.41	0	0	1.68	2.03	0
Melanoma cell line A375 650nM MLN4924 treated 8hr _vs_ DMSO control	GSE30531	Chemical	MLN4924	8	0	A-375 Cell Line			MLN4924	13.5686		1.88	1.95	0	1.92	2.08	3.43	3.54	0	-1.7	1.69	1.52	1.73	2.09	4.7	2.6	1.71	1.56	1.94	2.67	1.51	1.3	-1.27	1.63	0	2.72	0	0	0	1.28	1.25	1.63	0	2.49	-1.39	1.3	1.76	0	0
MCF7 breast cancer cells treated 6hr traditional Chinese medicine Si-Wu-Tang 2560 ug/mL _vs_ vehicle	GSE23610	Chemical	si-wu-tang	6	2560ug/mL	MCF7 Cell Line			si-wu-tang	13.5528		2	1.75	0	1.78	0	2.77	5.2	0	3.26	0	2.24	0	1.23	4.25	1.97	1.71	1.99	3.16	4.37	2.6	2.33	1.35	1.48	1.37	2.36	1.55	0	1.4	1.52	1.97	-1.31	1.29	1.73	0	1.43	1.8	0	1.27
HUVEC cells + 1 mM of CORM-3 (CO-releasing molecules-3) _vs_ untreated cells	GSE22175	Chemical	tricarbonylchloro(glycinato)ruthenium(II)	Not annotated	0	Primary cells			tricarbonylchloro(glycinato)ruthenium(II)	13.4815		12.6	2.65	0	0	0	3.24	8.39	0	0	0	0	5.85	0	0	4.18	0	0	1.7	4.03	3.05	0	1.52	0	1.72	1.97	1.59	0	0	3.31	0	1.56	0	2.86	0	2.49	1.43	0	0
Hepatoma HepaRG cells + 72hr 7.5mM IC10 NNK _vs_ 0.5% DMSO	GSE40117	Chemical	4-(acetoxymethylnitrosamino)-1-(3-pyridyl)-1-butanone	72	0	HepaRG Cell Line			4-(acetoxymethylnitrosamino)-1-(3-pyridyl)-1-butanone	13.301		1.32	0	-0.14	0	1.25	1.38	8.41	-2.48	2.55	1.38	-2.08	0	-1.2	6.06	1.53	3.11	1.65	-1.55	0.075	11.3	0	-2.79	2.6	3.33	2.88	1.46	1.7	2.15	1.42	0	1.24	3	1.64	0	-2.22	-2.23	1.48	1.24
Lung fibroblasts DTT 24hr _vs_ DTT 0hr	GSE4301	Chemical	Dithiothreitol	24	0	Lung fibroblasts			Dithiothreitol	13.1739		0	13.195	0	13.5	0	5.72	18	3.57	2.75	0	5.83	0	0	3.75	3.87	3.86	0	6.22	0.825	3.91	1.56	0	4.23	0	0	0	3.93	2.14	2.13	0	2.64	0	4.14	0	-1.75	1.52	0	0
Bronchial epithelial cells 24hr post-15min cigarette smoke exposure _vs_ air exposure	GSE10718	Chemical	Tobacco smoke	24	0	Primary cells			Tobacco smoke	13.1079		1.55	2.68	2.14	2.13	0	4.37	7.57	0	4.98	1.89	7.55	4.42	0	2.44	1.92	1.7	1.82	1.73	2.82	1.73	1.83	2.06	1.34	1.62	2.97	0	1.32	3.58	0	0	2.54	1.89	0	1.32	0	1.49	1.55	1.24
Hepatocellular carcinoma HepG2 cells + 8hr with 100uM menadione _vs_ 8hr controls	GSE39291	Chemical	menadione	8	0	Hep G2 Cell Line			menadione	13.0969		2.26	1.4	0	1.43	0	2.98	10.4	0	9.82	0	5.16	1.42	2	3.95	1.79	2.58	4.32	3.07	9.23	1.44	0	1.6	0	1.25	2.88	0	0	0	0	1.65	1.39	-1.26	1.75	0	2.24	1.51	1.39	-1.32
Multiple myeloma cell lines treated with arsenic trioxide 24hr _vs_ control	GSE14519	Chemical	arsenic trioxide	24	0	Cell line			arsenic trioxide	13		0	0	0	8.28	0	2.07	5.88	0	5.66	0	0	5.84	0	3.09	1.53	0	0	1.84	3.95	0	0	0	0	0	0	1.7	0	2.03	1.97	0	1.51	0	1.6	0	2.28	0	0	0
Primary human hepatocytes + 25uM phenethyl isothiocyanate for 48hr _vs_ vehicle	GSE20479	Chemical	phenethyl isothiocyanate	48	25	Primary cells			phenethyl isothiocyanate	12.9208		2.89	0	1.37	0	0	0	0	-13.855	0	0	3.46	5.76	1.6	0	2.77	1.28	0	2.06	0	0	2.25	1.73	0	1.36	0	0	0	0	2.54	0	1.79	0	0	1.24	0	1.61	0	0
Hepatocytes of female donors treated 24hr with 120uM omeprazole _vs_ 0uM	TG-GATES	Chemical	Omeprazole	24	120	Hepatocytes			Omeprazole	12.8861		1.51	0	0	0	0	2.01	4.14	0	1.8	-2	0	1.86	1.8	1.89	0	1.66	1.57	-1.32	1.58	1.74	-1.66	1.22	0	0	0	0	1.31	1.37	1.25	9.83	4.99	2.3	0	0	0	0	0	0
Hepatocellular carcinoma HepG2 cells + cholestasis causing compounds for 24hr _vs_ vehicle (DMSO)	GSE51952	Chemical	cholestasis causing compounds	24	0	Hep G2 Cell Line			cholestasis causing compounds	12.8239		2.01	1.41	0	0	0	1.55	3.95	0	2.32	0	0	0	1.49	2	0	1.45	1.43	1.76	1.69	1.74	0	1.27	-1.37	1.24	0	0	1.22	0	0	0	1.24	1.39	0	0	0	0	0	0
Bronchial epithelial cells treated 1hr with tobacco smoke + 5hr recovery in culture _vs_ untreated	E-TABM-127	Chemical	Tobacco smoke	5	0	Primary cells - cultured			Tobacco smoke	12.7212		2.08	1.25	0	1.4	0	2.19	9.14	0	8.89	0	1.58	1.69	0	4.78	0	0	0	1.29	2.32	3.05	2.16	-0.25	0	1.31	3.11	0	-1.83	2	0	0	1.38	0	0	1.45	-1.25	1.27	1.6	0
Bronchial epithelial AIR-100 cells 4hr post 7min 15% cigarette smoke exposure _vs_ synthetic air	E-MTAB-874	Chemical	Tobacco smoke	4	7	Primary cells - cultured			Tobacco smoke	12.6198		1.63	1.48	-1.25	1.45	0	2.36	3.14	0	2.39	0	1.2	1.65	0	2.18	1.21	1.58	0	2.19	2.12	0	1.39	0	0	0	0	0	0	1.32	0	1.26	0	0	0	0	0	1.36	1.64	0
Airway epithelial cells from smokers _vs_ healthy controls	GSE4302	Chemical	Tobacco smoke	Not annotated	0	Primary cells			Tobacco smoke	12.585		12.1	2.7	0	2.29	0	1.52	4.09	0	1.85	0	0	3.97	0	1.62	0	1.66	0	1.3	1.47	1.24	3.97	2.02	0	0	1.38	0	0	0	1.33	0	0	0	1.77	0	0	0	0	0
SK-OV-3 ovarian cancer cells 10uM cisplatin treated 24hr _vs_ untreated	GSE38545	Chemical	Cisplatin	24	0	SK-OV-3 Cell Line			Cisplatin	12.3768		0	0	0	0	0	0	0	0	0	1.32	1.21	0	0	2.09	1.89	0	0	1.52	1.51	2.47	3.13	0	1.87	0	1.85	0	1.29	1.26	1.21	0	2.07	0	0	1.32	0	0	0	0
Fibrosarcoma HT1080 cells - 300uM methyl methanesulfonate treated for 24hr _vs_ DMSO control	GSE59368	Chemical	Methyl Methanesulfonate	24	300	HT 1080 Cell Line			Methyl Methanesulfonate	12.2147		3.67	25.6	1.75	2.22	24.8	1.39	4.24	0	-1.44	2.74	1.43	2.61	0	1.71	2.8	-1.51	-1.25	1.28	0	1.3	0	-1.54	3.61	2.96	0	0	0	0	0	1.24	2.09	1.28	1.71	-1.99	0	0	1.23	0
Bronchial-tracheal epithelial cells + Cigarette10 smoke condensate 4ug/ml 18hr _vs_ control	GSE18235	Chemical	cigarette smoke	18	0	Primary cells			cigarette smoke	12.2076		3.92	2.45	0	3.31	0	0	1.75	0	3.92	0	2.5	4.51	0	1.98	1.91	0	0	2.2	3.51	1.35	0	0	0	0	0	0	0	1.59	1.6	0	0	1.34	0	0	0	1.98	0	0
Multiple myeloma cell lines treated with arsenic trioxide 48hr _vs_ control	GSE14519	Chemical	arsenic trioxide	48	0	Cell line			arsenic trioxide	12.2076		0	3.83	0	9.67	0	0	6.56	0	6.78	0	0	6.08	0	3.38	1.35	0	0	2.09	4.24	1.79	0	0	0	0	0	1.57	0	1.9	1.87	0	0	0	1.66	0	2.2	0	0	0
Hepatocellular carcinoma HepG2 cells + cholestasis causing compounds for 24hr _vs_ non-hepatotoxic	GSE51952	Chemical	cholestasis causing compounds	24	0	Hep G2 Cell Line			cholestasis causing compounds	12.1739		1.68	1.31	0	1.23	0	1.41	2.86	-1.24	1.97	0	1.99	0	0	1.8	1.22	0	0	1.42	1.53	1.77	0	-1.22	-1.59	0	-2.06	0	0	1.65	0	0	0	1.36	0	0	0	0	0	-1.25
PBMCs + 1d 10uM lead acetate + 1d fresh media _vs_ 2d untreated donor-matched controls	GSE37567	Chemical	lead acetate	Not annotated	0	Blood fraction			lead acetate	12.1549		0	2.59	0	2.39	0	1.82	2.56	1.41	1.29	0	2.7	1.9	0	2.23	1.2	0	1.26	1.38	1.71	1.24	0	0	0	0	1.39	0	0	1.35	1.37	0	1.35	0	1.98	0	0	0	0	0
HepG2 hepatocellular carcinoma cell line 250uM AZA treated for 24hr _vs_ DMSO control	GSE28878	Chemical	Azacitidine	24	250	Hep G2 Cell Line		TP	Azacitidine	12.0757		9.93	2.25	1.42	2.15	0	0	16	0	15.1	-1.29	18.5	1.62	2.64	5.13	2.1	4.98	3.11	5.25	8.88	2.62	0	0.46	0	0	0	1.87	1.47	1.66	0	0	0	4.39	2.53	0	0	0	0	-1.75
Hepatocytes of female donors treated 24hr with 600uM sulindac _vs_ 0uM	TG-GATES	Chemical	Sulindac	24	600	Hepatocytes	Used to make biomarker		Sulindac	11.8539		0	0	0	0	0	0	2.24	0	1.43	0	1.35	0	2	1.81	0	0	0	1.88	1.6	1.5	0	1.8	0	0	1.62	0	1.23	0	0	1.82	1.75	0	1.24	0	1.32	0	1.57	0
Bronchial epithelial cells 4hr post-15min cigarette smoke exposure _vs_ air exposure	GSE10718	Chemical	Tobacco smoke	4	0	Primary cells			Tobacco smoke	11.8239		1.41	3.27	1.8	2.16	0	7.17	6.4	1.27	2.69	1.53	3.86	3.54	0	4.32	2.03	2.35	1.44	3.25	3.01	0	1.87	-1.44	0	0	5.32	1.24	1.42	1.45	0	0	0	-1.59	1.4	-1.2	1.45	0	0	1.37
Hepatocytes of female donors treated 24hr with 50uM nitrofurazone _vs_ 0uM	TG-GATES	Chemical	Nitrofurazone	24	50	Hepatocytes		TP	Nitrofurazone	11.7959		1.51	0	0	0	0	1.62	3.49	0	1.66	0	1.34	2.06	1.48	1.93	1.46	3.62	0	0	1.59	0	0	0	0	-1.29	1.3	0	0	1.43	0	0	0	0	1.4	0	0	0	0	0
Large airway epithelium of Caucasian patients - tobacco smokers _vs_ non-smokers	GSE19722	Chemical	Tobacco smoke	Not annotated	0	Primary tissue - fresh or fresh frozen			Tobacco smoke	11.699		16.9	1.97	0	2.29	0	1.71	6.57	0	0	-1.38	0	1.95	0	2.27	0	0	0	1.53	1.59	1.31	3.96	1.48	0	0	0	0	0	0	1.66	0	0	0	1.88	0	0	0	0	0
HCT116 TP53 KO colon cancer cells + NO 24hr _vs_ untreated KO	GSE3176	Chemical	Nitric Oxide	24	0	HCT 116 Cell Line			Nitric Oxide	11.6383		1.97	0	1.61	0	0	1.97	2.18	0	1.26	0	1.72	2.55	0	3.86	1.73	0	0	3.79	3.93	1.5	0	0	-1.22	0	1.22	0	0	1.57	1.37	0	1.36	0	0	0	1.3	0	0	0
Hepatocellular carcinoma HepG2 cells + necrosis causing compounds for 24hr _vs_ vehicle (PBS)	GSE51952	Chemical	Necrosis causing compounds	24	0	Hep G2 Cell Line			Necrosis causing compounds	11.6383		0	0	0	0	0	1.68	2.41	0	3.83	-1.2	1.81	-1.47	1.23	2.44	1.42	1.47	1.88	2.18	2.07	0	1.45	1.73	0	1.78	0	0	1.92	0	0	0	1.36	1.59	0	1.23	0	0	0	0
Hepatocytes of female donors treated 24hr with 600uM omeprazole _vs_ 0uM	TG-GATES	Chemical	Omeprazole	24	600	Hepatocytes			Omeprazole	11.6021		0	0	0	0	0	4.02	3.31	0	3.34	-1.76	2.3	1.78	0	4.58	0	0	-1.8	1.67	2.78	6.05	-1.42	0.32	0	0	2.76	0	2.29	2.44	0	6.94	2.05	3.1	0	0	0	0	1.36	0
Primary human hepatocytes + 10uM phenethyl isothiocyanate for 48hr _vs_ vehicle	GSE20479	Chemical	phenethyl isothiocyanate	48	0	Primary cells			phenethyl isothiocyanate	11.6021		0	0	1.39	0	0	0	0	-14.535	0	0	1.94	2.11	1.46	0	1.56	1.42	0	1.86	0	0	0	0	0	1.39	0	0	0	0	1.73	0	0	-1.22	0	1.29	0	1.5	1.34	1.39
Dermal fibroblasts CDDO treated 24hr _vs_ untreated control	GSE47616	Chemical	2-cyano-3,12-dioxoolean-1,9-dien-28-oic acid	24	0	0			2-cyano-3,12-dioxoolean-1,9-dien-28-oic acid	11.5686		2.49	0	0	0	0	2.84	2.25	0	1.47	0	1.81	3.6	0	5.61	2.31	1.37	0	1.85	4.27	1.75	0	0	0	1.57	-1.55	0	0	1.52	4.09	0	0	0	2.23	0	1.65	0	0	0
Large airway epithelium of male patients - tobacco smokers _vs_ non-smokers	GSE19722	Chemical	Tobacco smoke	Not annotated	0	Primary tissue - fresh or fresh frozen			Tobacco smoke	11.5376		14.5	2.25	0	2.26	0	1.68	8.27	1.25	1.69	0	0	2.76	0	1.92	0	0	0	1.41	1.4	1.34	4.01	1.71	0	0	0	0	0	0	1.8	0	0	0	1.59	0	0	1.21	0	0
Hepatocellular carcinoma HepG2 cells 2uM benzo(a)pyrene treated 24hr _vs_ DMSO vehicle controls	GSE36243	Chemical	Benzo(a)pyrene	24	0	Hep G2 Cell Line			Benzo(a)pyrene	11.5086		0	1.53	0	0	0	0	2.19	0	3.15	3.78	5.75	2.04	0	1.86	1.88	1.79	1.88	0	2.14	0	0	1.31	2.25	1.74	0	0	0	0	1.62	0	0	1.38	0	0	0	0	0	0
Hepatocytes treated 72hr with 40uM atorvastatin _vs_ DMSO	GSE29868	Chemical	atorvastatin	72	40	Primary cells - cultured			atorvastatin	11.4089		5.54	0	3.23	0	0	2.4	5.37	-1.64	5.01	0	1.31	0	0	2.62	0	0	0	0	2.14	2.33	0	1.55	0	0	-1.56	0	0	0	1.9	0	2.2	1.65	1.21	0	1.3	0	1.34	1.26
NHBE cells 24hr post-exposure to 15min of reference cigarette smoke _vs_ mock exposure	GSE10700	Chemical	Tobacco smoke	24	0	Primary cells			Tobacco smoke	11.4089		2.42	3.9	1.29	2.19	0	1.87	2.27	2.11	3.14	1.42	6.26	3.16	0	1.3	0	1.55	0	1.27	1.75	1.55	1.2	0	0	1.49	1.51	0	1.41	1.68	1.36	1.28	1.75	1.34	0	0	0	1.33	0	0
786-O cells + ZINC00163599 _vs_ media control	GSE13818	Chemical	ZINC00163599	Not annotated	0	786-O Cell Line			ZINC00163599	11.3665		10.5	3.51	0	5.61	0	1.88	3.21	0	0	1.56	2.48	2.87	0	1.83	0	1.4	0	0	1.68	0	0	0	0	0	0	0	0	0	0	1.23	1.64	0	0	0	1.51	0	0	0
HepG2 hepatocellular carcinoma cell line 250uM DZN treated for 48hr _vs_ DMSO control	GSE28878	Chemical	Diazinon	48	250	Hep G2 Cell Line			Diazinon	11.3565		-1.64	1.25	0	-2.18	0	3.6	7.35	-1.78	22.6	0	3.03	0	2.09	3.66	0	1.29	11	3.29	3.88	4.79	0	2.5	0	1.82	-2.09	1.6	2.55	2.45	-2.52	1.29	2.27	2.76	2.38	0	0	-2.24	0	0
786-O cells + ZINC00163599 _vs_ DMSO	GSE13818	Chemical	ZINC00163599	Not annotated	0	786-O Cell Line			ZINC00163599	11.3565		12.6	3.56	0	7.16	0	1.69	2.6	1.28	0	1.55	2.59	2.68	1.42	1.78	0	1.48	0	0	1.54	0	0	0	0	0	0	0	0	0	0	0	1.65	0	0	0	1.44	0	0	0
Hepatocellular carcinoma HepG2 cells + 550uM diclofenac for 24hr _vs_ vehicle (PBS)	GSE51952	Chemical	Diclofenac	24	0	Hep G2 Cell Line			Diclofenac	11.2757		-1.35	1.4	0	0	0	2.59	5.98	-2.01	10.8	-1.25	3.29	-2.42	0	4.75	-1.25	2.01	3.5	6.05	3.52	4.47	0	2.22	0	1.8	0	0	4.48	1.59	0	0	2.2	2.25	1.51	0	1.62	-1.26	1.75	0
Lung fibroblasts DTT 36hr _vs_ DTT 0hr	GSE4301	Chemical	Dithiothreitol	36	0	Lung fibroblasts			Dithiothreitol	11.1871		0	43.6	0	15.6	0	5.03	10.1	4.13	1.76	0	5.35	0	0	3.58	3.04	4.2	0	4.74	0.33	2.43	1.66	-1.53	3.54	0	0	1.97	0	2.37	1.84	0	3.17	0	3.26	0	-1.68	0.21	0	0
Hepatocytes in culture - 100uM echimidine treated 24hr _vs_ acetonitrile control	GSE69269	Chemical	echimidine	24	0	Primary cells - cultured			echimidine	11.1805		0	0	0	1.21	0	1.85	0	-2.84	8.52	0	-2.42	1.21	0	3.1	1.77	0	0	1.39	0	6.08	1.6	-1.84	4.03	1.39	3.79	0	-1.81	1.26	0	0	5.17	1.51	0	0	-1.47	-1.3	0	1.42
Breast adenocarcinom MDA-MB-231 cells treated with 10uM compound A for 4hr _vs_ vehicle	GSE56022	Chemical	2-(4-acetoxyphenyl)-2-chloro-N-methyl-ethylammonium chloride	4	0	MDA-A1 Cell Line			2-(4-acetoxyphenyl)-2-chloro-N-methyl-ethylammonium chloride	11.1675		2.19657	1.51799	0	1.31604	0	2.10366	2.02642	0	1.87847	0	1.42028	1.34029	1.42778	2.52294	1.74594	1.64364	0	3.09897	2.29536	1.3452	0	0	0	0	1.9853	0	0	1.20057	0	1.52123	0	0	1.62621	0	1.47909	0	0	0
Melanoma cell line A375 650nM MLN4924 treated 4hr _vs_ DMSO control	GSE30531	Chemical	MLN4924	4	0	A-375 Cell Line			MLN4924	11.1427		1.47	1.71	0	1.73	1.51	2.61	2.99	0	-1.27	1.27	1.39	1.46	2.07	3.71	1.67	1.26	0	1.79	2.24	1.38	0	0	0	0	2.27	0	0	0	1.23	0	0	0	1.76	-1.32	1.46	1.39	0	0
Hepatocellular carcinoma cell line HepG2 - 7uM cisplatin treated 24hr _vs_ PBS control	GSE38122	Chemical	Cisplatin	24	0	Hep G2 Cell Line			Cisplatin	11.0757		0	-0.01	0	-1.44	0	0	-1.78	0	0	2.23	-1.28	0	0	0	1.57	2.09	2.11	0	1.23	0	4.59	0.41	3.24	3.09	1.92	1.42	0	0	0	0	1.41	1.37	-1.26	1.59	0	0	1.33	0
Small airway epithelium - smokers _vs_ non-smokers	GSE43079	Chemical	Tobacco smoke	Not annotated	0	Primary tissue - fresh or fresh frozen			Tobacco smoke	11.0269		21.5	3.45	0	3.51	0	2.08	7.81	0	1.67	0	0	3.7	0	2.1	0	1.92	1.25	2	1.94	1.34	5.82	3.03	0	0	0	0	0	1.32	1.87	1.3	1.23	0	1.88	0	1.38	1.29	1.21	0
HepG2 hepatocellular carcinoma cell line 60uM MOCA treated for 48hr _vs_ DMSO control	GSE28878	Chemical	Methylenebis(chloroaniline)	48	60	Hep G2 Cell Line			Methylenebis(chloroaniline)	10.9208		2.13	1.3	0	0	0	1.71	2.31	0	4.07	0	0	1.59	1.26	1.95	0	1.49	2.3	0	0	1.67	0	-0.285	0	2.06	-2.14	0	0	2.18	0	1.39	1.65	2.14	1.76	0	0	0	1.35	0
Large airway epithelium - tobacco smokers _vs_ non-smokers	GSE19722	Chemical	Tobacco smoke	Not annotated	0	Primary tissue - fresh or fresh frozen			Tobacco smoke	10.9208		16.5	2.4	0	2.32	0	1.6	9.57	1.28	1.76	-1.47	0	2.71	-1.31	1.89	0	0	0	1.36	1.42	1.25	4.25	1.46	0	0	1.34	0	0	0	1.68	0	0	0	1.55	0	0	0	0	0
Bronchial epithelial AIR-100 cells 2hr post 14min 15% cigarette smoke exposure _vs_ synthetic air	E-MTAB-874	Chemical	Tobacco smoke	2	14	Primary cells - cultured			Tobacco smoke	10.8861		0	1.44	0	0	1.32	2.34	2.66	0	1.62	1.38	0	1.32	0	2.19	0	1.6	1.42	3.61	1.67	0	0	0	0	0	0	0	0	1.28	0	1.31	0	0	0	0	0	1.23	1.49	0
Hepatocellular carcinoma HepG2 cells + 2mM tetracycline for 24hr _vs_ vehicle (DMSO)	GSE51952	Chemical	Tetracycline	24	0	Hep G2 Cell Line			Tetracycline	10.8861		1.77	1.56	1.4	-1.51	0	3	6.64	-1.91	9.74	-1.22	1.53	-1.61	0	5.1	1.37	2.13	7.18	4.55	5.35	3.81	0	1.92	-2.12	2.16	-1.87	1.23	1.59	2.08	-1.94	0	1.63	2.28	1.62	0	1.59	-2.17	0	1.21
Multiple myeloma cell lines treated with arsenic trioxide 6hr _vs_ control	GSE14519	Chemical	arsenic trioxide	6	0	Cell line			arsenic trioxide	10.8239		0	0	2.16	4.2	0	2.23	10.2	0	7.37	0	0	4.28	0	4.39	2.92	0	0	2.1	6.33	1.85	0	1.64	0	1.8	0	1.62	0	2.11	0	0	0	1.48	1.89	0	2.52	0	0	-1.24
HCT116 colorectal cancer cells - Azacytidine (1500 nM) treated 72hr _vs_ DMSO control	GSE30985	Chemical	Azacitidine	72	0	HCT 116 Cell Line			Azacitidine	10.8239		1.97	0	1.23	-1.26	2.85	0	-1.98	0	1.53	0	0	1.28	0	1.23	1.67	0	0	0	1.6	1.21	1.36	0	1.92	1.4	0	0	0	1.48	1.53	0	0	1.23	0	0	0	0	0	0
Bronchial epithelial cells (after 23hr recovery in culture) treated 1hr with tobacco smoke _vs_ air	E-TABM-127	Chemical	tobacco smoke	23	0	Primary cells - cultured			tobacco smoke	10.7696		2.13	1.26	0	0	2.07	2.64	8.32	-4.63	12.5	-2.58	3.03	2.79	0	4.81	0	-2.49	0	0	2.25	4.67	2.29	2.57	0	1.28	2.77	0	0	3.53	0	0	1.85	1.45	0	1.27	0	0	1.61	-1.26
MCF7 cells + 15-delta prostaglandin J2, 10uM _vs_ DMSO vehicle	GSE5258	Chemical	15-deoxy-delta(12,14)-prostaglandin J2	Not annotated	0	MCF7 Cell Line			15-deoxy-delta(12,14)-prostaglandin J2	10.6576		1.49	9.62	0	5.57	-1.32	3.1	12.9	1.45	0	0	0	1.43	1.23	0	1.83	1.46	1.46	2.58	3.05	1.51	1.65	1.37	1.5	1.47	1.98	1.93	1.41	0	1.69	1.67	1.53	1.24	1.49	0	1.91	2	1.36	0
Hepatocellular carcinoma HepG2 cells + 20uM cyclosporin A for 24hr _vs_ vehicle (DMSO)	GSE51952	Chemical	Cyclosporine	24	0	Hep G2 Cell Line			Cyclosporine	10.6576		2.52	1.66	0	0	0	3.06	8.72	-1.35	9.95	0	0	0	2.26	4.97	0	1.52	3.4	4.32	4.08	3.91	0	1.72	-2.04	2.03	-3.23	0	0	1.9	0	1.29	2.4	0	1.82	0	0	-1.65	-1.21	0
Bronchial epithelial AIR-100 cells 2hr post 28min 15% cigarette smoke exposure _vs_ synthetic air	E-MTAB-874	Chemical	Tobacco smoke	2	28	Primary cells - cultured			Tobacco smoke	10.585		1.6	1.29	0	1.49	0	1.88	2.85	0	2.06	0	1.52	1.49	0	2.14	1.36	0	1.52	1.48	1.67	0	1.74	-1.54	0	0	0	0	-1.47	1.37	0	1.39	1.34	0	0	0	1.23	0	1.39	0
HCT116 colon cancer cells + NO 24hr _vs_ untreated control	GSE3176	Chemical	Nitric Oxide	24	0	HCT 116 Cell Line			Nitric Oxide	10.5229		4.23	0	1.76	0	0	0	2.06	0	1.81	0	1.52	2.48	0	4.57	1.43	0	0	2.93	4.84	1.4	0	1.39	1.91	0	0	0	0	1.65	1.94	1.27	1.42	0	0	0	0	0	0	0
Leukemic cells (K562) 20uM Fe(III) mesoporphyrin treated for 20hr _vs_ DMSO control	GSE52087	Chemical	iron(III) meso-tetramesitylporphyrin	Not annotated	0	K-562 Cell Line			iron(III) meso-tetramesitylporphyrin	10.5086		1.21	2.36	0	1.68	0	1.82	3.01	0	0	0	0	3.16	0	1.68	1.47	-1.78	1.36	2.24	3.2	1.34	0	-1.57	-1.49	-1.7	0	1.94	0	1.44	1.43	0	1.32	0	2.07	0	1.72	1.5	0	0
Glioma stem cells treated with 1uM Siomycin A for 24hr _vs_ DMSO control	GSE50227	Chemical	siomycin A	24	0	Primary cells - cultured			siomycin A	10.4815		0	6.11	0	0	5.5	3.27	15.5	8.61	10.7	8.15	1.31	3.54	0	9.7	0	0	2.2	2.74	6.5	7.53	0	0	0	3.38	2.22	0	1.39	3.99	0	0	2.32	2.6	4.13	0	2.96	2.66	1.92	0
Bronchial-tracheal epithelial cells + Cigarette4 smoke condensate 4ug/ml 18hr _vs_ control	GSE18235	Chemical	cigarette smoke	18	0	Primary cells			cigarette smoke	10.4202		0	2.73	0	0	0	0	0	0	0	1.65	3.09	4.42	0	0	0	0	0	2.2	3.37	0	0	0	0	0	0	0	0	0	0	1.28	0	1.42	0	0	0	2.09	0	0
HepG2 hepatocellular carcinoma cell line 250uM DZN treated for 24hr _vs_ DMSO control	GSE28878	Chemical	Diazinon	24	250	Hep G2 Cell Line			Diazinon	10.4202		0	1.42	0	0	0	2.92	10.9	-2.11	21.7	-1.34	3.37	0	2.77	3.32	0	2.65	7.7	4.1	3.98	2.97	0	0.55	0	1.87	-1.79	1.5	2.21	1.63	-2.2	0	1.99	3.75	1.73	0	0	-2.44	1.31	-1.75
HT29 colon adenocarcinoma cells treated with cyclooxygenase-2 inhibitor NS398 _vs_ DMSO control	GSE15799	Chemical	N-(2-cyclohexyloxy-4-nitrophenyl)methanesulfonamide	Not annotated	0	HT 29 Cell Line			N-(2-cyclohexyloxy-4-nitrophenyl)methanesulfonamide	10.4202		2.8	8.25	4.56	3.31	0	1.89	2.01	0	2.73	0	1.87	1.4	2.36	2.37	0	-2.5	1.47	2.48	3.79	2.28	0	1.6	0	2.42	0	0	0	0	0	1.84	0	0	1.49	0	0	0	-1.4	0
HepG2 hepatocellular carcinoma cell line 2mM Resorcinol treated for 12hr _vs_ EtOH control	GSE28878	Chemical	resorcinol	12	2000	Hep G2 Cell Line			resorcinol	10.4089		3.75	1.59	0	0	0	0	3.16	0	3.25	0	4.11	1.34	0	2.03	1.98	1.73	0	1.75	3.38	1.32	1.41	0	0	1.25	0	1.9	0	0	0	1.62	0	0	1.85	0	0	1.46	0	-1.26
Primary human hepatocytes + 10uM 3-3-diindolylmethane for 48hr _vs_ vehicle	GSE20479	Chemical	diindolylmethane	48	0	Primary cells			diindolylmethane	10.3872		0	0	0	0	0	0	0	-27.6	0	0	1.6	0	0	0	0	0	0	0	0	0	0	1.78	0	1.36	0	0	0	0	1.56	0	0	0	-1.37	0	0	0	0	1.35
HCT116 colon cancer cells + NO 8hr _vs_ untreated control	GSE3176	Chemical	Nitric Oxide	8	0	HCT 116 Cell Line			Nitric Oxide	10.3468		2.68	0	0	0	0	2.04	2.38	0	2.07	0	1.3	1.78	1.64	3.91	1.83	0	0	3.3	5.68	1.31	0	0	1.55	0	0	0	0	1.88	1.79	1.23	0	0	0	1.3	1.49	1.21	0	0
Monocytes cultured in IL4 and GM-CSF + 1uM rosiglitazone 6hr _vs_ freshly isloated monocytes	GSE8658	Chemical	rosiglitazone	6	0	Primary cells - cultured			rosiglitazone	10.3188		1.49	19.2	0	15.5	0	20	401.3	0	2.5	0	18.4	24.8	1.32	9.11	7.24	6.7	7.08	12	124.1	5.37	1.44	-0.51	0	1.87	6.99	0	3.2	7.15	1.82	0	5.72	2.07	5.45	0	3.86	0	3.12	-1.44
Hepatocytes in culture - 100uM senkirkine treated 24hr _vs_ acetonitrile control	GSE69269	Chemical	senkirkine	24	0	Primary cells - cultured			senkirkine	10.2757		1.22	1.37	0	1.79	0	2.5	0	-3.05	5.06	0	-1.44	2.4	0	3	1.94	0	0	1.79	0	4.39	1.99	1.66	2.46	1.35	2.42	0	0	2.3	0	0	2.82	1.94	1.41	0	2.02	0	0	0
Bronchial epithelial AIR-100 cells 4hr post 14min 15% cigarette smoke exposure _vs_ synthetic air	E-MTAB-874	Chemical	Tobacco smoke	4	14	Primary cells - cultured			Tobacco smoke	10.2518		0	0	0	0	0	3.44	5.46	0	3.92	0	1.91	1.81	0	3.54	1.35	1.68	1.36	2.69	2.8	0	1.98	1.31	0	0	1.5	0	0	1.72	0	0	0	0	0	1.23	0	1.47	1.8	0
Hepatocytes of female donors treated 24hr with 500uM furosemide _vs_ 0uM	TG-GATES	Chemical	Furosemide	24	500	Hepatocytes			Furosemide	10.2218		1.35	0	0	0	0	1.39	2.18	0	2.65	0	0	1.77	0	1.56	0	1.81	0	1.48	1.55	0	0	1.34	-1.35	-1.88	2.62	0	0	0	0	1.3	1.38	0	0	1.5	2.2	0	0	0
MCF7 cells + ebselen, 14.6uM _vs_ DMSO vehicle	GSE5258	Chemical	ebselen	6	0	MCF7 Cell Line			ebselen	10.1675		2.11	13.3	0	9.91	0	3.62	6.86	0	0	0	0	1.34	1.67	0	1.25	1.55	0	2.05	2.53	0	0	1.31	0	1.62	0	0	0	0	2.02	1.9	0	0	0	0	1.39	1.84	0	0
Hepatocytes of female donors treated 24hr with 400uM diclofenac _vs_ 0uM	TG-GATES	Chemical	Diclofenac	24	400	Hepatocytes			Diclofenac	10.1367		1.91	0	0	0	0	2.45	7.06	-1.54	4.22	0	1.51	0	1.45	2.74	0	0	0	0	1.97	5.78	-1.42	1.35	-1.72	0	0	0	1.57	1.28	0	4.93	3.76	1.43	0	0	1.77	0	1.71	0
Hepatocytes of female donors treated 24hr with 120uM lomustine _vs_ 0uM	TG-GATES	Chemical	Lomustine	24	120	Hepatocytes			Lomustine	10.1249		1.49	0	0	0	0	0	1.98	-1.43	0	0	0	2.25	1.29	1.36	0	0	0	0	0	1.52	0	0	0	0	0	0	0	0	1.24	1.34	1.27	1.49	0	0	1.3	0	0	0
MCF7 breast cancer cells treated 6hr traditional Chinese medicine Si-Wu-Tang 256 ug/mL _vs_ vehicle	GSE23610	Chemical	si-wu-tang	6	256ug/mL	MCF7 Cell Line			si-wu-tang	10.0969		1.69	1.5	0	1.57	0	1.48	2.06	0	1.38	0	1.37	0	0	1.58	1.36	0	0	1.42	1.65	1.23	0	1.24	0	0	0	0	0	0	1.4	0	0	0	1.36	0	0	1.48	0	0
Hepatocellular carcinoma HepG2 cells + 8hr 200uM tert-butylhydroperoxide _vs_ 8hr controls	GSE39291	Chemical	tert-Butyl hydroperoxide (70% Solution in Water)	8	0	Hep G2 Cell Line			tert-Butyl hydroperoxide (70% Solution in Water)	10.0706		1.68	1.3	0	0	0	3.1	7.92	0	5.78	0	3.53	1.25	1.92	4.89	0	2.23	3.4	3.62	5.27	1.27	0	1.77	0	0	5.13	0	0	0	0	1.78	1.57	0	1.4	0	2.07	1.5	1.57	0
HepG2 hepatocellular carcinoma cell line 12.5uM Res treated for 24hr _vs_ DMSO control	GSE28878	Chemical	Reserpine	24	12.5	Hep G2 Cell Line			Reserpine	10.0655		2.67	1.58	0	0	1.39	1.66	1.72	2	0	1.37	0	0	0	2.13	1.32	2.08	2.19	1.57	2.04	1.61	0	2.43	0	0	0	1.47	1.34	0	1.37	2.09	1.46	1.69	1.7	1.26	0	0	0	1.52
Hepatocellular carcinoma Huh-7.5.1 cells + 20uM neoechinulin B for 24hr _vs_ vehicle (DMSO)	GSE63026	Chemical	neoechinulin	24	0	Cell line			neoechinulin	10.0655		5.05	0	1.35	0	0	1.92	1.42	0	0	0	1.73	1.4	1.6	2.28	1.25	1.36	0	1.42	1.74	2.04	0	0	0	0	0	1.48	0	0	1.63	0	0	0	1.2	0	0	1.28	0	0
HepG2 hepatocellular carcinoma cell line 300uM 2CMP treated for 48hr _vs_ DMSO control	GSE28878	Chemical	pyridine hydrochloride	48	300	Hep G2 Cell Line			pyridine hydrochloride	10.0458		3.92	1.92	0	1.3	2.21	2.58	4.38	0	4.8	1.69	16.9	1.57	0	3.24	2.1	3.46	1.99	3.79	3.51	0	1.64	-1.97	2.97	1.88	2.24	2.12	0	1.59	0	0	0	0.105	2.14	3.33	1.65	1.46	0.055	0
Hepatocellular carcinoma HepG2 cells + 72hr 1.6uM IC10 aflatoxin B1 _vs_ 0.5% DMSO	GSE40117	Chemical	Aflatoxin B1	72	0	Hep G2 Cell Line			Aflatoxin B1	10.0132		1.83	0	1.43	0	3.65	1.79	-2.46	1.42	0	2.58	1.69	1.3	1.25	1.48	1.4	1.9	1.63	1.35	1.79	-1.74	2.92	1.58	5.5	2.37	1.49	1.53	0	1.61	1.29	1.36	1.33	1.57	0	0	-1.38	0	1.39	1.35
Bronchial epithelial AIR-100 cells 2hr post 7min 15% cigarette smoke exposure _vs_ synthetic air	E-MTAB-874	Chemical	Tobacco smoke	2	7	Primary cells - cultured			Tobacco smoke	10.0088		0	0	0	1.35	0	1.7	1.67	0	1.67	0	0	1.33	0	1.43	1.27	1.53	1.65	1.59	1.32	0	1.45	0	0	0	0	0	0	1.33	0	1.41	1.28	0	0	0	0	0	1.55	0
MCF7 cells + oxyphenbutazone, 12.4uM _vs_ DMSO vehicle	GSE5258	Chemical	Oxyphenbutazone	6	0	MCF7 Cell Line			Oxyphenbutazone	9.88606		0	3.34	0	3.11	-1.22	2.83	14.7	0	0	0	0	1.2	0	0	1.46	1.32	1.47	1.94	2.33	1.38	0	0	0	1.78	1.26	1.97	0	0	1.7	1.61	1.41	1.26	1.24	0	1.66	1.61	0	0
Melanoma cell line A375 650nM MLN4924 treated 24hr _vs_ DMSO control	GSE30531	Chemical	MLN4924	24	0	A-375 Cell Line			MLN4924	9.88606		4.74	1.53	0	0	3.75	3.61	2.85	0	-2.15	8.21	1.79	1.65	2.3	3.91	1.31	1.48	0	0	3.22	3.24	1.37	-2.16	8.45	1.29	4.49	0	-1.36	1.4	0	1.26	1.95	1.29	1.81	-2.54	-1.45	0	1.41	0
HepG2 hepatocellular carcinoma cell line 10nM TCDD treated for 12hr _vs_ DMSO control	GSE28878	Chemical	Tetrachlorodibenzodioxin	12	0.01	Hep G2 Cell Line			Tetrachlorodibenzodioxin	9.82391		0	0	0	-1.25	0	1.37	0	0	2.3	2.01	0	2.02	-1.41	1.42	0	2.79	1.55	0	2.12	2.06	0	2.86	0	1.28	1.9	0	1.26	0	-1.24	1.59	1.4	0	0	1.34	0	0	1.34	0
Liver cell line - Cys for 42hr _vs_ + Cys	GSE9517	Chemical	Cysteine	42	0	C3A Cell Line			Cysteine	9.76955		2.04	2.02	0	1.31	0	3.77	12.7	1.37	5.47	0	3.99	0	1.82	4.12	0	1.7	5.68	2.87	4.4	3.73	0	1.75	-1.37	2.48	1.56	0	1.2	2.37	0	1.82	0	2.08	1.47	0	2.38	1.88	1.24	0
Hepatocellular carcinoma HepG2 cells + 72hr 2.1mM IC10 tolbutamide _vs_ 0.5% DMSO	GSE40117	Chemical	Tolbutamide	72	0	Hep G2 Cell Line			Tolbutamide	9.74473		4.07	1.36	0	0	0	2.37	1.28	0	2.48	0	2.51	2.23	2.26	1.95	1.42	2.89	1.37	1.47	3.49	0	0	0	0	0	0	0	0	1.28	0	1.68	0	1.82	1.8	0	0	0	0	0
Skin of patients with CI deficiency cultured without glucose + galactose _vs_ glucose control	GSE27041	Chemical	galactose	Not annotated	0	Primary cells - cultured			galactose	9.72125		2.66	3.58	0	0	0	1.61	3.8	0	4.3	0	0	0	0	4.67	2.31	1.88	0	3.15	0	5.94	1.56	1.74	0	0	-1.64	0	8.13	2.52	0	0	1.69	1.77	3.23	0	0	0	0	0
Prostate cancer PC3 cells + 24hr 0.5uM siomycin A _vs_ DMSO controls	GSE36531	Chemical	siomycin A	24	0	PC-3 Cell Line [prostate cancer]			siomycin A	9.61979		1.79	0	0	3.83	0	0	2.05	1.5	1.41	1.37	1.71	1.22	0	2.5	2.79	0	0	0	1.96	1.73	0	0	0	0	2.87	1.35	0	1.65	1.66	0	0	0	1.7	0	1.37	0	0	0
TaY cells + 15nM bortezomib _vs_ vehicle	GSE6034	Chemical	bortezomib	Not annotated	0	Cell line			bortezomib	9.58503		0	0	10.3	0	0	2.6	2.84	0	8.97	2.15	0	0	0	2.59	5.21	-2.24	0	1.44	3.31	1.93	0	0.275	0	1.26	0	1.7	0	1.42	1.98	0	0	1.47	2.26	0	2.2	0	1.64	0
Bronchial epithelial AIR-100 cells 24hr post 28min 15% cigarette smoke exposure _vs_ synthetic air	E-MTAB-874	Chemical	Tobacco smoke	24	28	Primary cells - cultured			Tobacco smoke	9.55284		0	0	0	0	0	1.83	3.71	-1.23	4.74	-1.69	3.1	2.54	0	2.34	1.86	1.81	1.44	0	1.66	1.59	1.52	1.62	0	0	1.58	1.26	-1.54	2.45	0	0	1.87	0	0	0	1.24	0	1.78	0
Hepatocytes of female donors treated 24hr with 2500uM furosemide _vs_ 0uM	TG-GATES	Chemical	Furosemide	24	2500	Hepatocytes			Furosemide	9.5376		0	0	0	0	0	1.39	3.12	-1.44	3.29	0	1.42	1.53	1.48	1.52	1.77	1.9	0	1.76	2.02	1.71	0	1.65	0	-2.22	4.85	0	-1.67	1.74	0	1.59	1.57	0	1.43	1.59	2.29	-1.78	0	0
Hepatocytes in culture - 100uM senecionine treated 24hr _vs_ acetonitrile control	GSE69269	Chemical	senecionine	24	0	Primary cells - cultured			senecionine	9.48149		-1.27	0	0	0	0	0	-3.12	-1.9	17.2	0	-2	2.06	-2.72	4.19	1.9	1.51	-1.98	-1.93	0	5.8	2.08	-2.51	3.46	0	3.78	1.26	-2.79	1.31	-1.34	0	8.01	1.74	0	0	-3.52	1.79	0	-1.55
Hep G2 hepatocarcinoma cell line cultured for 24hr with 10nM quercetin _vs_ 0.5% DMSO	E-MEXP-2574	Chemical	Quercetin	24	0	Hep G2 Cell Line		TP	Quercetin	9.4318		0	0	0	0	0	0	0	0	0	0	0	0	0	0	0	1.53	1.98	0	0	0	0	0	3.22	1.98	3.7	0	1.21	0	0	0	0	0	1.57	0	0	0	1.76	0
Hepatocellular carcinoma HepG2 cells + 90uM ethinyl estradiol for 24hr _vs_ vehicle (DMSO)	GSE51952	Chemical	Ethinyl Estradiol	24	0	Hep G2 Cell Line			Ethinyl Estradiol	9.42022		2.62	1.66	0	0	0	2.71	8.97	-1.45	8.44	-1.3	1.78	1.3	1.76	4.58	0	1.37	3.85	5.35	4.62	3.09	0	2.01	-1.75	2.01	-1.98	0	1.7	0	0	1.22	1.62	2.02	1.82	0	1.27	0	-1.4	1.27
Hepatocytes of female donors treated 24hr with 250uM diazepam _vs_ 0uM	TG-GATES	Chemical	Diazepam	24	250	Hepatocytes			Diazepam	9.36653		0	-1.2	0	0	0	2.77	2.9	-1.94	1.73	-2.36	0	0	1.46	3.22	0	0	0	2.78	1.81	2.61	0	-1.27	-1.77	1.65	0	0	1.43	0	0	6.95	3.46	2.6	1.39	0	0	0	0	0
Hepatocellular carcinoma HEPG2 cells - 10uM genistein treated for 18hr _vs_ DMSO	GSE40069	Chemical	Genistein	18	0	Hep G2 Cell Line			Genistein	9.35655		2.57821	6.79108	0	0	0	2.94721	4.59397	0	3.70239	0	-2.46273	0	0	12.2949	1.75117	1.50635	4.33055	6.98682	4.7708	15.6101	0	2.22235	3.81172	4.56119	0	7.7062	-3.59696	7.09562	0	3.85947	2.35934	7.46274	2.51902	0	0	0	0	0
MCF7 cells + 5182598, 25uM _vs_ DMSO vehicle	GSE5258	Chemical	5182598	6	0	MCF7 Cell Line			5182598	9.34679		1.38	8.62	0	6.06	0	2.45	9.46	0	0	0	0	0	1.43	0	1.5	1.37	0	2.9	2.56	1.46	0	0	0	1.32	0	1.44	0	0	2.03	2.16	0	0	1.48	0	1.7	1.97	0	0
Hepatocyte-like cells derived from ESCs + 72hr 8155uM IC10 cyclophosphamide _vs_ 0.5% DMSO	GSE40117	Chemical	Cyclophosphamide monohydrate	72	0	Primary cells - cultured			Cyclophosphamide monohydrate	9.31876		3.97	0	0	0	0	1.55	0	-1.27	3.12	0	1.64	1.89	1.57	3.23	1.48	-3.98	-2.13	1.73	0	0	4.41	-1.71	3.99	0	0	0	0	2.02	1.43	2.19	1.81	2.18	0	0	0	1.63	2.32	1.63
HepG2 hepatocellular carcinoma cell line 15uM 8HQ treated for 24hr _vs_ DMSO control	GSE28878	Chemical	Oxyquinoline	24	15	Hep G2 Cell Line			Oxyquinoline	9.3098		3.54	1.93	0	1.52	0	1.84	2.52	0	0	1.26	1.6	1.25	1.89	2.32	0	1.79	2.15	1.84	1.86	0	0	0.315	1.22	1.31	0	1.31	0	0	1.61	1.65	1.24	0	1.87	0	0	1.4	0	1.56
Hepatocytes of female donors treated 24hr with 3000uM sulindac _vs_ 0uM	TG-GATES	Chemical	Sulindac	24	3000	Hepatocytes		TP	Sulindac	9.16115		-15.2	-1.27	0	-1.63	0	1.67	0.835	0	1.4	0	-1.69	-1.29	0	2.27	0	-1.5	2.03	2.51	1.66	2.04	0	0.215	0	-1.88	10.2	0	-0.715	1.27	0	1.51	1.4	1.63	0	0	-3.85	-1.57	1.65	0
Hepatocytes in culture - 100uM heliotrine treated 24hr _vs_ acetonitrile control	GSE69269	Chemical	heliotrine	24	0	Primary cells - cultured			heliotrine	9.16115		0	0	0	1.35	0	1.56	0	-2.14	3.04	0	-1.33	0	0	2.18	1.51	0	-1.57	1.52	0	3.75	1.6	-1.51	2.52	0	2.5	0	0	1.93	0	0	2.64	1.7	0	0	0	0	0	0
MCF7 cells + myricetin, 12.6uM _vs_ DMSO vehicle	GSE5258	Chemical	myricetin	6	0	MCF7 Cell Line			myricetin	9.14267		1.22	2.69	0	3.39	0	2.08	3.15	-1.25	0	0	0	1.3	1.28	0	0	1.39	0	0	1.71	0	0	1.31	0	0	0	0	0	0	1.6	1.52	1.35	0	0	0	0	1.43	0	0
Aortic endothelial cells treated 4hr with 40ug/mL Ox-PAPC _vs_ untreated	GSE30169	Chemical	oxidized-L-alpha-1-palmitoyl-2-arachidonoyl-sn-glycero-3-phosphorylcholine	4	0	Primary cells - cultured			oxidized-L-alpha-1-palmitoyl-2-arachidonoyl-sn-glycero-3-phosphorylcholine	9.13077		1.45	1.95	0	1.62	0	1.73	2.76	0	0	0	0	1.69	0	0	1.32	0	0	1.41	2.62	2.03	0	-1.34	-1.2	1.3	0	0	0	0	1.4	0	1.23	0	1.67	0	1.52	1.3	0	0
Melanoma A375 cells + CDT1-siRNA - treated 26hr with 1650nM MLN4924 _vs_ 26hr DMSO	GSE39091	Chemical	MLN4924	26	0	A-375 Cell Line			MLN4924	9.13077		6.37	1.9	-1.79	2.14	1.83	2.49	2.58	1.41	-2.08	7.4	1.72	1.5	1.27	2.86	2.1	2.02	1.51	1.39	2.05	1.81	1.27	-1.58	3.87	0	2.61	0	0	0	0	1.55	1.45	0	2.01	-2.09	-1.23	1.64	0	-1.25
Hepatocellular carcinoma HepaRG cells - 0.345mM Benzoin 72hr _vs_ DMSO control	GSE48990	Chemical	Benzoin	72	345	HepaRG Cell Line			Benzoin	9.09151		1.38	0	-1.31	0	0	0	0	0	0	0	1.24	0	0	1.6	0	0	0	0	1.32	0	0	0	0	0	0	0	0	0	1.36	1.99	2.05	0	0	0	0	0	0	0
Hepatocytes of female donors treated 24hr with 330uM nimesulide _vs_ 0uM	TG-GATES	Chemical	nimesulide	24	330	Hepatocytes			nimesulide	9.07572		-2.2	0	0	-1.37	0	1.31	-2.64	0	1.54	0	-0.12	0	-1.33	0	0	0	1.75	1.65	1.34	1.98	0	-0.065	0	-1.68	4.2	0	1.38	1.68	-1.57	2.3	1.43	1.92	0	0	0	0	1.38	0
MCF7 cells + etacrynic acid, 13.2uM _vs_ DMSO vehicle	GSE5258	Chemical	Ethacrynic Acid	6	0	MCF7 Cell Line			Ethacrynic Acid	9.06048		0	15.8	0	9.9	0	3.59	17.7	0	0	0	0	1.27	0	0	1.43	0	0	2.23	3.38	1.22	1.57	1.75	1.44	0	1.36	1.64	0	0	2.15	1.85	0	0	1.3	0	1.6	2	0	0
Pancreatic duct cancer PANC-1 cells - 1uM TVB-3166 for 72hr _vs_ DMSO	GSE64337	Chemical	TVB-3166	72	0	PANC-1 Cell Line			TVB-3166	9.05552		0	0	1.25	0	0	1.65	5.86	1.62	2.63	0	-1.44	1.64	0	2.91	0	-2.33	0	1.97	3.15	2.39	0	1.34	1.31	2.53	-1.74	1.67	1.26	2.91	0	0	1.36	1.4	1.36	0	1.39	0	0	0
Hepatocytes of female donors treated 24hr with 125uM nitrofurantoin _vs_ 0uM	TG-GATES	Chemical	Nitrofurantoin	24	125	Hepatocytes		TP	Nitrofurantoin	9.04576		1.57	0	1.3	0	0	2.52	3.87	-1.57	0	0	2.26	2.14	1.48	2.04	0	1.91	1.53	1.42	2.22	3.18	0	0	-1.82	0	2.3	1.23	2.25	1.72	1.27	2.07	1.57	2.63	1.47	0	-1.29	0	0	0
Hepatocytes of female donors treated 8hr with 120uM lomustine _vs_ 0uM	TG-GATES	Chemical	Lomustine	8	120	Hepatocytes			Lomustine	9.03152		1.66	0	0	0	0	0	6.65	0	1.84	0	1.37	1.9	0	1.9	1.28	0	0	1.2	1.58	1.31	0	1.4	0	0	0	0	0	1.23	0	0	0	1.49	0	0	1.23	0	0	0
Large airway epithelium of black patients - tobacco smokers _vs_ non-smokers	GSE19722	Chemical	Tobacco smoke	Not annotated	0	Primary tissue - fresh or fresh frozen			Tobacco smoke	8.95861		23	2.89	0	2.71	0	1.68	13.9	1.23	2.1	-1.68	0	3.38	-1.49	2.04	0	0	-1.42	1.3	1.4	1.29	5.19	1.83	0	-1.29	1.51	1.23	0	0	1.87	0	0	0	1.53	0	0	1.27	0	0
Bronchial-tracheal epithelial cells + Cigarette8 smoke condensate 4ug/ml 18hr _vs_ control	GSE18235	Chemical	cigarette smoke	18	0	Primary cells			cigarette smoke	8.92082		2.32	2.11	0	2.34	0	0	1.51	0	0	0	2.36	3.84	0	0	1.81	2.28	0	1.65	2.52	0	0	0	-1.21	0	0	0	0	2.8	0	0	0	0	0	0	0	1.71	0	1.23
Hepatocyte-like cells derived from ESCs + 72hr 100uM IC10 benzo(a)pyrene _vs_ 0.5% DMSO	GSE40117	Chemical	Benzo(a)pyrene	72	0	Primary cells - cultured			Benzo(a)pyrene	8.88606		7.05	0	0	0	0	1.94	0	0	0	2.77	2.1	5.87	0	2.99	0	-1.37	-3.08	1.7	2.27	0	1.93	0	4.66	0	0	1.23	-1.5	2.23	1.86	0	0	0	1.35	1.93	1.32	1.49	0	0
HepG2 hepatocellular carcinoma cell line 2mM pCres treated for 12hr _vs_ EtOH control	GSE28878	Chemical	cresidine	12	2000	Hep G2 Cell Line			cresidine	8.82391		3.38	1.68	0	1.41	0	2.1	9.89	0	4.37	0	8.05	1.33	2.79	2.29	1.78	1.48	0	2.54	5.2	1.59	0	1.49	-1.76	0	0	0	0	0	0	2.18	0	0	1.76	0	1.61	1.49	0	0
CD34+ cells from Acute Myelogenous Leukemia patients - 7.5uM Parthenolide treated 6hr _vs_ Untreated	GSE7538	Chemical	parthenolide	6	0	Primary cells			parthenolide	8.79588		0	0	0	0	0	2.19	8.69	0	3.34	0	0	5.27	0	3.84	0	2.29	0	0	9.72	1.71	0	2.06	0	0	3.45	0	0	0	0	0	0	0	2.11	0	0	0	0	-1.33
Liver carcinoma C3A cells + 72hr 1mM acetaminophen in microfluidic biochip _vs_ Petri dish controls	GSE27420	Chemical	Acetaminophen	72	0	C3A Cell Line			Acetaminophen	8.79588		26.6	1.87	0	0	0	1.85	7.13	0	0	0	4.24	2.85	2.18	1.99	2.57	2.56	1.5	0	4.22	1.43	0	1.72	0	0	0	2.7	0	1.46	1.42	0	1.73	1.61	1.6	1.42	3.67	3.18	1.41	0
Hepatocytes of female donors treated 24hr with 100uM benzbromarone _vs_ 0uM	TG-GATES	Chemical	Benzbromarone	24	100	Hepatocytes			Benzbromarone	8.76955		-1.67	0	0	0	0	2.15	1.55	-1.53	2.35	0	0.005	-1.36	0	1.72	0	2.82	1.48	1.66	1.69	3.44	-1.9	-0.02	-1.26	0	0	0	1.49	1.75	0	3.25	1.69	2.59	0	-1.36	-1.45	-1.41	0	0
Hepatocytes of female donors treated 24hr with 4000uM propylthiouracil _vs_ 0uM	TG-GATES	Chemical	Propylthiouracil	24	4000	Hepatocytes			Propylthiouracil	8.76955		-2.64	0	0	0	0	1.79	7.28	-1.28	4.38	-1.67	-1.5	0	-1.23	2.4	1.36	1.82	-2.01	1.63	3.64	5.06	0	1.31	0	0	5.63	0	0	2.34	0	0	1.44	2.07	0	0	0	0	0	0
Bronchial-tracheal epithelial cells + Cigarette7 smoke condensate 4ug/ml 18hr _vs_ control	GSE18235	Chemical	cigarette smoke	18	0	Primary cells			cigarette smoke	8.76955		2.61	1.95	0	2.29	0	0	1.72	0	3.2	0	0	3.27	0	0	0	0	0	1.63	2.06	0	0	0	0	0	0	0	0	1.54	0	0	0	0	1.28	0	0	0	0	0
Breast adenocarcinoma MCF7 cells treated 72hr with 700nM withaferin A _vs_ DMSO	GSE53049	Chemical	withaferin A	72	0	MCF7 Cell Line			withaferin A	8.74473		1.59	0	1.63	3.41	0	3.55	3.71	0	2	0	2.32	3.07	1.4	3.3	0	0	0	1.29	2.93	2.99	1.89	1.42	0	0	0	0	0	1.32	2.15	0	0	0	0	0	0	0	0	0
MCF7 breast cancer cells treated 8hr with 10mM menadione _vs_ untreated	GSE10061	Chemical	menadione	8	0	MCF7 Cell Line			menadione	8.72125		7.85	2.95	0	3.22	0	2.33	11.8	0	0	-1.59	0	1.43	0	0	0	3.12	0	2.27	2.82	1.9	0	0	0	1.66	0	0	0	0	1.76	2.22	0	0	1.31	0	0	1.85	2.15	0
Fibrosarcoma HT1080 cells - 100uM methyl methanesulfonate treated for 24hr _vs_ DMSO control	GSE59368	Chemical	Methyl Methanesulfonate	24	100	HT 1080 Cell Line			Methyl Methanesulfonate	8.72125		1.88	5.31	0	1.58	5.44	0	1.6	0	-1.27	2.14	-1.27	1.84	1.3	0	1.56	-1.36	0	0	0	0	0	-1.35	2.63	1.71	0	0	-1.47	0	0	0	1.22	0	1.31	-1.66	0	0	0	0
HepG2 hepatocellular carcinoma cell line 80uM DDT treated for 48hr _vs_ DMSO control	GSE28878	Chemical	DDT	48	80	Hep G2 Cell Line			DDT	8.72125		2.11	1.71	0	0	0	2.63	3.93	-1.24	9.73	0	1.93	0	2.21	2.94	0	0	6.02	2.85	2.22	3.83	0	1.89	0	1.91	-3.23	0	0	1.82	-1.74	0	1.79	1.93	1.84	0	0	-1.42	0	0
Neuroepithelial progenitors from ESCs in 6d + 4-chloromercuribenzoic acid _vs_ culture medium only	GSE71127	Chemical	p-Chloromercuribenzoic Acid	Not annotated	0	Primary cells - cultured			p-Chloromercuribenzoic Acid	8.65758		1.37	3.95	1.45	17	1.85	3.31	11.1	1.46	2.42	-1.23	0	26.1	0	5.02	0	1.56	0	2.49	14.1	2.58	1.8	1.44	1.46	1.29	2.63	0	1.56	0	3.81	0	1.25	1.53	4.13	0	1.95	2.75	1.23	-1.36
Melanoma A375 cells + p53-siRNA - treated 26hr with 1650nM MLN4924 _vs_ 26hr DMSO	GSE39091	Chemical	MLN4924	26	0	A-375 Cell Line			MLN4924	8.60206		4.52	0	-4.94	-1.47	1.29	2.4	2.86	0	-1.56	2.24	2.32	1.22	0	4.06	2.25	2.56	1.34	1.73	3.22	2.32	0	-1.74	0	-1.54	5.47	-1.39	0	1.57	0	0	1.63	0	2.92	-2.16	1.28	1.26	1.34	-1.29
Prostate cancer androgen-dependent LnCaP cells + 15uM sulforaphane for 6hr _vs_ vehicle (DMSO)	GSE48812	Chemical	sulforafan	6	0	LNCaP Cell Line			sulforafan	8.58503		0	6.41488	0	0	0	3.43354	4.3455	1.63667	1.88487	0	4.23111	2.47375	0	3.77833	1.61541	-1.60646	0	2.38934	5.92895	1.7802	0	1.39706	0	0	0	2.2289	0	0	1.32666	-1.2813	0	0	1.3881	0	1.35562	1.36332	0	0
HepG2 hepatocellular carcinoma cell line 5uM DES treated for 12hr _vs_ EtOH control	GSE28878	Chemical	Diethylstilbestrol	12	5	Hep G2 Cell Line			Diethylstilbestrol	8.58503		3.12	1.49	0	0	0	0	0	0	2.2	0	4.12	0	0	1.84	1.57	1.47	0	0	2.64	0	0	0	0	0	0	0	0	0	0	1.55	0	0	0	0	0	0	0	0
HepG2 hepatocellular carcinoma cell line 500nM TPA treated for 12hr _vs_ DMSO control	GSE28878	Chemical	phorbolol myristate acetate	12	0.5	Hep G2 Cell Line			phorbolol myristate acetate	8.50864		0	0	0	-1.86	0	1.77	9.2	0	8.21	0	0	-2.02	0	0	1.53	3.625	5.13	2.15	0	0	0	4.47	-1.79	1.9	4.64	0	0	0	0	-1.32	0	1.82	-1.4	3.39	1.2	-2.09	0	0
HepG2 hepatocellular carcinoma cell line 2uM BaP treated for 48hr _vs_ DMSO control	GSE28878	Chemical	Benzo(a)pyrene	48	2	Hep G2 Cell Line			Benzo(a)pyrene	8.50864		0	1.33	0	0	0	0	-4.71	2.74	1.65	2.63	2.38	1.49	-1.54	0	0	1.64	2.37	-1.63	1.38	0	2.38	1.32	5.81	2.45	0	1.37	0	1.4	1.31	1.36	0	1.34	0	0	0	1.31	0	0
Hepatoma HepaRG cells with wildtype hCAR - phenobarbital treated _vs_ DMSO	GSE71446	Chemical	Phenobarbital	Not annotated	0	HepaRG Cell Line			Phenobarbital	8.4437		2.06674	1.38096	0	1.40919	0	0	1.62698	0	0	0	1.46352	0	1.96367	1.54614	0	0	0	0	1.31024	0	0	0	0	0	0	0	0	0	1.35916	1.92283	1.38424	0	0	0	0	0	0	0
Breast adenocarcinoma MDA-MB-231 cells treated 72hr with 700nM withaferin A _vs_ DMSO	GSE53049	Chemical	withaferin A	72	0	MDA-MB-231 Cell Line			withaferin A	8.38722		2.97	0	1.7	0	0	2.87	8.89	0	0	1.68	4.64	0	1.34	5.63	3.17	0	1.53	0	4.87	12.1	1.81	1.62	0	0	13.5	0	0	1.38	1.28	-1.39	0	0	2.11	0	1.91	0	0	0
SK-OV-3 ovarian cancer cells 10uM cisplatin treated 6hr _vs_ untreated	GSE38545	Chemical	Cisplatin	6	0	SK-OV-3 Cell Line			Cisplatin	8.37675		0	0	0	0	0	0	0	0	0	0	0	0	0	1.45	0	0	-1.25	1.27	1.24	0	0	0	0	0	1.82	0	1.32	0	0	0	1.36	0	0	0	0	0	0	0
MCF7 cells + withaferin A, 1uM _vs_ DMSO vehicle	GSE5258	Chemical	withaferin A	6	0	MCF7 Cell Line			withaferin A	8.34679		1.53	3.5	0	3.26	-1.32	3.2	12.7	0	0	0	0	0	1.28	0	1.36	1.71	1.66	2.58	2.91	1.53	0	0	0	1.75	1.35	2.4	0	0	1.54	1.79	0	0	1.5	0	1.45	1.63	0	0
HepG2 hepatocellular carcinoma cell line 0.02nM TBTO treated for 12hr _vs_ EtOH control	GSE28878	Chemical	bis(tri-n-butyltin)oxide	12	2e-05	Hep G2 Cell Line			bis(tri-n-butyltin)oxide	8.33724		2.53	1.39	0	0	0	1.76	0	2.81	2.03	-1.32	3.23	0	1.76	1.73	1.7	1.44	0	0	1.96	0	0	0	0	0	1.64	0	0	0	0	1.69	0	0	1.63	0	1.45	0	-1.24	0
MCF7 breast cancer cells + 50nM Bortezomib 15min _vs_ untreated control	GSE30931	Chemical	bortezomib	Not annotated	0	MCF7 Cell Line			bortezomib	8.31876		0	0	0	0	0	1.68	1.3	0	1.5	0	0	0	0	1.83	2	0	0	1.76	3.08	2.59	0	0	0	0	0	4.52	0	1.22	1.86	0	0	0	1.4	0	1.32	1.32	0	0
Chronic lymphocytic leukemia B cells - 1uM MLN4924 treated 24hr _vs_ untreated	GSE44864	Chemical	MLN4924	24	0	Primary cells			MLN4924	8.23657		0	0	0	0	0	4.04	0	0	1.31	0	1.63	1.57	0	5.22	2.69	0	0	1.23	2.37	1.59	0	0	0	0	1.98	0	0	0	1.69	0	0	0	2.06	0	0	0	0	0
Alveolar macrophages + PM2.5 particles for 4hr _vs_ vehicle	GSE10394	Chemical	Particulate Matter	4	0	Primary cells			Particulate Matter	8.20066		1.73	0	0	0	0	1.57	0	0	1.22	1.2	0	2.01	0	0	1.32	0	0	0	0	0	0	0	0	1.36	2.58	0	0	1.86	1.34	0	1.32	0	0	0	-1.66	0	0	0
Lung fibroblasts menadione 8hr _vs_ menadione 0hr	GSE4301	Chemical	menadione	8	0	Lung fibroblasts			menadione	8.18046		0	0	0	0	0	2.66	9.3	0	0	0	1.6	0	0	0	0	0	0	2.25	2.21	1.83	0	0	1.8	0	1.25	0	0	1.85	0	1.57	0	1.36	1.35	0	-1.35	1.42	0	0
Hepatocellular carcinoma HepaRG cells - 0.003mM 2-amino-3-methylimidazo(4,5-f)quinoline 72hr _vs_ D	GSE48990	Chemical	2-amino-3-methylimidazo(4,5-f)quinoline	72	0	HepaRG Cell Line			2-amino-3-methylimidazo(4,5-f)quinoline	8.14874		1.33	0	0	0	0	0	3.05	0	0	0	0	0	0	1.95	1.54	1.5	0	1.47	1.6	1.29	0	-1.23	1.26	0	0	0	0	0	0	0	0	0	0	0	1.31	1.23	1.52	0
Hepatocytes of female donors treated 24hr with 40uM benziodarone _vs_ 0uM	TG-GATES	Chemical	benziodarone	24	40	Hepatocytes			benziodarone	8.14267		1.6	0	0	0	1.3	0	0	0	1.31	0	1.35	0	1.68	0	0	0	0	1.25	0	0	0	1.42	0	0	0	0	1.28	0	0	2.36	2.23	1.41	0	0	0	0	0	0
Lung fibroblasts menadione 12hr _vs_ menadione 0hr	GSE4301	Chemical	menadione	12	0	Lung fibroblasts			menadione	8.11351		0	0	0	0	0	2.23	5.39	0	0	0	1.44	0	0	0	0	0	0	2.06	0	2.02	0	0	0	0	0	0	0	1.71	1.55	0	1.41	0	1.94	0	0	0	0	0
MCF7 cells + docosahexaenoic acid ethyl ester, 100uM _vs_ DMSO vehicle	GSE5258	Chemical	4,7,10,13,16,19-docosahexaenoic acid ethyl ester	6	0	MCF7 Cell Line			4,7,10,13,16,19-docosahexaenoic acid ethyl ester	8.10237		1.42	2.72	0	2.21	0	1.67	3.72	0	0	0	0	0	0	0	0	0	0	1.52	1.85	0	0	0	0	1.34	0	0	0	0	1.26	1.31	0	0	0	0	1.29	1.35	0	0
Hepatocytes treated 6hr with 40uM atorvastatin _vs_ DMSO	GSE29868	Chemical	atorvastatin	6	0	Primary cells - cultured			atorvastatin	8.07572		2.23	1.27	0	0	0	1.59	1.88	0	1.54	0	0	0	1.42	1.52	0	0	0	0	1.98	1.25	0	0	0	0	0	0	0	0	0	1.97	1.8	0	1.29	0	1.38	0	0	0
Hep G2 hepatocarcinoma cell line cultured for 12hr with 10nM TCDD _vs_ 0.5% DMSO	E-MEXP-2574	Chemical	Tetrachlorodibenzodioxin	12	0	Hep G2 Cell Line			Tetrachlorodibenzodioxin	8.05061		0	-1.22	0	0	0	0	0	0	2.15	1.9	0	1.91	0	0	0	2.37	0	0	0	1.89	0	1.75	0	0	1.92	0	0	0	0	1.39	0	0	0	0	0	0	1.32	0
Hepatoma HepaRG cells with wildtype hCAR - CITCO treated _vs_ DMSO	GSE71446	Chemical	CITCO	Not annotated	0	HepaRG Cell Line			CITCO	8.04576		2.04961	1.31991	0	1.308	0	0	0	0	0	0	1.22262	0	1.26899	1.50399	0	0	0	0	1.25603	0	0	0	0	0	0	0	0	0	1.27068	1.61953	0	0	0	0	0	0	0	0
HepG2 hepatocellular carcinoma cell line 2mM NPD treated for 12hr _vs_ DMSO control	GSE28878	Chemical	Phenylenediamines	12	2000	Hep G2 Cell Line			Phenylenediamines	7.95861		0	0	0	0	0	0	0	0	0	0	0	0	0	0	0	4.87	0	0	4.06	0	0	2.12	0	0	1.73	1.72	0	0	0	0	0	0	0	0	0	0	0	0
HepG2 hepatocellular carcinoma cell line 20uM cisPt treated for 48hr _vs_ PBS control	GSE28878	Chemical	Cisplatin	48	20	Hep G2 Cell Line			Cisplatin	7.95861		0	-1.37	0	-1.24	0	0	-4.55	0	0	2.75	0	-1.93	0	0	0	0	1.92	-1.67	0	0	5.58	1.7	11.7	5.86	0	1.36	0	1.35	0	0	1.37	1.6	-1.99	0	-1.88	0	0	0
MCF7 breast cancer cells treated 8hr with 0.5mM H2O2 _vs_ untreated	GSE10061	Chemical	Hydrogen peroxide	8	0	MCF7 Cell Line			Hydrogen peroxide	7.88606		4.68	2.3	0	2.05	0	2.52	13.1	0	0	-1.56	0	1.41	0	0	0	0	0	2.29	2.54	2.14	1.49	0	2.39	1.61	1.23	0	-1.25	0	1.5	1.57	0	0	0	0	0	2.14	1.89	-1.25
Bronchial-tracheal epithelial cells + Cigarette1 smoke condensate 4ug/ml 18hr _vs_ control	GSE18235	Chemical	cigarette smoke	18	0	Primary cells			cigarette smoke	7.88606		0	2.5	0	0	0	2.89	0	0	0	1.4	2.93	4.25	0	0	0	0	0	2.22	3.29	0	0	0	0	0	0	0	0	2.66	1.66	0	0	0	0	0	0	1.83	0	1.25
PC3 prostate cancer cells + 5.5uM 4-hydroperoxy cyclophosphamide 24hr _vs_ untreated	GSE27930	Chemical	4-hydroperoxy cyclophosphamide	24	0	PC-3 Cell Line [prostate cancer]			4-hydroperoxy cyclophosphamide	7.85387		0	0	0	1.92	0	1.91	1.67	0	0	0	1.88	2.17	0	1.76	1.78	0	1.3	0	2.64	3.04	0	0	1.41	1.42	1.87	1.29	1.58	0	0	0	0	0	0	0	0	1.42	0	0
Breast cancer MCF7 cells (ER+) + 10uM GW3965 (LXR agonist) for 48hr _vs_ control (ethanol)	GSE34987	Chemical	GW 3965	48	0	MCF7 Cell Line			GW 3965	7.85387		0	0	8.95	9.04	0	4.57	4.97	0	3.83	-1.92	3.27	0	0	4.09	-1.5	2.6	0	3.91	3.76	6.98	1.85	0	0	1.7	2.56	-1.81	1.32	0	1.82	1.76	1.26	0	1.75	0	0	0	0	0
Breast cancer MDA-MB-231 cells in culture - 50mM 2-deoxy-glucose 24hr _vs_ water	GSE59232	Chemical	2-deoxy-glucose tetraacetate	24	0	MDA-MB-231 Cell Line			2-deoxy-glucose tetraacetate	7.82391		2.55	5.34	-1.42	7.82	1.6	2.21	9.15	1.25	1.46	-1.27	1.74	1.93	1.6	1.88	1.41	6.32	3.2	2.31	1.67	5.03	1.46	2.81	-1.36	0	-2.76	0	-2.26	1.49	-1.31	1.22	1.31	0	1.34	0	0	-1.86	1.46	1.59
Hepatocellular carcinoma HepG2 cells + 3uM cyclosporin A for 24hr _vs_ vehicle (DMSO)	GSE51952	Chemical	Cyclosporine	24	0	Hep G2 Cell Line			Cyclosporine	7.82391		1.84	1.66	0	1.35	1.33	1.25	3.67	0	1.67	1.33	1.51	0	-1.92	0	1.48	1.54	0	-1.63	0	0	1.24	0	-1.61	0	-1.78	1.33	0	1.34	-1.24	0	0	0	-1.61	0	1.56	1.3	0	0
Hepatocytes of female donors treated 24hr with 80uM diclofenac _vs_ 0uM	TG-GATES	Chemical	Diclofenac	24	80	Hepatocytes			Diclofenac	7.79588		1.66	0	0	0	0	1.36	1.67	0	1.62	0	1.21	1.41	1.36	0	0	0	0	0	1.21	0	0	0	0	0	0	0	0	0	0	1.94	1.33	0	0	0	1.27	0	0	0
Aortic epithelial cells treated 4hr with 40ug per mL Ox-PAPC _vs_ untreated	GSE20060	Chemical	oxidized-L-alpha-1-palmitoyl-2-arachidonoyl-sn-glycero-3-phosphorylcholine	4	0	Primary cells - cultured			oxidized-L-alpha-1-palmitoyl-2-arachidonoyl-sn-glycero-3-phosphorylcholine	7.79588		1.4	1.9	0	1.63	0	1.81	2.75	0	0	0	0	1.73	0	0	1.3	0	0	1.43	2.8	2.04	0	-1.33	-1.23	1.35	0	0	0	0	1.38	0	1.24	0	1.71	0	1.46	1.29	0	0
PC3 cells + 15-delta prostaglandin J2, 10uM _vs_ DMSO vehicle	GSE5258	Chemical	15-deoxy-delta(12,14)-prostaglandin J2	6	0	PC-3 Cell Line [prostate cancer]			15-deoxy-delta(12,14)-prostaglandin J2	7.76955		4.47	6.12	0	2.53	0	2.55	7.76	0	0	0	0	1.81	0	0	2.76	0	1.64	1.91	2.59	2.92	0	0	0	0	5.07	0	0	0	0	0	1.81	0	1.84	0	0	1.33	0	0
HepG2 hepatocellular carcinoma cell line 2mM ANAC treated for 24hr _vs_ DMSO control	GSE28878	Chemical	Anthranilic Acids	24	2000	Hep G2 Cell Line			Anthranilic Acids	7.76955		2.21	1.47	0	0	0	1.54	0	1.61	0	0	0	1.28	1.36	1.95	0	2.29	1.69	1.55	1.81	1.42	0	2.26	0	1.28	0	1.41	0	0	1.73	1.75	0	0	1.72	0	0	1.28	0	1.46
K562 myelogenous leukemia cells treated 24hr with 50uM hemin _vs_ untreated	GSE1036	Chemical	Hemin	24	50	K-562 Cell Line			Hemin	7.76955		0	3.953	0	2.266	0	0	4.183	0	0	0	0	9.052	0	0	2.33	-1.718	0	3.508	4.394	1.552	0	-2.165	0	-2.584	0	0	0	0	2.669	0	-1.47	0	3.812	0	2.565	3.178	0	0
A375M2 cells with round morphology on thick deformable collagen + blebbistatin _vs_ untreated	GSE23764	Chemical	blebbistatin	Not annotated	0	A-375 Cell Line			blebbistatin	7.76955		1.33	0	0	0	0	0	-0.065	0	0	0	0	0	0	0	1.2	1.28	1.2	0	0	1.23	0	1.36	1.41	0	0	1.32	-1.6	0	1.58	0	1.22	1.37	1.43	0	-1.5	0	1.33	1.28
Nasal epithelial cells incubated 24hr with 200uM formaldehyde _vs_ 24hr untreated	GSE21477	Chemical	formalin	24	0	Primary cells - cultured			formalin	7.69897		3.49	3.41	1.95	0	1.49	1.65	0	0	0	1.54	2.04	2.1	0	0	0	0	0	0	0	0	0	0	0	0	0	0	0	0	0	0	0	0	0	0	0	0	0	0
PC3 cells + ebselen, 14.6uM _vs_ DMSO vehicle	GSE5258	Chemical	ebselen	6	0	PC-3 Cell Line [prostate cancer]			ebselen	7.65758		2.2	1.62	0	1.75	0	2.04	3.19	0	0	0	0	1.58	0	0	1.26	0	0	1.7	1.59	1.48	0	0	0	0	1.42	0	0	0	0	0	0	0	0	0	0	1.24	0	0
HepG2 hepatocellular carcinoma cell line 1uM AFB1 treated for 24hr _vs_ DMSO control	GSE28878	Chemical	Aflatoxin B1	24	1	Hep G2 Cell Line			Aflatoxin B1	7.63827		0	1.39	0	0	0	-1.2	0	1.42	0	2.68	1.39	0	-2.07	0	1.67	1.56	0	-1.96	0	0	2.77	0	2.22	1.59	0	1.35	0	0	0	0	0	-1.34	-1.53	1.55	1.38	0	0	1.47
Breast adenocarcinoma MCF-7 cells + 10uM thiostrepton for 6h _vs_ vehicle (DMSO)	GSE40766	Chemical	Thiostrepton	Not annotated	0	MCF7 Cell Line			Thiostrepton	7.61979		0	0	0	0	0	1.92	3.18	0	1.99	0	1.28	1.2	0	1.9	-1.26	0	1.29	1.64	2.48	3.12	0	0	0	0	2.42	0	1.81	1.88	0	0	0	0	0	0	1.37	0	0	0
Liver carcinoma HepG2 cells - 10uM cadmium treated for 24hr _vs_ untreated	GSE31286	Chemical	Cadmium	24	0	Hep G2 Cell Line			Cadmium	7.58503		0	0	0	0	33.3	0	3.24	-3.19	3.52	0	0	-1.51	0	1.35	1.48	3.26	2.55	0	2.3	0	0	0	0	2.19	2.45	0	3.9	-1.82	-2.24	0	0	0	0	0	0	0	0	0
HepG2 hepatocellular carcinoma cell line 500uM EuG treated for 24hr _vs_ DMSO control	GSE28878	Chemical	Eugenol	24	500	Hep G2 Cell Line			Eugenol	7.56864		3.1	1.9	0	1.43	0	2.05	7.35	-1.63	5.08	0	3.57	1.57	2.48	2.18	1.71	2	1.56	2.54	5.7	1.46	-1.28	-0.03	0	0	-2.24	0	0	1.31	0	0	1.38	0	1.93	0	0	0	0	-1.64
Neuroepithelial progenitors from ESCs in 6d + mercury (II) bromide (HgBr2) _vs_ culture medium only	GSE71127	Chemical	mercuric bromide	Not annotated	0	Primary cells - cultured			mercuric bromide	7.56864		1.61	5.14	1.59	15.4	0	2.94	10.3	1.39	3.71	0	0	24.3	0	4.19	0	1.56	0	2.75	11.5	2.39	1.59	1.52	1.78	1.26	4.03	0	1.54	1.2	3.69	0	0	1.44	3.71	0	2.02	2.77	1.29	-1.33
TaY cells + 5nM bortezomib _vs_ vehicle	GSE6034	Chemical	bortezomib	Not annotated	0	Cell line			bortezomib	7.55284		0	0	0	-4.01	0	0	4.32	1.39	0	0	0	0	1.21	2.76	4.97	0	0	1.76	3.42	1.97	0	1.79	-1.72	0	0	1.76	0	1.75	2.19	0	0	1.54	2.66	0	2.58	0	1.79	0
MDA-MB-231 treated with short chain fatty acid hexosamine analog-C1OH-But3GlcNAc _vs_ ethanol	GSE11407	Chemical	Hexosamines	Not annotated	0	MDA-MB-231 Cell Line			Hexosamines	7.5376		1.33	0	0	1.67	1.62	0	1.62	0	0	0	1.48	1.34	0	1.2	0	0	0	1.2	1.37	0	0	0	0	0	0	0	0	0	0	0	0	0	0	0	0	0	0	0
Fibrosarcoma HT1080 cells - 100uM quercetin treated for 24hr _vs_ DMSO control	GSE59368	Chemical	Quercetin	24	100	HT 1080 Cell Line			Quercetin	7.5376		5.68	2.37	0	0	0	0	3.07	0	0	0	0	-1.27	0	0	0	2.64	2.03	1.7	0	1.72	0	2.46	3.49	2.64	0	-1.58	1.83	1.4	0	1.38	2.17	0	0	0	-1.61	0	2.37	2.46
HepG2 hepatocellular carcinoma cell line 10nM TCDD treated for 24hr _vs_ DMSO control	GSE28878	Chemical	Tetrachlorodibenzodioxin	24	0.01	Hep G2 Cell Line			Tetrachlorodibenzodioxin	7.50864		0	1.27	0	0	0	1.5	0	0	1.77	2.95	1.55	2.3	-1.81	1.39	1.75	2.46	1.62	0	1.49	0	0	2.26	0	0	1.54	0	0	1.32	0	1.64	0	0	-1.3	1.64	1.3	1.29	0	0
PBMCs + 1d 10uM lead acetate _vs_ 1d untreated donor-matched controls	GSE37567	Chemical	lead acetate	Not annotated	0	Blood fraction			lead acetate	7.50864		0	0	0	0	0	1.71	2.32	0	0	0	2.83	2.55	0	2.05	1.32	1.84	0	1.57	0	1.36	0	0	0	0	1.43	0	0	1.95	0	0	0	1.22	1.82	0	0	0	0	0
Hepatocellular carcinoma HepG2 cells + 4hr 200uM tert-butylhydroperoxide _vs_ 4hr controls	GSE39291	Chemical	tert-Butyl hydroperoxide (70% Solution in Water)	4	0	Hep G2 Cell Line			tert-Butyl hydroperoxide (70% Solution in Water)	7.49485		1.87	1.31	0	1.25	0	1.45	2.25	0	0	0	1.75	1.21	0	1.6	1.49	0	0	1.7	2.85	0	1.3	0	1.57	1.3	0	0	0	0	0	0	0	0	0	0	1.55	1.26	0	0
PC3 cells + securinine, 18.4uM _vs_ DMSO vehicle	GSE5258	Chemical	securinine	6	0	PC-3 Cell Line [prostate cancer]			securinine	7.48149		6.3	5.5	0	2.61	0	2.48	6.35	0	0	0	0	2.17	0	0	1.51	0	1.28	2.95	2.82	2.17	1.52	0	0	0	1.78	0	0	0	0	0	1.28	0	0	0	0	0	0	0
Hepatocytes of female donors treated 24hr with 150uM nifedipine _vs_ 0uM	TG-GATES	Chemical	Nifedipine	24	150	Hepatocytes			Nifedipine	7.45593		-1.26	0	0	0	0	0	1.68	0	1.25	0	0	0	1.42	1.38	1.21	0	0	1.32	0	1.39	0	0	0	0	0	0	1.48	0	0	1.89	1.7	0	0	0	0	0	0	0
Lymphoblastoid B cells treated 12hr with 5uM sodium arsenite _vs_ untreated controls	GSE51454	Chemical	sodium arsenite	12	0	Cell line			sodium arsenite	7.4318		0	0	0	0	0	1.65	2.88	0	3.7	0	0	3.02	0	1.57	1.39	1.94	1.54	2.07	3.71	1.25	0	0	-1.45	0	0	0	-1.3	1.53	2.89	0	1.38	0	1.7	0	1.28	0	0	-1.3
Melanoma A375 cells + BRCA1-siRNA - treated 26hr with 1650nM MLN4924 _vs_ 26hr DMSO	GSE39091	Chemical	MLN4924	26	0	A-375 Cell Line			MLN4924	7.40894		11.5	0	0	0	2.64	2.82	1.97	1.24	-2.74	9.5	2.78	1.31	0	3.05	2.44	1.61	1.66	1.73	4.66	1.4	1.8	-1.79	3.29	0	5.86	-1.48	0	1.21	0	1.56	1.48	0	2.51	-2.49	-1.27	0.15	0	0
HepG2 hepatocellular carcinoma cell line 800uM EthylB treated for 24hr _vs_ DMSO control	GSE28878	Chemical	ethylbenzene	24	800	Hep G2 Cell Line			ethylbenzene	7.35655		2.34	1.48	0	0	0	0	0	0	1.44	0	3.47	1.34	0	0	0	0	0	0	0	0	1.23	0	0	1.21	0	1.26	0	0	0	0	0	0	1.4	0	0	0	0	0
Fibrosarcoma HT1080 cells - 10uM quercetin treated for 24hr _vs_ DMSO control	GSE59368	Chemical	Quercetin	24	10	HT 1080 Cell Line			Quercetin	7.35655		2.91	6.41	0	1.95	0	1.51	3.25	1.55	1.42	0	1.43	1.48	0	1.42	1.43	0	0	2.15	1.62	1.48	0	1.26	1.52	1.33	0	0	1.46	0	1.28	0	1.31	0	1.3	0	0	0	0	1.43
HepG2 hepatocellular carcinoma cell line 2mM Lindane treated for 48hr _vs_ DMSO control	GSE28878	Chemical	Lindane	48	2000	Hep G2 Cell Line		TP	Lindane	7.31876		0	1.27	0	-1.58	0	2.16	4.22	-1.37	7.3	0	0	0	2.27	1.97	0	0.02	3.67	2.4	2.07	3.05	0	1.63	-1.28	1.75	-2.94	1.21	2.41	1.96	-2.1	0	1.37	2.04	1.42	0	0	-1.28	1.33	0
K562 myelogenous leukemia cells treated 48hr with 50uM hemin _vs_ untreated	GSE1036	Chemical	Hemin	48	50	K-562 Cell Line			Hemin	7.31876		0	6.31	0	2.691	0	3.455	5.608	0	0	0	0	11.69	0	0	2.938	0	0	3.467	5.076	2.023	0	0	-2.972	-2.596	0	0	0	0	3.323	0	0	0	3.619	0	0	0	0	0
Tracheobronchial epithelial cells treated with 4mM HOCL 6hr _vs_ untreated	GSE11630	Chemical	Hypochlorous Acid	6	4000	Primary cells - cultured			Hypochlorous Acid	7.3098		0	0	0	0	0	2.05	3.06	0	0	0	0	1.91	0	0	0	0	0	1.32	1.94	1.73	1.82	0	0	0	0	0	0	0	1.34	1.4	0	0	0	0	0	0	0	0
Lung fibroblasts menadione 36hr _vs_ menadione 0hr	GSE4301	Chemical	menadione	36	0	Lung fibroblasts			menadione	7.3098		0	0	0	2.61	0	3.25	4.97	0	0	0	3.36	0	0	0	1.58	0	0	1.91	0	2.33	0	0	2.72	0	0	7.17	3.29	0	0	0	1.56	0	2.63	0	0	0	0	0
Bronchial epithelial cells (after 5hr recovery in culture) treated 1hr with tobacco smoke _vs_ air	E-TABM-127	Chemical	tobacco smoke	5	0	Primary cells - cultured			tobacco smoke	7.25964		2.6	0	-2.13	1.4	0	0	3.69	0	3.66	0	1.51	1.55	0	3.16	0	0	0	0	0	2.26	2.64	-2.54	0	-1.27	2.76	0	0	1.44	0	0	0	0	0	1.32	-1.31	0	1.56	1.49
Fibrosarcoma HT1080 cells - 30uM quercetin treated for 24hr _vs_ DMSO control	GSE59368	Chemical	Quercetin	24	30	HT 1080 Cell Line			Quercetin	7.25181		2.88	4.3	0	1.34	0	1.63	3.18	1.48	1.24	1.53	1.59	0	0	1.29	0	1.44	1.6	2.4	0	1.73	0	1.93	2.45	1.97	0	-1.24	2.35	1.37	0	1.24	1.66	0	1.31	1.32	-1.25	1.24	1.41	2.11
Bronchial-tracheal epithelial cells + Cigarette2 smoke condensate 4ug/ml 18hr _vs_ control	GSE18235	Chemical	cigarette smoke	18	0	Primary cells			cigarette smoke	7.24413		2.33	1.97	0	2.06	0	0	1.55	0	2.81	0	1.98	3.37	0	0	1.59	0	0	0	2.28	0	0	0	0	0	0	0	0	0	0	0	0	0	0	0	0	1.46	0	0
Melanoma Me23682 cells control siRNA for 24hr then 150nM fotemustine treated 6hr _vs_ untreated	GSE34686	Chemical	fotemustine	24	0	Cell line			fotemustine	7.24413		1.54	0	0	0	0	1.38	0	0	1.39	0	0	1.25	0	1.42	0	0	0	0	1.38	0	1.34	0	0	0	0	0	0	0	0	1.36	0	0	0	0	0	0	0	0
Bronchial mucoepidermoid carcinoma cell line H292 + 48hr 8uM pyocyanin _vs_ untreated	GSE22430	Chemical	Pyocyanine	48	0	NCI-H292 Cell Line [lung cancer]			Pyocyanine	7.24413		2.27	5.3	0	3.6	2.07	4.19	1.68	-1.4	2.9	1.24	1.35	1.59	1.29	1.71	1.21	1.42	1.45	-1.59	1.84	0	2.79	2.77	1.4	2.08	1.58	0	1.7	0.27	-1.51	1.52	2.74	0	-1.21	-1.59	1.3	0	1.39	0
Melanoma A375 cells + luciferase G2-siRNA - treated 26hr with 1650nM MLN4924 _vs_ 26hr DMSO	GSE39091	Chemical	MLN4924	26	0	A-375 Cell Line			MLN4924	7.22185		11.9	0	0	0	1.52	2.5	3.06	1.34	0	10.5	2.92	1.64	1.66	3.47	2.27	2.01	0	1.62	2.12	1.68	1.7	-2.11	6.32	0	2.66	-1.43	0	0	0	1.34	1.94	0	2.24	-1.88	0	1.68	0	0
Lung fibroblasts DTT 12hr _vs_ DTT 0hr	GSE4301	Chemical	Dithiothreitol	12	0	Lung fibroblasts			Dithiothreitol	7.20761		0	2.79	0	2.82	0	3.05	22.2	1.56	1.55	0	2.1	0	0	5.25	2.49	2.33	0	6.74	3.5	6.92	1.82	0	2.62	0	0	0	7.7	2	2.07	0	0	0	2.38	0	0	1.38	0	0
Pterygia cells from Hispanic patients 200ug/mL doxycycline treated 24hr _vs_ untreated	GSE34736	Chemical	doxycycline	24	0	Primary cells - cultured			doxycycline	7.20761		0	1.43116	0	0	0	0	0	0	0	0	0	0	0	1.27983	0	2.07086	1.52783	0	0	2.61237	0	0	1.6477	1.3087	-1.59256	0	-2.08088	1.73102	1.93797	1.8346	1.40607	1.6162	0	0	0	0	0	1.49008
Swan-71 trophoblast cell line + CoCl2 (600nM) 24hr _vs_ PBS	GSE31679	Chemical	cobaltous chloride	24	0.6	Swan 71 Cell Line			cobaltous chloride	7.20066		1.66	0	-1.33	1.45	0	1.25	1.86	0	1.52	0	1.43	1.74	0	2.27	1.67	1.55	0	1.67	3.37	1.23	-1.49	0	0	0	2.73	0	0	1.67	2.7	1.58	1.34	1.41	1.75	0	0	1.28	0	0
HepG2 hepatocellular carcinoma cell line 2mM Resorcinol treated for 48hr _vs_ EtOH control	GSE28878	Chemical	resorcinol	48	2000	Hep G2 Cell Line			resorcinol	7.20066		2.91	1.28	0	0	0	1.99	-1.62	2.73	1.41	1.64	2.28	1.41	0	1.49	2.83	0	1.49	1.64	2.43	-1.6	1.74	1.45	3.3	1.39	1.82	1.5	1.28	0	1.56	0	1.31	1.47	0	0	1.47	2.13	0	1.62
Hepatocytes treated 48hr with 40uM atorvastatin _vs_ DMSO	GSE29868	Chemical	atorvastatin	48	0	Primary cells - cultured			atorvastatin	7.14874		0	0	0	0	0	0	2.42	0	2.38	0	1.4	0	0	0	0	0	0	0	1.98	1.83	1.26	0	-1.22	0	0	0	0	1.31	0	0	1.69	1.44	0	0	0	0	0	0
Hepatocellular carcinoma cell line HepG2 0.3uM thapsigargin _vs_ untreated controls	GSE41666	Chemical	Thapsigargin	Not annotated	0	Hep G2 Cell Line			Thapsigargin	7.09691		3.2	0	0	1.42	0	4.84	4.54	0	6.12	0	4.81	0	1.95	5.45	0	2.09	5.11	4.42	4.75	2.53	0	0	-4	0	2.83	0	0	0	0	0	0	2.68	0	0	1.26	0	0	0
MCF7 breast cancer cells treated with bortezomib for 48hr _vs_ untreated	GSE8565	Chemical	bortezomib	48	0	MCF7 Cell Line			bortezomib	7.08619		8.5	0	0	0	0	0	0	3.95	0	-9.39	0	0	0	4.19	0	3.06	3.66	0	0	0	2.68	0	-1.57	0	11.3	3.19	0	2.87	0	0	0	6.29	0	0	0	0	0	0
Hepatocytes of female donors treated 24hr with 300uM carbamazepine _vs_ 0uM	TG-GATES	Chemical	Carbamazepine	24	300	Hepatocytes		TN	Carbamazepine	7.0655		1.29	0	0	0	0	1.23	2.35	0	0	0	0	0	1.69	1.32	0	0	1.58	0	0	1.4	0	1.25	0	0	0	0	1.24	0	0	6.23	2.82	0	0	0	1.33	0	1.4	0
Hepatocytes of female donors treated 24hr with 200uM naphthyl isothiocyanate _vs_ 0uM	TG-GATES	Chemical	1-Naphthylisothiocyanate	24	200	Hepatocytes			1-Naphthylisothiocyanate	7.02687		1.45	1.33	0	0	0	2.06	7.99	0	2.41	-2.45	1.42	2.15	1.37	2.21	0	0	0	0	1.73	3.61	0	1.74	-1.57	0	0	0	1.24	0	0	0	1.39	1.84	1.26	-1.27	1.34	0	0	0
Hepatocellular carcinoma cell line HuH-7 10uM 5-aza-dCyd treated for 5d _vs_ untreated	GSE35311	Chemical	5-azacytidine	Not annotated	0	HuH-7 Cell Line			5-azacytidine	7.02687		-2.97	-3.31	0	-1.43	16	0	-3.1	1.68	0	1.42	-1.6	0	-5.16	0	0	-3.79	0	0	-1.67	1.6	9.08	2.49	0	0	2.13	0	-2.1	1.52	-1.3	0	-1.28	0	0	1.78	-2.38	-2.5	-1.49	-1.4
Hepatocytes of female donors treated 24hr with 70uM allyl alcohol _vs_ 0uM	TG-GATES	Chemical	allyl alcohol	24	70	Hepatocytes		TN	allyl alcohol	7.02228		-2.21	0	0	0	0	1.89	2.86	0	3.44	0	-1.39	1.24	-1.49	2.48	0	0	-1.35	1.43	2.27	4.85	1.56	1.73	-1.35	0	5.22	0	0	0	0	0	1.74	0	0	0	0	-1.4	0	0
MSK-Leuk1 oral leukoplakia cells treated 6hr with tobacco smoke condensate _vs_ PBS control	GSE10063	Chemical	Tobacco smoke	6	0	Cell line			Tobacco smoke	7.02228		0	1.35	0	0	0	2.39	2.82	0	1.93	0	0	1.81	0	1.38	0	1.29	0	1.38	2.02	0	0	0	0	0	1.23	0	0	1.24	0	0	1.21	0	0	0	0	0	1.35	0
Hepatocytes of female donors treated 24hr with 800uM propylthiouracil _vs_ 0uM	TG-GATES	Chemical	Propylthiouracil	24	800	Hepatocytes			Propylthiouracil	7.00436		0	0	0	1.57	0	1.6	3.67	-1.54	3.73	-1.96	1.47	1.44	0	0	0	4.5	-1.78	1.35	1.92	2.98	2.77	1.33	0	0	1.45	0	0	1.4	0	0	1.88	0	0	1.7	1.55	0	0	0
MCF7 cells + securinine, 18.4uM _vs_ DMSO vehicle	GSE5258	Chemical	securinine	6	0	MCF7 Cell Line			securinine	7		0	3.66	0	3.82	1.2	3.63	12.8	0	0	0	0	1.31	0	0	1.31	1.63	1.54	1.59	2.79	1.33	0	1.74	0	0	0	1.49	0	0	0	1.73	0	0	1.3	0	1.44	1.47	0	1.43
Hepatoma HepaRG cells + 72hr 210uM IC10 Wy-14643 _vs_ 0.5% DMSO	GSE40117	Chemical	WY 14,643	72	0	HepaRG Cell Line			WY 14,643	7		1.61	1.33	0	1.28	-1.37	0	2.6	0	2.01	0	1.48	0	1.7	1.66	1.58	0	0	0	1.64	2.41	0	1.43	1.27	0	0	0	1.46	1.47	0	1.63	2.28	1.45	1.26	0	1.36	1.36	0	0
Lymphoma U937 cell line treated for 3hr with 100nM shikonin _vs_ DMSO treated	GSE24743	Chemical	shikonin	3	0	U-937 Cell Line			shikonin	6.95861		0	0	0	0	0	2.04	2.74	0	1.67	0	0	3.2	0	3.44	1.23	0	0	1.27	2.89	1.5	0	0	0	0	0	0	0	0	0	0	1.68	0	1.31	0	0	0	0	0
Neuroepithelial progenitors from ESCs in 6d + phenylmercuric acetate _vs_ culture medium only	GSE71127	Chemical	Phenylmercuric Acetate	Not annotated	0	Primary cells - cultured			Phenylmercuric Acetate	6.95861		1.67	13.5	2.63	40.9	0	3.65	11.7	2.43	11	0	1.84	35.1	0	4.8	1.44	1.37	0	3.15	13.7	2.76	1.92	1.81	1.75	1.32	7.75	0	0	0	3.96	0	0	1.53	4.06	0	2.4	3.16	1.39	0
PC3 cells + withaferin A, 1uM _vs_ DMSO vehicle	GSE5258	Chemical	withaferin A	6	0	PC-3 Cell Line [prostate cancer]			withaferin A	6.92082		1.73	5.77	0	2.22	0	1.68	4.79	0	0	0	0	1.83	0	0	1.84	0	1.78	2.18	2.38	2.02	1.33	1.41	0	0	3.12	2.08	0	0	1.38	0	1.32	0	1.47	0	1.56	0	0	0
HepG2 hepatocellular carcinoma cell line 2mM VitC treated for 24hr _vs_ PBS control	GSE28878	Chemical	Ascorbic Acid	24	2000	Hep G2 Cell Line			Ascorbic Acid	6.92082		2.83	1.31	0	1.27	0	1.42	1.55	0	2.21	0	2.52	1.48	1.36	1.34	0	1.28	0	1.31	1.41	0	1.36	0	0	1.26	0	0	0	0	0	0	0	0	1.33	0	0	0	0	0
Hepatocellular carcinoma HepaRG cells - 0.0408mM 2-acetylaminofluorene 24hr _vs_ DMSO control	GSE48990	Chemical	2-Acetylaminofluorene	24	0	HepaRG Cell Line			2-Acetylaminofluorene	6.92082		1.4	0	0	0	0	0	1.98	0	1.33	0	0	0	0	1.58	1.42	1.58	0	0	1.51	0	0	-1.38	0	0	0	1.33	0	0	1.28	0	0	0	0	0	0	0	1.5	0
Papillary thyroid carcinoma TPC-1 cells - 24hr with 10uM FAK inhibitor Y15 _vs_ untreated controls	GSE55603	Chemical	Y15	24	0	TPC-1 Cell Line [Thyroid Papillary Carcinoma]			Y15	6.92082		2.06	0	0	-2.21	0	5.2	2.04	0	0	0	0	0	0	3.32	1.52	-1.79	1.47	0	2.54	1.71	0	1.48	0	0	-1.86	0	1.27	0	0	0	1.38	0	-1.39	0	0	-1.23	0	0
HepG2 hepatocellular carcinoma cell line 10nM TCDD treated for 48hr _vs_ DMSO control	GSE28878	Chemical	Tetrachlorodibenzodioxin	48	0.01	Hep G2 Cell Line			Tetrachlorodibenzodioxin	6.92082		0	0	0	0	0	1.59	-6.72	4.55	2.26	2.49	1.53	2.8	0	2	1.37	4.11	2.43	-1.64	2.22	1.86	0	6.24	0	2.08	2.06	0	0	1.71	1.36	3.35	1.55	0	1.6	0	-1.27	0	0	0
Bronchial airway epithelial cells treated with 100mM ethanol _vs_untreated	GSE12253	Chemical	Ethanol	Not annotated	0	Primary cells - cultured			Ethanol	6.92082		0	1.51	2.71	0	0	1.63	0	0	0	0	1.65	1.53	0	1.43	0	1.55	0	1.54	0	0	0	1.44	0	0	0	0	0	0	0	1.72	0	0	1.37	0	0	-1.35	0	0
HCT116 colorectal cancer cells - Decitabine prodrug-G668684 (150 nM) treated 72hr _vs_ DMSO control	GSE30985	Chemical	Decitabine prodrug-G668684	72	0	HCT 116 Cell Line			Decitabine prodrug-G668684	6.88606		0	0	-1.58	0	1.66	0	-0.01	0	0	0	1.21	-1.26	-1.46	0	1.38	0	1.32	0	0	0	2.04	1.37	1.26	0	-1.41	0	0	0.1	1.46	0	1.22	0	0	0	0	-1.26	1.24	0
HCT116 colorectal cancer cells - Decitabine prodrug-G669071 (120nM) treated 72hr _vs_ DMSO control	GSE30985	Chemical	Decitabine prodrug-G669071	72	0	HCT 116 Cell Line			Decitabine prodrug-G669071	6.85387		0	0	-1.29	0	0	0	-1.99	0	1.41	1.57	1.26	-1.95	-1.48	0	1.59	0	1.21	0	1.62	0	3.01	1.47	1.65	1.35	-1.26	0	-1.64	0	0	0	1.32	1.27	0	0	0	-1.67	1.36	0
NHBE cells 4hr post-exposure to 15min of light cigarette smoke _vs_ mock exposure	GSE10700	Chemical	Tobacco smoke	4	0	Primary cells			Tobacco smoke	6.85387		0	2.18	0	1.27	0	2.7	2.95	1.47	1.82	1.32	2.54	1.51	1.29	2.6	1.4	1.99	1.62	2.54	1.78	1.51	1.81	0	0	-1.27	3.04	0	1.23	1.38	0	0	1.45	-1.39	1.41	0	1.32	0	0	0
MSK-Leuk1 oral leukoplakia cells treated 12hr with tobacco smoke condensate _vs_ PBS control	GSE10063	Chemical	Tobacco smoke	12	0	Cell line			Tobacco smoke	6.85387		0	1.51	0	1.39	0	2.09	3.24	0	2.22	0	1.31	1.89	0	1.33	0	1.37	0	1.31	2.15	0	0	0	0	0	0	0	0	1.29	0	0	0	0	0	0	0	1.26	0	0
Colon carcinoma cell line HCT116 0.3uM thapsigargin _vs_ untreated controls	GSE41666	Chemical	Thapsigargin	Not annotated	0	HCT 116 Cell Line			Thapsigargin	6.85387		5.63	0	10.4	6.95	0	5.04	7.74	0	3.19	0	0	2.18	0	9.78	2.09	0	0	5.64	3.69	4.45	0	0	0	1.8	-2.03	0	0	1.9	1.95	0	3.05	2.9	0	0	0	0	0	0
Hepatocytes of female donors treated 24hr with 2000uM cyclophosphamide _vs_ 0uM	TG-GATES	Chemical	Cyclophosphamide monohydrate	24	2000	Hepatocytes			Cyclophosphamide monohydrate	6.82391		0	0	0	0	0	0	3.34	0	0	-1.51	0	1.33	1.82	1.23	0	0	0	0	1.92	0	0	0	0	0	0	0	0	0	0	4.63	2.63	1.5	0	-1.2	1.49	0	0	0
Large airway epithelium of female patients - tobacco smokers _vs_ non-smokers	GSE19722	Chemical	Tobacco smoke	Not annotated	0	Primary tissue - fresh or fresh frozen			Tobacco smoke	6.79588		21.8	2.68	0	2.39	0	0	13.3	0	1.95	-1.96	1.58	2.58	-1.42	1.88	0	-1.94	-1.86	0	1.47	0	4.77	-1.86	-1.66	-1.25	1.48	0	0	0	1.5	0	0	-1.36	1.47	0	0	1.44	-1.34	-1.45
U251 glioma cells DFO-stimulated (hypoxia-mimetic) + polyamide _vs_ unstimulated untreated control	GSE7835	Chemical	Deferoxamine mesylate	Not annotated	0	U-251 MG Cell Line			Deferoxamine mesylate	6.79588		-1.45	1.76	-3.66	0	1.9	0	0	0	0	0	2.04	0	0	1.82	1.85	0	2.85	3.14	0	3.34	3.73	-2.24	2.19	2.21	3.44	0	2.67	1.66	2.21	0	3.05	1.82	0	-1.32	0	0	1.42	0
HepG2 hepatoma cells treated 24hr with 3mM BaP _vs_ DMSO	GSE25936	Chemical	Benzo(a)pyrene	24	0	Hep G2 Cell Line			Benzo(a)pyrene	6.74473		4.42	2.66	0	0	0	2.22	0	1.54	3.2	0	2.83	0	0	2.1	1.87	2.04	1.89	2.14	2.79	0	5.83	1.99	2.1	0	0	2.12	0	1.86	1.57	0	1.24	0	1.54	2.01	0	-1.45	1.42	0
Ovarian cancer SK-OV-3 cells IRF-1 shRNA - CDDP treated 24hr _vs_ untreated	GSE38551	Chemical	CDDP	24	0	SK-OV-3 Cell Line			CDDP	6.74473		0	0	0	-1.52	0	1.39	0	0	0	1.36	0	0	0	1.75	2.16	0	-1.53	0	0	0	2.25	0	0	0	7.32	0	0	0	0	-2.12	1.7	0	-1.7	0	0	0	0	0
Hepatocytes of female donors treated 24hr with 150uM WY-14643 _vs_ 0uM	TG-GATES	Chemical	WY-14643	24	150	Hepatocytes			WY-14643	6.72125		0	0	1.26	0	0	1.35	5.86	0	1.68	0	1.37	1.27	1.59	0	0	1.91	0	0	1.45	1.57	-1.38	0	0	0	0	0	0	0	0	3.38	2.06	0	0	0	1.25	0	0	0
Hepatocytes of female donors treated 24hr with 300uM coumarin _vs_ 0uM	TG-GATES	Chemical	coumarin	24	300	Hepatocytes		TN	coumarin	6.69897		2.07	0	0	0	0	1.75	2.07	0	1.49	-1.2	1.37	0	1.49	0	0	0	0	1.29	0	0	0	0	0	0	0	0	0	0	1.39	2.12	0	0	0	0	1.56	0	1.24	0
Melanoma cell line A375 650nM MLN4924 treated 2hr _vs_ DMSO control	GSE30531	Chemical	MLN4924	2	0	A-375 Cell Line			MLN4924	6.69897		0	0	0	1.32	0	1.8	2.2	0	0	0	0	1.28	1.4	1.87	1.21	0	0	1.25	2.46	0	0	0	0	0	1.39	0	0	0	0	0	0	0	1.41	0	1.3	1.22	0	0
PC3 cells + oxyphenbutazone, 12.4uM _vs_ DMSO vehicle	GSE5258	Chemical	Oxyphenbutazone	6	0	PC-3 Cell Line [prostate cancer]			Oxyphenbutazone	6.67778		1.34	1.42	0	1.34	0	1.53	2.23	0	0	0	0	1.31	0	0	1.3	0	0	1.41	1.54	0	0	0	0	0	0	0	0	0	1.38	0	0	0	0	0	0	0	0	0
PC3 cells + isotretinoin, 13.4uM _vs_ DMSO vehicle	GSE5258	Chemical	Isotretinoin	6	0	PC-3 Cell Line [prostate cancer]			Isotretinoin	6.65758		1.42	0	0	1.75	0	1.39	1.86	0	0	0	0	1.39	0	0	1.35	0	1.28	1.34	1.54	1.45	0	0	0	0	0	0	0	0	0	0	1.5	0	0	0	0	0	0	0
Prostate carcinoma PC-3 cells treated 24hr with 1mM geraniol _vs_ 0.1% ethanol vehicle controls	GSE45567	Chemical	geraniol	24	0	PC-3 Cell Line [prostate cancer]			geraniol	6.65758		0	15.3	1.34	0	0	0	5.31	1.95	0	0	1.34	1.98	1.44	1.53	0	1.3	0	3.12	1.96	2.9	-1.35	-1.39	0	2.42	2.27	0	1.57	2.9	0	0	1.98	2.13	1.21	0	0	-1.26	0	1.28
Dermal fibroblasts (NHDF) - 3uM sphingosine-1-phosphate treated 4hr _vs_ untreated_GPL6480	GSE56308	Chemical	sphingosine 1-phosphate	4	0	Primary cells - cultured			sphingosine 1-phosphate	6.63827		0	0	0	0	0	0	0	0	0	0	0	0	0	1.67	0	0	2.28	0	0	-2.24	0	0	0	0	0	0	3.83	0	0	1.47	0	0	0	0	0	-1.22	0	0
Hepatocellular carcinoma HepG2 cells + 30uM 17-beta-estradiol for 24hr _vs_ vehicle (DMSO)	GSE51952	Chemical	Estradiol	24	0	Hep G2 Cell Line			Estradiol	6.63827		1.47	1.34	0	0	1.32	0	0	0	0	0	1.28	0	-1.53	0	1.44	1.53	1.39	0	0	0	1.21	1.24	0	0	-1.63	1.35	1.22	0	0	1.35	0	1.28	-1.52	0	0	1.22	0	0
Hepatocytes of female donors treated 8hr with 500uM furosemide _vs_ 0uM	TG-GATES	Chemical	Furosemide	8	500	Hepatocytes			Furosemide	6.61979		1.2	0	0	0	0	0	2.42	0	0	0	0	1.36	0	1.27	0	1.22	0	0	0	0	0	0	0	0	2.45	0	0	1.63	0	1.37	0	0	0	0	0	0	0	0
Cultured PBMCs from light smokers + 40ug per ml Cigarette smoke condensate 18hr _vs_ untreated	GSE12587	Chemical	Tobacco smoke	18	0	Primary cells - cultured			Tobacco smoke	6.61979		0	1.28	0	0	0	2.26	3.08	0	0	0	0	4.11	0	0	1.65	0	0	1.63	1.77	0	0	1.25	0	0	0	0	0	0	1.43	0	0	0	1.77	0	1.38	0	1.39	0
Glioblastoma U87 cells + IC50 concentration of cisplatin for 24hr _vs_ untreated	GSE66493	Chemical	Cisplatin	24	0	U-87 MG Cell Line			Cisplatin	6.61979		9.79	1.83	0	0	2.95	1.61	1.85	0	-1.41	0	1.26	1.49	0	1.58	1.59	-1.39	1.49	1.89	1.24	2.71	4.22	-1.54	3.25	2.12	0	1.23	0	1.63	0	1.48	2.03	1.69	0	2.29	-1.28	1.28	0	0
Hepatocytes of female donors treated 24hr with 10000uM phenobarbital _vs_ 0uM	TG-GATES	Chemical	Phenobarbital	24	10000	Hepatocytes			Phenobarbital	6.60206		-3.11	0	0	-1.35	1.25	0	0	-1.76	3.04	0	-1.97	0	0	0	0	-1.82	0	1.61	0	3.84	-1.7	-0.105	-1.84	0	6.27	0	1.53	1.66	-2.55	0	2.3	0	0	0	0	-2.59	-0.19	0
MT-2 cells + 5nM bortezomib _vs_ vehicle	GSE6034	Chemical	bortezomib	Not annotated	0	Cell line			bortezomib	6.60206		0	0	0	0	0	0	1.66	0	3.92	0	0	1.5	0	1.49	1.25	0	0	0	1.43	0	0	0	0	0	0	0	0	1.65	1.95	0	0	0	1.65	0	1.52	1.26	0	0
N/Tert-1 foreskin keratinocytes expressing HPV 6bE6 + 2ug/ml mitomycin C 18hr _vs_ empty vector	GSE50568	Chemical	Mitomycin	18	0	Cell line			Mitomycin	6.58503		1.49	0	0	0	1.62	1.27	1.25	0	2.58	2.28	0	1.37	1.66	1.55	0	0	0	0	0	1.24	0	0	1.54	1.62	0	0	0	1.69	0	0	0	0	0	0	0	0	0	0
Prostate cancer androgen-dependent LnCaP cells + 15uM sulforaphane for 24hr _vs_ vehicle (DMSO)	GSE48812	Chemical	sulforafan	24	0	LNCaP Cell Line			sulforafan	6.58503		0	0	0	8.77404	0	5.59451	4.58431	0	0	0	14.9556	7.25148	0	3.79793	0	0	0	0	4.61123	0	0	0	0	0	0	0	0	0	0	0	1.54379	0	1.50197	1.73007	0	0	0	0
Hepatocytes of female donors treated 8hr with 72.8uM azathioprine _vs_ 0uM	TG-GATES	Chemical	Azathioprine	8	72.8	Hepatocytes			Azathioprine	6.56864		1.93	0	0	0	0	1.63	5.62	0	0	0	1.55	1.62	1.33	1.94	1.26	1.46	0	1.38	1.78	0	0	0	0	0	0	0	-1.35	1.81	0	1.54	0	1.41	1.22	-1.31	1.35	0	0	0
MCF7 cells + isotretinoin, 13.4uM _vs_ DMSO vehicle	GSE5258	Chemical	Isotretinoin	6	0	MCF7 Cell Line			Isotretinoin	6.56864		0	2.19	0	3.32	0	2.21	4.5	0	0	0	0	1.73	0	0	0	0	0	1.42	2.37	1.43	0	-1.24	0	0	0	0	0	0	1.35	2.45	1.23	0	1.32	0	1.37	1.57	0	0
PC3 cells + thiostrepton, 2.4uM _vs_ DMSO vehicle	GSE5258	Chemical	Thiostrepton	6	0	PC-3 Cell Line [prostate cancer]			Thiostrepton	6.56864		0	2.58	0	1.46	0	1.24	3.15	0	0	0	0	1.73	0	0	1.81	1.73	0	1.68	1.96	1.41	0	-1.23	0	0	2.08	0	0	0	0	0	0	0	1.72	0	1.66	0	-1.27	-1.65
Bronchial epithelial cells 2hr post-15min cigarette smoke exposure _vs_ air exposure	GSE10718	Chemical	Tobacco smoke	2	0	Primary cells			Tobacco smoke	6.56864		0	1.9	0	1.42	0	3.69	3.56	0	1.5	0	1.5	1.76	0	2.36	1.51	1.64	1.57	1.78	2.16	0	1.88	-1.55	-1.24	0	3.6	0	0	0	0	-1.31	1.21	0	1.22	0	1.29	0	0	0
Fibrosarcoma HT1080 cells - 60uM quercetin treated for 24hr _vs_ DMSO control	GSE59368	Chemical	Quercetin	24	60	HT 1080 Cell Line			Quercetin	6.56864		5.2	2.24	1.35	0	0	1.44	2.72	0	0	1.61	0	0	0	0	0	1.91	1.84	2.03	0	0	0	2.4	3.58	3.18	0	-1.48	2.13	1.33	0	1.37	2.01	0	0	0	-1.42	0	1.82	2.51
Fibrosarcoma HT1080 cells - 80uM quercetin treated for 24hr _vs_ DMSO control	GSE59368	Chemical	Quercetin	24	80	HT 1080 Cell Line			Quercetin	6.56864		5.36	2.01	0	0	0	0	0	0	0	0	0	-1.25	0	0	0	-1.41	1.91	0	0	0	0	2.41	3.98	2.68	0	-1.41	1.73	1.25	0	1.46	1.9	0	0	0	-1.59	0	2.16	2.24
Hepatocytes of female donors treated 24hr with 75uM adapin _vs_ 0uM	TG-GATES	Chemical	adapin	24	75	Hepatocytes			adapin	6.55284		0	0	2.26	0	0	1.57	8.45	0	2.07	-1.41	0	0	0	1.7	0	3.23	1.2	1.23	2.35	2.88	0	1.23	-1.51	0	0	0	2.46	0	0	2.68	1.34	2.17	0	0	1.45	0	0	0
Hepatocytes of female donors treated 24hr with 5000uM acetaminophen _vs_ 0uM	TG-GATES	Chemical	Acetaminophen	24	5000	Hepatocytes			Acetaminophen	6.52288		0	0	0	0	0	2.82	4.54	-1.59	2.79	-2.6	0	0	0	4.78	1.46	5.52	0	2.75	2.73	1.84	0	0.04	0	0	0	0	0	0	0	0	2.32	1.89	0	0	-1.38	-1.35	0	0
Bronchial epithelial AIR-100 cells 24hr post 14min 15% cigarette smoke exposure _vs_ synthetic air	E-MTAB-874	Chemical	Tobacco smoke	24	14	Primary cells - cultured			Tobacco smoke	6.52288		0	1.52	0	1.66	0	1.5	2.45	0	0	0	1.23	2.58	0	1.88	1.72	0	-1.24	1.62	1.78	2.03	1.46	1.31	0	0	-5.27	0	-2.23	1.64	1.32	0	1.41	0	1.53	0	0	1.62	1.26	0
Hepatocellular carcinoma HepaRG cells - 0.22mM 5 NC 4-acetylaminofluorene 24hr _vs_ DMSO control	GSE48990	Chemical	4-acetylaminofluorene	24	0	HepaRG Cell Line			4-acetylaminofluorene	6.52288		0	1.2	0	0	0	0	2.73	-1.69	1.36	0	0	0	1.53	1.65	1.49	2.1	0	0	1.87	2.8	0	0	0	0	0	0	0	0	0	1.85	1.58	0	0	0	0	0	1.52	0
K562 myelogenous leukemia cells treated 72hr with 50uM hemin _vs_ untreated	GSE1036	Chemical	Hemin	72	50	K-562 Cell Line			Hemin	6.52288		0	5.118	0	2.911	0	2.994	6.089	0	0	0	0	9.165	0	0	2.69	-1.73	0	3.905	4.747	2.015	0	-5.179	0	0	0	0	0	0	3.387	3.785	0	0	3.212	0	2.101	1.673	0	0
HCT116 TP53 KO colon cancer cells + H2O2 4hr _vs_ untreated KO	GSE3176	Chemical	Hydrogen peroxide	4	0	HCT 116 Cell Line			Hydrogen peroxide	6.50864		0	0	0	0	0	1.4	1.94	0	1.28	0	0	0	0	1.27	0	0	0	1.43	1.37	1.43	0	0	0	0	-1.29	1.48	0	1.24	0	0	0	0	0	0	0	-1.2	0	0
Prostate epithelial PrEC cells, normal + 15uM sulforaphane for 6hr _vs_ vehicle (DMSO)	GSE48812	Chemical	sulforafan	6	0	Cell line			sulforafan	6.50864		1.85046	26.0275	3.01204	1.81384	0	16.5636	28.8053	0	3.60834	0	2.50574	2.08329	3.3367	8.08562	2.01868	1.25856	1.68842	7.33144	6.6547	1.70705	0	1.37683	-1.41044	0	2.21339	0	0	1.34124	-1.78849	-1.41271	0	-1.49412	1.64785	0	2.08909	0	0	0
Hepatocytes of female donors treated 24hr with 400uM moxisylyte _vs_ 0uM	TG-GATES	Chemical	Moxisylyte	24	400	Hepatocytes			Moxisylyte	6.48149		0	1.47	1.55	0	0	0	2.57	0	1.74	0	0	-1.28	1.65	1.49	0	2.89	0	0	1.37	0	0	0	-1.5	0	0	0	1.36	0	0	2.3	1.65	1.26	1.36	1.54	0	-1.28	0	0
Hepatocytes of female donors treated 8hr with 150uM ibuprofen _vs_ 0uM	TG-GATES	Chemical	Ibuprofen	8	150	Hepatocytes			Ibuprofen	6.4318		0	0	0	0	0	0	1.64	0	0	0	0	0	0	0	0	0	-1.31	-1.22	0	0	0	-1.25	0	0	0	0	0	0	0	0	0	0	0	-1.51	-1.72	0	1.25	0
HCT116 colorectal cancer cells - Decitabine prodrug-G668684 (7uM) treated 72hr _vs_ DMSO control	GSE30985	Chemical	Decitabine prodrug-G668684	72	0	HCT 116 Cell Line			Decitabine prodrug-G668684	6.40894		1.67	0	0	-1.25	1.52	0	-2.44	0	1.57	1.82	1.26	-2	0	0	1.67	0	0	0	1.52	0	2.69	1.54	2.15	1.64	0	0	-1.48	-1.21	1.66	0	1.35	1.27	0	0	0	-1.46	1.42	0
MCF7 cells + thiostrepton, 2.4uM _vs_ DMSO vehicle	GSE5258	Chemical	Thiostrepton	6	0	MCF7 Cell Line			Thiostrepton	6.38722		0	2.03	0	1.36	0	1.63	5.84	1.33	0	0	0	0	0	0	1.43	0.71	0	1.51	1.69	1.39	0	-1.24	1.26	1.37	2.23	0	1.35	0	1.29	0	1.25	0	1.32	0	1.56	1.31	1.26	0
Monocytic THP-1 cells M bovis BCG vaccine infected 3hr - 2mM Metformin treated 4hr _vs_ untreated	GSE51803	Chemical	Metformin	4	0	THP-1 Cell Line			Metformin	6.38722		0	0	0	-1.24	0	1.67	1.38	-1.35	2.47	0	0	1.61	0	1.79	0	1.31	1.25	1.38	1.91	0	0	0	0	0	-2.51	0	-1.48	0	0	0	1.31	0	1.31	0	0	0	0	0
Hepatoma HepaRG cells + 72hr 5uM IC10 benzo(a)pyrene _vs_ 0.5% DMSO	GSE40117	Chemical	Benzo(a)pyrene	72	0	HepaRG Cell Line			Benzo(a)pyrene	6.36653		0	0	-1.85	0	0	0	1.77	0	0	2.57	0	0	0	1.93	0	0	0	-1.28	0	1.46	0	-2.43	2.59	1.69	0	0	0	1.38	1.69	0	0	0	0	0	0	-1.22	1.42	1.25
Leukemic cells (K562) 20uM mesoporphyrin treated for 20hr _vs_ DMSO control	GSE52087	Chemical	mesoporphyrin	Not annotated	0	K-562 Cell Line			mesoporphyrin	6.3279		0	2.53	0	1.74	0	1.85	4	0	5.02	0	0	4.56	0	1.64	0	2.86	0	4.14	4.34	2.84	0	-2.43	-2.89	-1.27	0	0	0	0	0	-1.23	0	-1.38	1.93	0	1.62	-1.55	1.5	0
Lung epithelium from non-smokers exposed in culture to cigarette smoke _vs_ no smoke controls	GSE30660	Chemical	Tobacco smoke	Not annotated	0	Primary cells - cultured			Tobacco smoke	6.31876		0	0	-1.47	0	0	1.89	0	0	3.85	0	0	2.05	0	2.11	0	1.49	0	1.77	0	0	2.57	0	0	0	0	0	0	0	0	0	0	0	1.6	0	0	0	0	0
Hepatocellular carcinoma HepG2 cells + 20uM cisplatin for 24hr _vs_ vehicle (PBS)	GSE51952	Chemical	Cisplatin	24	0	Hep G2 Cell Line			Cisplatin	6.3098		0	0	0	-1.21	0	0	0	0	0	0	1.54	0	0	0	1.8	1.27	0	0	0	0	3.03	-1.58	4.25	0	0	0	0	0	0	0	0	0	-1.79	0	0	0	0	-1.49
Bronchial-tracheal epithelial cells + Cigarette9 smoke condensate 4ug/ml 18hr _vs_ control	GSE18235	Chemical	cigarette smoke	18	0	Primary cells			cigarette smoke	6.30103		0	1.5	0	0	0	0	1.37	0	0	0	1.36	2.37	0	1.22	0	0	0	1.34	1.59	0	0	0	0	0	0	0	0	0	0	0	0	0	0	0	0	0	0	0
MCF7 breast cancer cells treated 8hr with 275mM diamide _vs_ untreated	GSE10061	Chemical	Diamide	8	0	MCF7 Cell Line			Diamide	6.29243		2.75	0	0	0	0	1.48	2.17	0	0	0	0	1.26	0	0	0	0	0	0	0	1.79	0	0	0	1.45	-1.27	0	0	0	0	1.47	0	0	0	0	-1.23	1.46	1.55	0
Heart aortic endothelial cell lines treated 4hr with 40ug_ml oxidized-PAPC _vs_ PAPC	GSE29903	Chemical	oxidized-L-alpha-1-palmitoyl-2-arachidonoyl-sn-glycero-3-phosphorylcholine	4	0	Cell line			oxidized-L-alpha-1-palmitoyl-2-arachidonoyl-sn-glycero-3-phosphorylcholine	6.22915		1.78	1.9	0	1.49	0	1.32	1.94	-1.34	3.63	0	2.22	1.54	0	3.67	1.53	0	1.28	1.56	3.56	2.27	0	-1.28	0	0	0	0	0	2.12	1.34	-1.39	0	0	1.59	0	1.32	1.3	-1.38	0
Pterygia cells from Hispanic patients 500ug/mL doxycycline treated 24hr _vs_ untreated	GSE34736	Chemical	doxycycline	24	0	Primary cells - cultured			doxycycline	6.22915		0	2.03561	0	0	0	0	0	-1.23723	0	0	0	0	0	1.52771	0	2.73919	1.54739	0	0	2.76686	0	0	0	1.32836	-2.15714	0	-2.66974	1.64866	1.93564	1.93407	1.4072	1.62937	0	0	0	0	0	1.39389
Pancreatic duct cancer PANC-1 cells - 0.1uM TVB-3166 for 72hr _vs_ DMSO	GSE64337	Chemical	TVB-3166	72	0	PANC-1 Cell Line			TVB-3166	6.20761		0	0	1.28	0	0	1.39	4.52	1.29	1.68	0	-1.28	1.57	0	1.73	0	-1.97	0	1.38	2.09	1.89	0	0	0	1.86	-1.46	1.33	0	2.17	1.32	0	0	1.44	0	0	0	0	0	0
Caco-2 colon adenocarcinoma cells treated 24hr with 50uM sulphoraphane _vs_ vehicle	E-MEXP-170	Chemical	sulforafan	24	0	Caco-2 Cell Line			sulforafan	6.20066		1.89	8.48	0	2.68	0	5.16	3.77	0	0	0	0	3.07	0	0	1.78	0	0	3.02	5.53	2.01	0	0	-1.22	-1.3	2.43	0	0	0	0	0	0	0	0	0	1.63	0	0	0
Aortic endothelial cells treated 48hr with 30mM glucose _vs_ 5.5mM glucose	GSE30780	Chemical	Glucose	48	0	Cell line			Glucose	6.16749		0	0	0	0	0	1.52	0	0	0	1.49	0	1.54	0	1.79	0	2.3	0	0	1.74	1.7	0	0	0	1.71	0	0	0	0	0	0	2.21	2.61	0	0	0	0	0	0
Colon cancer SW620 cells after 48hr with 30ug/mL supercritical rosemary extract _vs_ 48hr untreated	GSE56496	Chemical	rosemary oil	48	30ug/mL	SW 620 Cell Line			rosemary oil	6.16115		115.4	5.01	0	1.75	0	0	3.18	0	5.19	0	0	0	2.94	1.53	0	0	0	1.47	3.41	1.66	3.6	0	0	0	0	1.75	0	0	2.63	2.42	1.54	0	1.7	0	0	1.3	0	0
Papillary thyroid carcinoma B-CPAP cells - 24hr with 10uM FAK inhibitor Y15 _vs_ untreated controls	GSE55603	Chemical	Y15	24	0	B-CPAP Cell Line			Y15	6.11919		0	0	0	1.39	0	0	1.42	0	0	0	0	2.07	0	2.11	0	0	0	0	1.47	2.71	0	0	0	0	1.56	0	1.53	0	0	-1.34	0	1.46	0	0	0	0	0	0
Fibrosarcoma HT-1080 cells - 20uM PhenDC3 treated for 48hr _vs_ vehicle (DMSO) only	GSE60630	Chemical	360A compound	48	0	HT 1080 Cell Line			360A compound	6.0655		0	7.27528	1.64149	2.78649	0	2.57819	3.11551	1.6007	-1.30763	0	0	2.50199	0	4.81327	1.247	0	1.41242	3.66892	1.81084	1.59159	0	1.62041	-1.67661	-1.21081	0	-1.55113	-2.86805	1.64931	-1.43614	1.62796	1.63143	2.3064	1.91406	0	-1.69841	0	2.32667	0
SK-N-SH neuroblastoma cells treated 24hr with 10uM risperidone _vs_ DMSO	GSE36678	Chemical	Risperidone	24	0	SK-N-SH Cell Line			Risperidone	6.06048		0	0	1.59	0	0	0	-3.65	0	0	1.47	-1.48	-1.87	0	0	-1.25	0	0	1.44	-1.26	0	-1.3	0	-1.28	-1.35	1.29	1.62	2.26	-1.93	0	0	0	0	1.21	0	0	0	0	0
Umbilical vein endothelial HUVEC cells + 100uM N-octanoyl dopamine (NOD) for 24hr _vs_ untreated	GSE56285	Chemical	N-octanoyl dopamine	24	0	HUVECs			N-octanoyl dopamine	6.05552		3.85	11.7	0	4.36	0	0	7.11	0	0	0	0	0	0	0	1.99	0	0	1.22	2.22	8.23	0	0	0	0	0	0	0	0	3.26	0	0	0	1.68	0	0	1.26	0	0
CD34+ mononuclear cells from CML patients treated 48hr in culture 4uM fenretinide _vs_ untreated	GSE17480	Chemical	Fenretinide	48	0	Blood fraction			Fenretinide	6.01323		0	2.2	0	2.18	0	0	6.12	0	2.02	-1.22	0	2.53	-1.24	2.46	0	0	0	1.27	2.28	1.81	0	0	0	0	0	0	-1.25	5.94	1.62	0	0	0	0	0	0	1.3	0	0
MDA-MB-231 breast cancer cells with empty vector control + Dox _vs_ parental cells control	GSE27842	Chemical	Doxycycline	Not annotated	0	MDA-MB-231 Cell Line			Doxycycline	6.01323		0	0	-1.51	-2.06	23.4	0	2.42	4.18	0	9.17	3.39	0	0	0	0	1.67	0	-1.23	0	0	1.77	-1.5	0	1.75	2.46	0	0	1.6	0	1.6	1.45	0	0	-2.45	0	-2.87	-1.23	0
Hepatoma HepaRG cells + 72hr 18uM IC10 2-nitrofluorene _vs_ 0.5% DMSO	GSE40117	Chemical	2-nitrofluorene	72	18	HepaRG Cell Line			2-nitrofluorene	6		0	0	-1.72	0	0	0	0	0	1.42	0	1.52	0	1.22	1.85	0	0	0	0	0	0	0	-1.99	1.55	0	0	1.46	0	1.36	1.69	0	0	0	0	0	0	0	1.33	1.37
HepG2 hepatocellular carcinoma cell line 3uM CsA treated for 24hr _vs_ DMSO control	GSE28878	Chemical	Cyclosporine	24	3	Hep G2 Cell Line			Cyclosporine	6		0	0	0	1.25	1.31	0	3.74	0	0	1.27	1.39	0	-1.97	0	1.25	1.31	0	-1.67	0	0	1.22	0	-1.63	0	-1.43	1.22	0	1.26	-1.33	0	0	0	-1.39	1.37	1.55	-0.015	0	0
BEAS-2B bronchioepithelial cells treated 24hr with 500nM N-OH-PhIP _vs_ DMSO	GSE34635	Chemical	2-amino-1-methyl-6-phenylimidazo(4,5-b)pyridine	24	0.5	BEAS-2B Cell Line			2-amino-1-methyl-6-phenylimidazo(4,5-b)pyridine	6		4.62	1.51	-2.44	1.88	0	0	-1.7	0	0	8.85	1.41	1.47	0	1.37	1.47	0	2.1	0	0	0	5.32	1.38	5.1	0	2.79	0	1.45	0	1.98	2.2	1.48	0	0	0	0	0	0	0
Embryonic H9 stem cell line - 0.33mM carbamazepine treated 7d _vs_ DMSO	GSE64123	Chemical	Carbamazepine	Not annotated	0	H9 Stem Cell Line			Carbamazepine	6		3.87	1.69	0	2.59	0	0	1.97	1.39	0	0	1.27	1.78	0	1.56	0	0	1.34	0	1.39	1.45	0	0	1.63	0	0	0	0	1.33	0	0	0	0	0	0	0	0	0	0
PC3 cells + disulfiram, 13.4uM _vs_ DMSO vehicle	GSE5258	Chemical	Disulfiram	6	0	PC-3 Cell Line [prostate cancer]			Disulfiram	5.95861		0	1.53	0	1.33	0	1.34	2.42	0	0	0	0	1.35	0	0	1.39	0	1.44	1.49	1.72	1.69	0	0	1.29	0	1.93	1.22	0	0	0	0	1.66	0	0	0	0	1.31	0	1.39
HCT116 colorectal cancer cells - Decitabine prodrug-G669071 (6nM) treated 72hr _vs_ DMSO control	GSE30985	Chemical	Decitabine prodrug-G669071	72	0	HCT 116 Cell Line			Decitabine prodrug-G669071	5.95861		0	0	-1.4	0	0	0	-0.04	0	0	0	0	0	-1.21	0	1.25	1.44	1.41	0	0	0	1.68	0	1.41	1.26	-1.46	0	-1.46	1.38	1.47	0	1.2	0	0	0	0	-1.22	0	0
Chimeric humanized livers from male mice +1000ppm sodium phenobarbital in diet 7d _vs_ control diet	GSE57056	Chemical	Phenobarbital Sodium	Not annotated	0	Primary tissue - fresh or fresh frozen			Phenobarbital Sodium	5.95861		37.6	3.36	0	2.54	0	1.68	0	0	3	0	0	18.8	2.06	2.29	0	0	0	0	0	1.51	8.31	0	0	0	0	0	0	-2.05	2.05	7.87	2.59	0	0	0	0	0	0	0
Hepatocellular carcinoma HepG2 cells + 10mM acetominophen for 24hr _vs_ vehicle (DMSO)	GSE51952	Chemical	Acetaminophen	24	0	Hep G2 Cell Line			Acetaminophen	5.92082		0	0	1.64	0	0	2.12	5.76	-1.32	3.88	0	0	-2.12	0	4.37	2.02	1.36	1.66	2.36	2.71	0	1.22	2.06	1.62	2.15	-2.59	0	1.6	-1.89	0	-1.26	0	1.84	0	0	-1.38	0	0	1.45
MT-4 cells + 5nM bortezomib _vs_ vehicle	GSE6034	Chemical	bortezomib	Not annotated	0	Cell line			bortezomib	5.92082		1.33	1.7	0	0	0	1.25	0	0	0	0	0	2.16	0	2	2.46	0	0	1.27	2.38	1.24	0	0	0	1.56	0	0	-1.74	2.26	0	0	0	1.93	0	0	0	0	0	0
Hepatocytes of female donors treated 24hr with 50uM flutamide _vs_ 0uM	TG-GATES	Chemical	Flutamide	24	50	Hepatocytes		TP	Flutamide	5.88606		0	0	0	0	0	1.67	3.82	0	1.52	0	0	0	1.85	1.51	0	1.45	1.57	0	1.48	2.8	-1.43	1.47	-1.61	0	0	0	2.3	0	0	6.92	2.47	2.11	1.26	0	0	0	1.27	0
MCF7 cells + atracurium besilate, 3.2uM _vs_ DMSO vehicle	GSE5258	Chemical	cisatracurium	6	0	MCF7 Cell Line			cisatracurium	5.85387		0	1.95	0	2.09	0	1.58	1.61	0	0	0	0	0	0	0	0	0	0	1.24	1.55	0	0	0	0	0	0	1.28	0	0	0	1.48	0	0	0	0	1.31	1.34	0	0
Diffuse_large B cell lymphoma OCI-LY3 cells + 0.31uM camptothecin for 12hr _vs_ untreated	GSE51068	Chemical	camptothecin	12	0.31	OCI-LY-3 Cell Line			camptothecin	5.85387		-1.29	1.49	0	0	0	-1.41	0	0	0	0	0	0	0	0	0	0	0	0	0	2.84	0	0	2.79	0	0	-2.68	0	-1.6	2.23	0	1.87	0	-1.66	0	0	0	1.53	2.28
Diffuse_large B cell lymphoma OCI-LY3 cells + 0.31uM camptothecin for 24hr _vs_ untreated	GSE51068	Chemical	camptothecin	24	0.31	OCI-LY-3 Cell Line			camptothecin	5.85387		0	1.81	0	0	0	0	0	0	1.95	2.1	0	1.36	0	1.52	0	1.73	0	0	0	2.12	0	0	2.23	1.64	0	1.64	0	0	2.16	0	3.19	0	0	0	0	0	1.8	0
Colon cancer SW620 cells after 48hr with 60ug/mL supercritical rosemary extract _vs_ 48hr untreated	GSE56496	Chemical	rosemary oil	48	60ug/mL	SW 620 Cell Line			rosemary oil	5.85387		527.1	7.96	0	1.46	2084.9	0	3.38	2.24	9.36	0	16.5	0	6.09	1.84	0	1.85	0	0	3.32	2.43	15.8	0	0	0	16	5.85	0	0	2.33	1.4	2.1	4.85	0	0	0	0	1.66	0
Hepatocytes of female donors treated 8hr with 60uM disulfiram _vs_ 0uM	TG-GATES	Chemical	Disulfiram	8	60	Hepatocytes			Disulfiram	5.82391		1.53	0	0	0	0	0	3.22	0	1.42	0	0	0	0	0	0	1.39	-1.26	0	1.7	1.25	0	0	0	0	1.54	0	0	0	0	0	0	0	0	-1.33	0	0	0	0
Hepatocellular carcinoma HepG2 cells + 4hr with 100uM menadione _vs_ 4hr controls	GSE39291	Chemical	menadione	4	0	Hep G2 Cell Line			menadione	5.82391		1.42	1.23	0	1.2	0	1.6	2.36	0	3.16	0	2.72	0	1.52	2.34	0	0	1.96	5.3	2.63	0	0	0	0	0	6.62	0	0	0	0	1.48	1.27	-1.4	0	0	1.58	0	-1.26	0
HCT116 TP53 KO colon cancer cells + NO 8hr _vs_ untreated KO	GSE3176	Chemical	Nitric Oxide	8	0	HCT 116 Cell Line			Nitric Oxide	5.82391		0	0	0	0	0	2.02	0	0	0	0	0	0	0	4.59	2.61	0	0	3.47	4.55	1.55	0	0	0	0	0	0	0	1.94	1.35	0	0	0	0	0	0	0	0	0
Primary hepatocytes + ppar-alpha inhibitor WY14643 24hr _vs_ vehicle control	GSE17251	Chemical	pirinixic acid	24	0	Primary cells - cultured			pirinixic acid	5.82391		1.44	0	1.3	1.23	0	1.32	1.41	0	1.31	0	1.31	0	1.32	0	0	1.33	0	0	0	0	0	1.26	0	0	0	0	0	0	0	1.96	1.42	0	0	0	0	0	0	0
Hep G2 hepatocarcinoma cell line cultured for 48hr with 10nM benzo(a)pyrene _vs_ 0.5% DMSO	E-MEXP-2574	Chemical	Benzo(a)pyrene	48	0	Hep G2 Cell Line			Benzo(a)pyrene	5.82391		0	1.23	1.24	0	0	0	-4.84	2.14	0	2.22	2.91	1.37	0	0	0	1.41	1.76	0	0	0	2.01	0	5.3	2.06	0	0	0	0	0	0	0	1.3	0	0	-1.38	0	0	0
Prostate cancer cells ARCaP-M (mesenchymal) - 1uM 5-aza-deoxycytidine treated 6d _vs_ DMSO	GSE35242	Chemical	Azacitidine	Not annotated	0	Cell line			Azacitidine	5.82391		1.23	0	0	-5.73	2.18	0	1.47	1.23	1.27	-1.2	-1.27	0	-1.65	1.58	1.47	0	0	0	1.88	0	1.49	1.25	0	0	-2.01	1.83	0	0	0	-1.92	0	0	0	0	0	-1.2	1.21	0
HCT116 colon cancer cells + H2O2 4hr _vs_ untreated control	GSE3176	Chemical	Hydrogen peroxide	4	0	HCT 116 Cell Line			Hydrogen peroxide	5.79588		0	0	0	0	0	1.41	1.65	1.23	1.2	0	0	0	0	1.26	0	0	0	0	1.36	1.36	0	-1.22	1.64	0	-1.21	1.21	0	0	0	0	0	0	0	0	0	0	0	0
Swan-71 trophoblast cell line + CoCl2 (400nM) 24hr _vs_ PBS	GSE31679	Chemical	cobaltous chloride	24	0.4	Swan 71 Cell Line			cobaltous chloride	5.79588		0	0	0	1.67	0	1.2	1.74	0	0	0	1.38	2.04	0	1.84	0	0	0	0	2.29	1.74	0	0	0	0	2.24	0	0	0	2.42	1.57	0	0	1.44	0	0	0	0	0
HepG2 hepatocellular carcinoma cell line 3uM CsA treated for 48hr _vs_ DMSO control	GSE28878	Chemical	Cyclosporine	48	3	Hep G2 Cell Line			Cyclosporine	5.79588		0	0.07	0	-1.31	1.27	0	2.03	1.44	0	0	0	0	-1.46	0	0	0	0	0	0	0	0	2.11	0	2.02	0	1.22	1.24	0	0	0	0	0	0	0	0	0	0	1.36
HepG2 hepatocellular carcinoma cell line 15uM 8HQ treated for 48hr _vs_ DMSO control	GSE28878	Chemical	Oxyquinoline	48	15	Hep G2 Cell Line			Oxyquinoline	5.79588		3.04	1.69	0	1.23	0	1.58	0	1.82	0	1.21	1.92	1.32	1.54	1.66	0	1.59	1.89	1.56	1.35	0	0	0.31	0	0	0	1.36	0	0	1.64	1.66	0	1.23	1.85	0	0	0	0	1.56
786-O cells + Maybridge1_004933 _vs_ media control	GSE13818	Chemical	Maybridge1_004933	Not annotated	0	786-O Cell Line			Maybridge1_004933	5.79588		0	0	0	0	0	0	0	0	0	1.62	2.96	2.52	0	0	0	-2	0	0	0	0	0	0	1.56	0	-1.54	0	0	0	0	0	1.82	0	0	0	0	0	0	0
HepG2 hepatocarcinoma cells serum-starved 4hr - treated 8hr with 50uM PDTC _vs_ untreated	GSE14632	Chemical	pyrrolidine dithiocarbamic acid	8	0	Hep G2 Cell Line			pyrrolidine dithiocarbamic acid	5.74473		0	0	0	0	0	3.59	2.44	0	0	1.49	0	0	0	2.37	0	1.66	0	0	3.26	1.89	0	0	0	0	0	0	0	0	0	0	0	0	0	0	0	0	0	0
Non-small cell lung cancer cell line A549 + 1uM azacitidine for 48hr _vs_ control	GSE29077	Chemical	azacitidine	48	0	A549 Cell Line			azacitidine	5.72125		0	0	0	0	5.22	0	0	0	0	0	0	0	0	0	0	0	0	0	0	0	0	0	0	0	0	0	2.02	0	0	0	0	0	0	0	0	0	0	0
HCT116 colorectal cancer cells - Azacytidine (150 nM) treated 72hr _vs_ DMSO control	GSE30985	Chemical	Azacitidine	72	0	HCT 116 Cell Line			Azacitidine	5.72125		0	0	0	0	0	0	0	0	0	0	0	1.26	0	0	0	1.4	0	0	0	0	0	0	1.31	0	0	0	0	1.28	1.25	0	0	0	0	0	0	0	0	0
MCF7 cells + dyclonine, 12.2uM _vs_ DMSO vehicle	GSE5258	Chemical	dyclonine	6	0	MCF7 Cell Line			dyclonine	5.69897		0	6.1	0	4.45	0	2.36	4.55	0	0	0	0	1.25	0	0	0	1.44	0	1.79	2.07	0	0	0	0	0	0	0	0	0	0	1.48	1.24	0	0	0	1.27	1.32	0	0
Primary hepatocytes + 10uM Cyclosporin A for 48hr _vs_ DMSO	GSE55881	Chemical	Cyclosporine	48	0	Primary cells - cultured			Cyclosporine	5.69897		1.62	-1.63	0	0	0	2.07	6.46	-4.48	1.62	0	-1.26	0	0	2.8	2.86	-1.23	1.72	0	-2.21	2.55	0	-1.25	-1.52	0	2.29	-1.28	3.02	0	0	-2.1	-1.61	0	0	0	1.42	-1.39	0	-1.42
SAEC-hTERT treated 6mo - crocidolite asbestos _vs_ saline	GSE41178	Chemical	Asbestos, Crocidolite	Not annotated	0	Primary cells			Asbestos, Crocidolite	5.69897		0	0	1.97	0	9.33	1.82	3.97	-3.27	0	0	-1.33	0	0	0	0	2.44	-1.86	3.6	-1.4	0	1.4	1.78	-1.77	1.53	0	-3.5	3.8	0.37	-1.42	0	0	1.42	-2.74	0	-1.37	-2.24	0	1.95
U2OS osteosarcoma cells - 24hr 0.6ug/ml Doxorubicin treated _vs_ no treatment	GSE46493	Chemical	Doxorubicin	24	0	U-2 OS Cell Line			Doxorubicin	5.67778		44	0	-2.81	0	7.65	-2.28	-9.74	10.2	-2.89	1.41	-0.085	1.86	0	1.62	2.04	-0.055	1.94	1.79	0	0	2.77	-1.51	4.17	1.75	8.58	1.39	0	0	2.23	2.76	1.43	1.69	-1.39	0	-1.76	-1.45	0	0
Hepatoma HepaRG cells with hCAR knockout - phenobarbital treated _vs_ DMSO	GSE71446	Chemical	Phenobarbital	Not annotated	0	HepaRG Cell Line			Phenobarbital	5.67778		2.53451	1.37916	0	1.57243	0	0	1.68518	0	0	0	1.4654	0	2.23011	1.45634	0	0	0	0	1.27527	1.36994	0	0	0	-1.21547	-1.24804	1.38639	0	0	1.27033	2.34058	2.06987	0	0	0	0	0	0	0
MCF7 cells + 5224221, 12uM _vs_ DMSO vehicle	GSE5258	Chemical	5224221	6	0	MCF7 Cell Line			5224221	5.65758		0	7.58	0	4.95	0	2.01	7.61	0	0	0	0	0	0	0	0	0	1.69	2.42	1.96	0	0	0	0	2.23	1.43	1.38	0	0	1.92	0	0	0	0	0	1.68	1.49	0	0
Hepatocytes of female donors treated 24hr with 400uM phenylbutazone _vs_ 0uM	TG-GATES	Chemical	Phenylbutazone	24	400	Hepatocytes			Phenylbutazone	5.63827		0	1.45	0	0	0	1.35	0	0	0	0	1.79	0	1.71	1.23	0	0	1.63	0	1.24	1.73	0	0	0	0	3.05	0	1.66	1.29	0	8.51	5.06	1.74	0	0	0	0	0	0
Dendritic cells derived from monocytes with IL-4 + 6hr 60mg/mL Havrix _vs_ media_GPL10558	GSE44722	Chemical	Havrix	6	0	Primary cells - cultured			Havrix	5.63827		0	0	0	2.34	0	2.71	1.82	0	0	0	2.63	2.22	0	1.97	1.6	0	0	0	3.99	2.39	1.26	1.69	0	0	0	0	0	1.58	1.43	2.56	2.11	1.82	1.52	0	0	0	0	0
Hepatocytes of female donors treated 24hr with 160uM propylthiouracil _vs_ 0uM	TG-GATES	Chemical	Propylthiouracil	24	160	Hepatocytes			Propylthiouracil	5.60206		0	0	0	1.24	0	1.35	0	-1.27	0	0	1.36	1.25	0	1.33	0	1.25	-1.38	0	1.37	0	0	0	0	0	1.42	0	0	0	1.31	1.49	1.32	0	0	0	0	0	0	0
Ishikawa cell line (ERÎ±, ERÎ² and PGR positive) 1uM BPA treated for 48hr _vs_ control 48hr	GSE17624	Chemical	bisphenol A	48	1	Ishikawa Cell Line			bisphenol A	5.60206		0	1.86	4.07	0	0	1.74	2.73	-1.35	3.63	0	0	1.36	0	3.78	0	1.23	1.89	4.67	2.11	2.7	-1.37	-1.59	0	0	0	0	1.65	1.42	0	1.37	1.82	0	0	0	0	0	1.85	0
HCT116 colorectal cancer cells - Decitabine (5uM) treated 72hr _vs_ DMSO control	GSE30985	Chemical	5-azacytidine	72	0	HCT 116 Cell Line			5-azacytidine	5.60206		2.08	0	0	0	1.46	0	-2.41	0	1.52	1.82	1.21	-2.06	-1.47	0	1.72	-1.22	0	0	1.57	-1.2	2.64	1.54	2.11	1.55	0	0	-1.44	-1.3	1.76	0	0	0	-1.28	1.28	0	-1.52	1.35	0
Fibrosarcoma HT1080 cells - 3uM etoposide treated for 24hr _vs_ DMSO control	GSE59368	Chemical	Etoposide	24	3	HT 1080 Cell Line			Etoposide	5.58503		13	1.62	0	0	3.97	0	0	2.51	-1.42	3.17	1.42	-1.34	0	0	0	-1.49	0	0	0	0	0	2.35	6.22	3.84	0	-1.43	0	0	1.25	1.31	0	0	0	0	-1.6	0	1.43	0
Hepatocytes of female donors treated 24hr with 24uM omeprazole _vs_ 0uM	TG-GATES	Chemical	Omeprazole	24	24	Hepatocytes			Omeprazole	5.56864		0	0	0	0	0	1.3	1.44	0	0	-1.65	0	1.28	1.45	1.25	0	0	0	0	0	0	0	0	0	0	1.51	0	0	0	0	3.72	1.8	0	0	0	0	0	0	0
HEK293 cells treated with epoxomicin for 6hr _vs_ 0hr	GSE14429	Chemical	epoxomicin	6	0	293 Cell Line			epoxomicin	5.56864		0	0	0	-1.5	0	1.95	7.32	0	1.26	0	-1.39	1.26	0	2.39	0	-2.3	1.92	0	2.48	2.04	-1.47	-1.52	-1.27	-1.89	1.25	0	0	1.89	0	0	1.76	1.44	0	-1.31	0	0	1.66	-1.69
Bronchial epithelial AIR-100 cells 2hr post 21min 15% cigarette smoke exposure _vs_ synthetic air	E-MTAB-874	Chemical	Tobacco smoke	2	21	Primary cells - cultured			Tobacco smoke	5.55284		0	0	0	0	0	2.12	2.97	0	2	0	0	0	0	2.09	1.29	1.41	1.59	0	1.55	0	1.28	-1.32	0	0	0	0	0	1.41	0	1.43	1.26	0	0	0	0	0	1.43	0
N/Tert-1 foreskin keratinocytes expressing HPV 16E6 + 2ug/ml mitomycin C 18hr _vs_ H2O ctrl	GSE50568	Chemical	Mitomycin	18	0	Cell line			Mitomycin	5.55284		1.61	1.51	0	0	0	0	-1.43	1.43	0	1.53	0	0	0	0	0	-1.66	0	0	0	0	1.47	-0.255	1.42	0	1.26	1.46	0	1.37	0	0	0	0	1.25	1.21	-1.2	0	0	0
Hepatocellular carcinoma HepG2 cells + steatosis causing compounds for 24hr _vs_ non-hepatotoxic	GSE51952	Chemical	steatosis causing compounds	24	0	Hep G2 Cell Line			steatosis causing compounds	5.55284		0	0	0	0	0	0	0	0	2.4	0	1.62	0	-1.4	2.15	1.27	0	0	1.71	2.1	0	0	-1.23	0	0	0	0	3.37	0	0	0	0	0	1.24	0	1.37	0	0	0
SK-N-SH neuroblastoma cells treated 6hr with 10uM risperidone _vs_ DMSO	GSE36678	Chemical	Risperidone	6	0	SK-N-SH Cell Line			Risperidone	5.50864		0	0	1.72	0	0	0	-4.52	0	0	0	-1.66	-2.34	0	0	0	0	0	1.41	-1.28	0	-1.39	0	-1.36	-1.42	0	1.34	2	-2.1	0	0	-1.25	0	0	0	0	0	0	0
Hepatocellular carcinoma HepG2 cells + 4hr 200uM hydrogen peroxide _vs_ 4hr controls	GSE39291	Chemical	Hydrogen peroxide	4	0	Hep G2 Cell Line			Hydrogen peroxide	5.48149		1.3	0	0	0	0	1.34	1.67	0	0	0	1.48	0	0	1.56	1.26	0	1.33	1.41	1.56	0	0	0	0	0	0	0	0	0	0	0	0	0	0	0	1.21	0	0	0
Retinal pigment epithelial hTERT RPE-1 cells 24hr 0.5uM MG132 treated _vs_ untreated	GSE60570	Chemical	MG132	24	0	hTERT RPE-1 Cell Line			MG132	5.48149		20.4596	12.0791	2.89359	3.77289	0	1.9446	7.29386	12.4537	-1.59522	3.04196	3.82635	-1.5022	6.3044	1.9873	7.29554	0	1.98099	2.99523	3.43518	0	0	1.65394	0	0	0	5.09845	0	2.32134	1.79525	0	2.77646	2.69248	3.09757	0	2.75398	0	0	-1.75794
HepG2 hepatocellular carcinoma cell line 2mM pCres treated for 48hr _vs_ EtOH control	GSE28878	Chemical	cresidine	48	2000	Hep G2 Cell Line			cresidine	5.48149		2.21	0	0	0	0	1.41	1.46	1.46	1.49	0	1.98	1.5	1.37	1.47	0	-1.22	0	1.52	1.65	0	0	0	0	0	0	1.31	1.41	0	0	0	1.26	0	0	0	1.61	1.42	0	0
Hepatocellular carcinoma HepG2 cells + 0.2uM mitomycin C for 24hr _vs_ vehicle (DMSO)	GSE51952	Chemical	Mitomycin	24	0	Hep G2 Cell Line			Mitomycin	5.46852		0	1.7	0	1.29	0	1.34	0	0	0	1.37	0	0	0	1.4	0	2.33	1.98	0	0	0	0	3.48	1.79	1.61	0	1.44	-1.21	0	1.62	1.7	0	1.4	1.38	0	0	0	1.39	1.39
HCT 116 cells treated with 10nM actinomycin D _vs_ untreated	GSE12459	Chemical	Actinomycin D	Not annotated	0.01	HCT 116 Cell Line			Actinomycin D	5.46852		7.54	0	-2.58	0	0	0	-9.53	0	0	9.65	0	0	0	0	0	0	0	0	0	0	0	0	0	0	0	0	0	0	4	1.51	0	0	-1.49	0	0	0	0	0
PBMCs treated with R547 at IC90 for 24hr _vs_vehicle 24hr	GSE15396	Chemical	R547	24	IC90	Blood fraction			R547	5.45593		0	2.31	0	1.46	0	0	2.16	0	0	0	2.03	0	0	0	0	0	0	0	0	1.21	0	0	0	0	1.49	0	0	1.57	0	0	0	1.59	0	0	0	0	0	0
Breast cancer MDA-MB-468 cells + 10X IC50 concentration of paclitaxel for 24hr _vs_ untreated	GSE50832	Chemical	Paclitaxel	24	0	MDA-MB-468 Cell Line			Paclitaxel	5.4437		-1.27	-1.62	0	0	0	0	1.47	0	2.55	-2.59	-1.26	-1.38	0	0	0	0	0	0	0	1.61	1.41	0	0	1.32	4.87	1.3	-1.92	0	-1.25	0	0	0	0	0	-1.21	0	0	0
Ovarian cancer FU-OV-1 cells + GI50 concentration of cisplatin for 48hr _vs_ untreated	GSE47856	Chemical	Cisplatin	48	0	FU-OV-1 Cell Line			Cisplatin	5.4437		0	0	0	0	0	0	-8.67	2.64	0	0	0	0	0	1.49	1.45	-1.43	1.53	0	1.66	-1.22	2.13	0	0	0	3.29	1.53	1.32	0	1.73	0	1.74	1.79	0	1.34	0	0	1.49	0
MCF7 cells + celastrol, 2.5uM _vs_ DMSO vehicle	GSE5258	Chemical	celastrol	6	0	MCF7 Cell Line			celastrol	5.4318		0	7.74	0	2.93	-1.36	2.33	6.86	1.36	0	0	0	0	0	0	1.31	1.8	1.68	1.9	1.87	1.28	0	-1.58	0	1.44	3.63	1.65	1.31	0	0	0	1.45	0	0	0	1.47	0	1.43	0
MCF7 cells + quercetin, 11.8uM _vs_ DMSO vehicle	GSE5258	Chemical	Quercetin	6	0	MCF7 Cell Line			Quercetin	5.4318		1.43	3.74	0	4.56	0	1.81	6	0	0	0	0	1.37	1.33	0	0	1.46	1.3	0	1.27	1.51	0	1.5	1.36	1.58	0	0	0	0	1.52	1.41	1.47	0	0	0	0	1.56	1.33	0
Lung carcinoma A549 cells + 2uM sodium arsenite (NaAsO2) for 1wk _vs_ untreated	GSE44169	Chemical	sodium arsenite	Not annotated	0	A549 Cell Line			sodium arsenite	5.40894		0	0	0	0	0	0	1.34	0	1.61	1.3	0	0	0	0	0	0	0	0	1.63	0	0	-1.73	0	0	0	0	0	0	0	0	0	0	0	0	1.39	0	0	0
MCF7 cells + nifuroxazide, 14.6uM _vs_ DMSO vehicle	GSE5258	Chemical	nifuroxazide	6	0	MCF7 Cell Line			nifuroxazide	5.39794		1.3	5.01	0	3.94	0	2.29	7.75	0	0	0	0	1.33	0	0	0	0	1.34	1.93	2.37	1.3	0	0	0	1.68	1.49	0	1.31	0	1.23	1.77	1.45	0	0	0	1.34	1.75	0	0
Breast cancer Hs578T cells + 10X IC50 concentration of paclitaxel for 24hr _vs_ untreated	GSE50832	Chemical	Paclitaxel	24	0	Hs 578T Cell Line			Paclitaxel	5.39794		0	1.23	0	1.34	1.31	0	1.58	1.28	0	0	-1.22	0	0	1.27	0	1.75	0	0	-1.25	0	0	1.25	0	0	0	0	0	0	0	0	0	0	0	0	0	0	1.28	0
Liposarcoma LiSa-2 cells + DMSO + CDDO 24hr _vs_ 0hr	GSE3643	Chemical	1-(2-cyano-3,12-dioxooleana-1,9-dien-28-oyl) imidazole	24	0	LiSa-2 Cell Line			1-(2-cyano-3,12-dioxooleana-1,9-dien-28-oyl) imidazole	5.39794		0	0	0	2.49	0	0	0	0	0	0	0	1.9	1.95	0	0	0	0	1.33	0	0	0	1.21	0	0	0	0	0	0	1.22	0	0	0	0	0	0	0	0	0
DBTRG glioblastoma cells treated for 24hr with 10uM Y15 _vs_ untreated	GSE43452	Chemical	Y15	24	0	Primary cells - cultured			Y15	5.38722		2.45	0	0	0	0	0	1.34	0	0	0	0	0	0	0	0	0	2.58	0	1.45	6.47	1.24	0	0	0	2.42	0	0	0	0	2.76	0	0	0	0	0	0	0	0
Fibrosarcoma HT1080 cells - 1uM etoposide treated for 24hr _vs_ DMSO control	GSE59368	Chemical	Etoposide	24	1	HT 1080 Cell Line			Etoposide	5.35655		9.3	1.76	0	0	3.52	0	0	2.35	-1.35	2.97	1.45	-1.21	0	0	0	-1.24	0	0	-1.54	0	0	2.05	5.94	3.68	0	0	1.46	1.37	1.37	1.43	0	1.21	-1.26	0	-1.55	0	1.21	0
PC3 cells + tretinoin, 13.4uM _vs_ DMSO vehicle	GSE5258	Chemical	Tretinoin	6	0	PC-3 Cell Line [prostate cancer]			Tretinoin	5.34679		1.6	1.62	0	1.38	0	1.53	1.62	0	0	0	0	1.34	0	0	0	0	0	1.32	1.65	0	0	0	0	0	1.57	0	0	0	0	0	1.26	0	0	0	0	1.2	0	0
HepG2 hepatocellular carcinoma cell line 500uM EuG treated for 48hr _vs_ DMSO control	GSE28878	Chemical	Eugenol	48	500	Hep G2 Cell Line			Eugenol	5.33724		2.51	1.74	0	0	-1.21	1.93	3.28	1.34	4.35	0	1.86	1.91	1.59	1.93	0	2.06	0	2.41	4.03	1.54	0	-0.045	0	1.42	-2.09	1.35	0	1.46	0	0	0	0	1.83	0	0	0	0	-1.44
LNCAP cells HDAC inhibitor treated _vs_ vehicle treated	GSE8645	Chemical	HDAC inhibitor	Not annotated	0	LNCaP Cell Line			HDAC inhibitor	5.33724		-1.61	0	0	0	0	2.8	2.46	0	0	1.25	1.67	1.98	0	1.98	1.82	0	0	1.35	2.21	2.61	0	0	2.24	1.23	0	0	0	0	0	0	2.2	0	0	1.35	0	0	0	0
Prostate cancer androgen-independent PC3 cells + 15uM sulforaphane for 6hr _vs_ vehicle (DMSO)	GSE48812	Chemical	sulforafan	6	0	PC-3 Cell Line [prostate cancer]			sulforafan	5.31876		0	1.76941	1.65651	1.60105	0	2.26982	7.51143	0	0	0	1.34467	1.92783	0	2.85842	1.69799	0	-1.33834	3.26125	3.82245	1.7603	0	1.20894	-1.58228	-1.26197	1.91282	1.79562	0	1.33303	-1.2603	-1.34783	0	0	1.37243	1.78451	0	0	0	0
Glioblastoma U87 cells + IC50 concentration of ruthenium-based compound, RDC for 24hr _vs_ untreate	GSE66493	Chemical	Ruthenium Compounds	24	0	U-87 MG Cell Line			Ruthenium Compounds	5.31876		0	0	0	0	0	2.33	9.17	0	-1.45	-1.23	0	1.79	0	1.85	0	-1.32	1.35	2.43	1.63	3.67	1.44	0	0	0	1.69	0	1.57	2.42	-1.65	0	1.93	1.44	1.24	0	0	1.25	1.56	0
HepG2 hepatocellular carcinoma cell line 1uM AFB1 treated for 48hr _vs_ DMSO control	GSE28878	Chemical	Aflatoxin B1	48	1	Hep G2 Cell Line			Aflatoxin B1	5.30103		0	0	0	0	0	0	-3.23	3.57	0	1.68	0	0	-1.58	0	0	1.84	1.56	-1.67	0	0	2.01	4.28	4.09	2.74	0	1.35	0	0	0	0	0	1.27	-1.78	1.2	0	0	0	0
Placental BeWo cells treated 24hr with 500uM palmitic acid _vs_ vehicle controls	GSE43685	Chemical	Palmitic Acid	24	0	BeWo Cell Line			Palmitic Acid	5.27572		-1.25	0	0	0	0	1.53	1.34	0	0	-1.38	0	2.11	0	1.67	0	0	1.38	1.31	1.25	0	1.23	-1.38	0	0	0	0	0	0	1.23	0	1.64	0	1.34	0	0	1.33	0	0
Hepatocytes of female donors treated 8hr with 125uM nitrofurantoin _vs_ 0uM	TG-GATES	Chemical	Nitrofurantoin	8	125	Hepatocytes			Nitrofurantoin	5.25964		1.35	0	0	0	0	1.51	4.74	0	1.54	0	1.47	0	0	0	0	0	0	0	2.27	1.27	0	0	0	0	0	0	1.28	1.22	0	0	1.26	1.51	0	0	0	0	0	0
MCF-7 breast cancer cell line control siRNA - 100nM estrogen treated 6hr _vs_ vehicle	GSE39564	Chemical	Estradiol	6	0	MCF7 Cell Line			Estradiol	5.25181		0	0	-1.24	-1.26	0	-1.22	0	0	0	0	0	0	0	0	3.21	1.2	1.25	0	0	1.53	0	1.92	0	0	-1.32	0	0	0	0	0	0	0	0	0	0	0	-1.21	0
Hepatocytes of female donors treated 24hr with 40uM chlormadinone _vs_ 0uM	TG-GATES	Chemical	Chlormadinone Acetate	24	40	Hepatocytes			Chlormadinone Acetate	5.24413		-1.44	0	0	0	0	1.5	0	-2.03	0	0	0	0	0	0	-1.23	0	0	1.26	0	1.83	0	1.65	0	0	1.54	0	1.43	0	0	1.52	0	2.09	-1.22	0	0	-1.5	0	0
HEK293 cells overexpression p65-S547A mutant - etoposide treated 8hr _vs_ untreated	GSE33990	Chemical	Etoposide	8	0	293 Cell Line			Etoposide	5.22915		0	0	0	0	0	0	0	0	-1.28	0	0	0	0	0	0	0	0	0	0	1.42	1.31	0	0	0	0	-1.29	-1.4	0	0	-1.83	0	0	0	0	1.26	0	1.51	1.3
Breast cancer MDA-MB-231 cells + 10X IC50 concentration of eribulin for 24hr _vs_ untreated	GSE50832	Chemical	eribulin	24	0	MDA-MB-231 Cell Line			eribulin	5.22185		0	0	0	-1.49	0	0	1.51	0	0	0	0	-1.48	0	0	0	0	0	0	0	0	0	0	0	0	1.8	0	0	0	-1.46	0	0	0	-1.3	0	0	-1.26	0	0
293T embryonic kidney epithelial cells treated with 10uM CBU-028 10hr _vs_ untreated	GSE23849	Chemical	CBU-028	10	0	293T Cell Line			CBU-028	5.21467		0	0	0	0	0	1.5	7.84	0	0	0	-1.2	1.49	0	1.22	0	-1.97	0	1.27	2.57	3.24	0	0	0	0	0	0	0	1.42	0	0	2.17	1.26	0	0	1.23	0	0	0
Hepatocytes of female donors treated 8hr with 800uM colchicine _vs_ 0uM	TG-GATES	Chemical	Colchicine	8	800	Hepatocytes			Colchicine	5.20761		-2.8	0	0	0	0	0	-1.38	0	0	0	-1.28	0	-1.87	1.34	0	1.36	1.33	0	0	0	0	-1.32	0	0	1.43	0	-1.61	-1.39	0	0	0	0	0	0	-2.32	0	0	0
MCF7 breast cancer cells treated 24hr with1uM MG132 _vs_ vehicle	GSE8383	Chemical	MG132	24	0	MCF7 Cell Line			MG132	5.17393		0	0	7.5	0	-1.79	0	4.5	2.96	0	-6.45	2.03	0	4.64	0	2.6	0	1.38	0	8.35	4.01	0	0	0	1.36	0	0	0	0	0	0	0	0	0	0	0	0	1.3	0
MSK-Leuk1 oral leukoplakia cells treated 3hr with tobacco smoke condensate _vs_ PBS control	GSE10063	Chemical	Tobacco smoke	3	0	Cell line			Tobacco smoke	5.16749		0	0	0	0	0	1.68	1.77	0	1.6	0	1.24	1.53	0	0	0	0	0	1.31	1.88	0	0	0	0	0	0	0	0	0	0	0	0	0	0	0	0	0	1.31	0
A375M2 cells with round morphology on thick deformable collagen + H1152 _vs_ untreated	GSE23764	Chemical	H1152	Not annotated	0	A-375 Cell Line			H1152	5.16749		1.28	0	0	1.25	0	0	0.075	0	0	0	0	1.25	0	0	1.46	1.35	0	0	-1.59	0	0	1.21	1.33	-1.3	1.25	1.37	-1.27	0	1.31	0	0	0	0	0	-1.44	0	1.46	1.5
MDA-MB-436 breast cancer cells treated 7d with 100nM AG014699 _vs_ DMSO	GSE34817	Chemical	AG 014699	Not annotated	0	MDA-MB-436 Cell Line			AG 014699	5.16749		0	0	0	0	0	-1.48	1.46	-1.45	0	0	0	-1.6	0	0	1.27	0	0	0	0	2.64	1.44	1.38	0	0	1.44	-1.34	1.54	0	-1.38	-1.41	0	0	0	0	0	0	0	0
HL60 cells + myricetin, 12.6uM _vs_ DMSO vehicle	GSE5258	Chemical	myricetin	6	0	HL-60 Cell Line			myricetin	5.16115		0	0	0	0	-1.36	2.82	1.53	0	0	0	0	4.44	0	0	0	0	0	1.59	3.37	0	0	0	0	0	1.87	0	0	0	0	1.33	1.24	0	2.15	0	1.74	0	0	0
JEKO-1 cells treated with bortezomib for 10hr _vs_ 0hr	GSE14003	Chemical	bortezomib	10	0	JeKo-1 Cell Line			bortezomib	5.13668		0	0	-1.32	0	0	1.76	9.5	0	0	-1.39	0	1.83	0	0	2.35	0	0	1.39	3	3.15	0	0	0	-1.44	0	2.41	-1.3	0	2.52	0	0	0	1.85	0	2.25	1.41	0	0
Dendritic cells sorted BDCA1+ from blood + 6hr 6mg/mL Fluzone _vs_ media_GPL10558	GSE44722	Chemical	Fluzone	6	0	Primary cells - cultured			Fluzone	5.11351		0	0	0	2.23	0	1.89	1.87	0	0	0	0	1.66	0	2.38	0	2.04	1.54	1.76	2.02	1.55	0	0	0	0	-1.57	0	0	0	0	0	0	0	1.45	0	0	0	-1.42	-1.31
Caco-2 cells + quercetin 5d _vs_ untreated control	GSE7259	Chemical	Quercetin	Not annotated	0	Caco-2 Cell Line			Quercetin	5.09691		0	2.48	0	0	0	2.14	2.34	0	0	0	0	1.94	0	0	0	0	0	1.41	2.18	0	0	1.64	0	0	2.44	0	0	0	1.21	0	0	0	0	0	0	1.25	0	0
HepG2 hepatocellular carcinoma cell line 15uM 8HQ treated for 12hr _vs_ DMSO control	GSE28878	Chemical	Oxyquinoline	12	15	Hep G2 Cell Line			Oxyquinoline	5.09151		0	1.34	0	1.33	1.24	1.5	0	0	0	0	0	0	1.34	0	0	0	1.52	1.4	1.45	0	0.015	0	0	0	0	0	0	0	0	0	1.36	0	1.39	0	0	0	0	1.44
Bronchial epithelial BEAS2B cells - single-walled carbon nanotubes 6mo _vs_ dispersant control	GSE56104	Chemical	Nanotubes, Carbon	Not annotated	0	BEAS-2B Cell Line			Nanotubes, Carbon	5.09151		0	68.3	0	29.8	0	0	11.6	0	9.95	0	1.27	2.73	0	0	4.85	0	0	0	0	0	3.8	0	0	0	-5	0	0	1.55	3.64	0	0	0	0	0	0	0	0	-1.51
Hepatocellular carcinoma HepG2 cells + 6hr 200uM tert-butylhydroperoxide _vs_ 6hr controls	GSE39291	Chemical	tert-Butyl hydroperoxide (70% Solution in Water)	6	0	Hep G2 Cell Line			tert-Butyl hydroperoxide (70% Solution in Water)	5.0655		1.92	1.4	0	1.27	0	0	0	0	0	1.33	1.99	0	1.42	1.23	1.54	1.52	0	0	2.83	1.34	0	0	1.77	1.3	0	0	0	0	0	0	0	0	0	0	1.41	1.34	0	0
HepG2 hepatocellular carcinoma cell line 100uM Diclo treated for 24hr _vs_ PBS control	GSE28878	Chemical	Diclofenac	24	100	Hep G2 Cell Line			Diclofenac	5.06048		0	0	0	0	1.33	0	1.49	1.98	0	1.32	0	-1.28	0	1.37	0	2.06	1.64	1.23	0	1.33	0	3.09	0	0	0	0	1.3	0	1.38	1.55	0	0	0.18	0	0	0	1.28	1.6
HCT116 colorectal cancer cells - Decitabine prodrug-G669043 (1500 nM) treated 72hr _vs_ DMSO contro	GSE30985	Chemical	Decitabine prodrug-G669043	72	0	HCT 116 Cell Line			Decitabine prodrug-G669043	5.05061		1.21	0	0	-1.25	0	0	-1.37	0	0	0	0	1.28	0	0	1.32	1.38	0	0	0	0	1.21	0	1.61	1.21	0	0	0	1.36	1.5	0	0	0	0	0	0	0	0	0
MDA-MB-231 treated with short chain fatty acid hexosamine analog-C1OH-Ac3ManAc _vs_ ethanol	GSE11407	Chemical	Hexosamines	Not annotated	0	MDA-MB-231 Cell Line			Hexosamines	5.03621		0	0	0	1.51	1.62	0	1.25	0	0	1.26	1.55	1.29	0	0	0	0	0	0	1.23	0	0	1.4	0	0	0	0	0	1.21	0	0	0	0	0	0	0	0	0	0
HCT-116-3-6 cells with siRNA knockdown of p53 and p73 - hydroxyurea treated _vs_ untreated	GSE12242	Chemical	Hydroxyurea	Not annotated	0	HCT 116 Cell Line			Hydroxyurea	5.03152		0	0	0	1.38	0	0	0	0	1.31	0	0	0	0	0	1.67	0	0	0	1.34	0	0	0	1.68	0	0	0	1.36	1.3	0	0	0	0	0	0	0	0	0	0
Hepatocytes of female donors treated 8hr with 800uM propylthiouracil _vs_ 0uM	TG-GATES	Chemical	Propylthiouracil	8	800	Hepatocytes			Propylthiouracil	5		-1.43	0	0	0	0	0	4.01	0	1.42	0	0	0	0	0	0	0	-2.27	0	1.38	1.32	0	0	0	0	0	0	0	0	0	1.24	0	0	0	0	0	0	0	0
BEAS-2B bronchioepithelial cells treated 24hr with 1uM N-OH-PhIP _vs_ DMSO	GSE34635	Chemical	2-amino-1-methyl-6-phenylimidazo(4,5-b)pyridine	24	1	BEAS-2B Cell Line			2-amino-1-methyl-6-phenylimidazo(4,5-b)pyridine	5		2.27	1.48	-2.86	2.01	0	0	-1.86	0	0	5.14	1.46	1.41	0	1.83	2.18	6.2	2.84	1.94	1.22	0	2.98	0.185	3.14	0	3.13	1.94	1.45	0	0	1.45	2.1	0	0	0	-1.53	0	0	0.525
Ovarian cancer OVISE cells + 10X IC50 concentration of eribulin for 24hr _vs_ untreated	GSE50832	Chemical	eribulin	24	0	OVISE Cell Line			eribulin	5		2.19	0	2.86	0	-1.21	1.38	2.63	0	1.67	0	-1.47	0	1.43	1.44	0	0	0	0	0	0	0	1.41	0	0	1.79	0	0	0	-1.55	-1.23	0	0	-1.35	1.21	0	0	-1.43	0
Hepatocytes of female donors treated 24hr with 50uM diazepam _vs_ 0uM	TG-GATES	Chemical	Diazepam	24	50	Hepatocytes			Diazepam	4.95861		-1.39	0	0	0	0	1.39	0	-1.43	0	-2.16	0	0	1.49	0	0	0	1.33	1.44	1.21	0	0	0	0	0	0	0	0	0	0	4.22	2.15	1.4	0	0	0	0	0	0
MCF7 breast cancer cells treated 6hr with 5x IC50 of topo I inhibitor SN38 _vs_ untreated	GSE18552	Chemical	irinotecan	6	0	MCF7 Cell Line			irinotecan	4.95861		2.33	0	-1.57	0	0	-1.8	0	0	0	0	1.24	0	0	1.41	0	0	0	0	0	0	1.79	-1.93	8.65	1.48	1.23	0	0	0	1.98	1.37	1.54	1.2	-1.31	0	-1.74	1.35	-1.26	2.14
N/Tert-1 foreskin keratinocytes expressing HPV 6bE6 + 2ug/ml mitomycin C 18hr _vs_ H2O ctrl	GSE50568	Chemical	Mitomycin	18	0	Cell line			Mitomycin	4.95861		2.85	0	0	0	1.87	0	-4.12	0	0	3.5	0	-1.42	2.18	0	0	-1.35	0	0	-1.49	-2.1	2.01	-0.37	3.66	0	0	0	0	0	1.51	0	0	0	0	1.48	0	1.3	0	1.25
HepG2 hepatocellular carcinoma cell line 2mM pCres treated for 24hr _vs_ EtOH control	GSE28878	Chemical	cresidine	24	2000	Hep G2 Cell Line			cresidine	4.95861		3.39	1.5	0	0	0	0	0	1.33	0	0	6.94	1.88	1.98	0	0	1.49	2.41	2.31	1.78	0	0	0	0	0	0	0	0	0	1.58	1.53	0	0	0	0	1.43	0	0	0
Liposarcoma LiSa-2 cells + DMSO + CDDO 11d _vs_ 0hr	GSE3643	Chemical	1-(2-cyano-3,12-dioxooleana-1,9-dien-28-oyl) imidazole	264	0	LiSa-2 Cell Line			1-(2-cyano-3,12-dioxooleana-1,9-dien-28-oyl) imidazole	4.95861		0	4.08	0	1.76	0	0	0	-1.24	0	0	0	1.58	0	2.23	0	0	0	0	0	0	0	-0.05	0	0	0	0	0	1.51	0	1.65	0	0	0	0	0	0	0	0
HEK293 cells overexpression p65 wildtype - etoposide treated 8hr _vs_ untreated	GSE33990	Chemical	Etoposide	8	0	293 Cell Line			Etoposide	4.92082		0	0	0	0	0	0	-1.24	0	-1.28	0	0	0	0	0	0	0	0	0	0	1.72	0	0	0	0	0	0	-1.42	0	0	-1.51	0	0	0	0	0	0	1.62	0
Liposarcoma cells isolated from tumors treated 24hr with 0.5ug/ml doxorubicin _vs_ vehicle	GSE12972	Chemical	Doxorubicin	24	0	Primary cells - cultured			Doxorubicin	4.92082		0	1.8	0	0	0	2.09	4.4	0	0	0	0	2.82	0	0	1.68	0	0	0	2.02	1.88	0	0	0	1.24	2.23	0	0	0	0	0	0	0	0	0	0	-1.25	0	0
Ovarian cancer OVSAHO cells + 10X IC50 concentration of eribulin for 24hr _vs_ untreated	GSE50832	Chemical	eribulin	24	0	OVSAHO Cell Line			eribulin	4.92082		0	0	1.78	0	0	0	1.91	0	2.76	1.7	-1.89	0	0	0	0	1.26	0	-1.26	1.35	0	0	1.44	0	1.9	0	0	-1.21	0	0	0	0	0	-1.39	0	-1.61	-1.37	0	0
Renal cortex + 24hr no renal function post-dialysis uremic plasma with 10nM probenecid _vs_ without	GSE45709	Chemical	Probenecid	24	0	Primary cells - cultured			Probenecid	4.92082		0	1.47	0	0	0	1.77	1.48	0	1.54	0	0	1.5	0	1.48	0	-1.35	0	1.4	1.43	0	0	0	0	0	-2.4	0	-1.37	1.23	0	0	1.38	1.31	1.33	0	0	1.24	0	0
Prostate cancer PC3 cells + 48hr 0.5uM siomycin A _vs_ DMSO controls	GSE36531	Chemical	siomycin A	48	0	PC-3 Cell Line [prostate cancer]			siomycin A	4.92082		1.44	0	0	3.73	0	1.24	1.53	1.71	1.9	0	2.1	0	0	2.06	2.51	0	0	1.26	1.46	0	0	1.6	0	0	8.2	0	1.81	2.07	1.63	0	0	0	2.17	0	0	0	0	0
Monocytes exposed to diseal exhaust particles in vitro _vs_ saline control	GSE34025	Chemical	Diesel Exhaust	Not annotated	0	Primary cells - cultured			Diesel Exhaust	4.92082		0	4.13	0	2.74	0	0	4.14	0	0	0	0	3.85	0	0	0	1.82	2.1	2.63	20.6	0	0	-3.78	0	0	0	0	0	0	1.51	0	0	0	0	0	0	0	0	0
Renal carcinoma cell lines + 5-Aza-2-deoxycytidine for 5d _vs_ untreated cell lines	GSE22563	Chemical	5-azacytidine	Not annotated	0	Cell line			5-azacytidine	4.92082		0	0	0	-1.63	58.4	0	0	1.83	0	0	0	0	0	0	1.2	0	0	0	0	0	1.78	1.45	0	0	1.42	1.25	-1.26	1.28	1.46	0	0	0	-1.28	0	0	-1.31	0	0
MCF7 cells + tretinoin, 13.4uM _vs_ DMSO vehicle	GSE5258	Chemical	Tretinoin	6	0	MCF7 Cell Line			Tretinoin	4.88606		0	2.5	0	3.98	1.45	2.31	5.56	0	0	0	0	1.96	0	0	0	0	0	1.52	2.24	1.54	0	1.46	0	0	0	0	0	0	0	3.79	0	0	1.39	0	0	1.46	0	0
Lymphoblastoid B cells treated 2hr with 5uM sodium arsenite _vs_ untreated controls	GSE51454	Chemical	sodium arsenite	2	0	Cell line			sodium arsenite	4.88606		0	0	0	0	0	1.57	2.03	0	0	0	0	1.36	0	0	0	0	1.31	1.43	1.97	1.59	0	0	0	0	0	0	-1.28	0	1.86	0	0	0	0	0	0	0	0	0
Dendritic cells derived from monocytes with IL-4 + 6hr 60mg/mL Ixiaro _vs_ media_GPL10558	GSE44722	Chemical	Ixiaro	6	0	Primary cells - cultured			Ixiaro	4.88606		0	0	0	2.02	0	3.45	1.65	0	0	0	2.7	1.93	0	2.1	1.62	0	1.76	1.95	5.13	1.83	1.5	-1.49	0	0	0	0	1.68	1.72	1.58	4.08	2.06	1.53	1.58	0	0	1.75	0	-1.3
B-cell lymphoma cell line - auranofin treated for 12hr _vs_ DMSO control	GSE60408	Chemical	auranofin	12	0	B-cell lymphoma			auranofin	4.88606		0	0	0	0	0	3.09	2	0	0	0	0	5.41	0	4.35	0	1.62	0	1.8	0	1.61	0	0	0	0	0	0	0	0	0	0	0	0	0	0	0	0	0	0
Breast cancer UACC-893 cells + 10X IC50 concentration of eribulin for 24hr _vs_ untreated	GSE50832	Chemical	eribulin	24	0	UACC893 Cell Line			eribulin	4.88606		-1.6	-1.79	3.77	0	1.74	1.91	4.57	0	2.46	-2.36	0	-1.29	0	1.63	0	-1.39	1.39	1.81	0	2	0	0	-1.29	5.04	1.51	0	1.62	1.37	0	-1.33	0	1.23	0	-1.44	0	0	1.37	0
Ovarian cancer SK-OV-3 cells control shRNA - CDDP treated 24hr _vs_ untreated	GSE38551	Chemical	CDDP	24	0	SK-OV-3 Cell Line			CDDP	4.88606		0	0	-1.55	0	1.53	0	0	0	-2.07	1.37	0	0	0	0	1.69	0	-1.76	0	1.37	1.56	2.52	0	0	0	6.32	0	0	0	1.43	0	1.62	0	0	0	0	0	0	0
A375M2 cells with round morphology on thick deformable collagen + Y27632 _vs_ untreated	GSE23764	Chemical	Y 27632	Not annotated	0	A-375 Cell Line			Y 27632	4.88606		0	0	0	0	0	0	-1.99	0	0	0	0	0	0	0	1.29	1.25	0	0	-1.55	0	-1.24	1.28	1.45	0	0	1.27	0	0	1.53	0	1.2	1.3	1.38	0	-1.35	0	1.25	1.26
Hepatocellular carcinoma cell line HepG2 - 7uM cisplatin treated 12hr _vs_ PBS control	GSE38122	Chemical	Cisplatin	12	0	Hep G2 Cell Line			Cisplatin	4.85387		0	0	0	0	0	0	0	0	0	1.31	0	0	0	0	1.32	0	0	0	1.21	0	1.37	0	1.87	1.33	1.6	0	0	0	0	0	0	0	0	0	0	0	0	0
K562 myelogenous leukemia cells treated 12hr with 50uM hemin _vs_ untreated	GSE1036	Chemical	Hemin	12	50	K-562 Cell Line			Hemin	4.82391		0	2.332	0	1.948	0	0	0	0	0	0	0	5.452	0	0	1.411	-3.105	0	2.306	3.556	0	0	-1.744	0	0	0	0	0	0	0	2.394	-1.506	0	0	0	1.611	1.96	0	0
Malignant pleural mesothelioma MES7-MM cells - 25nM mithramycin for 24hr _vs_ untreated	GSE64738	Chemical	Plicamycin	24	0	Cell line			Plicamycin	4.82391		0	-1.75	0	-1.47	1.84	-1.97	-1.6	1.52	0	3.8	0	0	0	-1.32	0	-3.13	-1.88	-1.26	-2.19	-2.3	3.52	-2.16	5.16	1.34	1.65	0	1.45	-1.22	1.89	-1.51	1.52	-1.46	-1.59	1.95	0	1.28	0	1.87
Umbilical vein endothelial cells treated 24hr with 100uM sparstolonin B _vs_ DMSO vehicle controls	GSE44597	Chemical	sparstolonin B	24	0	Primary cells - cultured			sparstolonin B	4.82391		0	0	1.58	-1.89	0	2.2	2.76	0	0	2.78	2.17	2.69	0	1.79	0	2.01	0	0	2.99	1.8	0	1.29	2.76	0	-1.67	0	0	0	0	1.27	1.43	1.49	1.44	0	-1.22	0	0	0
HepG2 hepatocellular carcinoma cell line 200uM WY treated for 24hr _vs_ DMSO control	GSE28878	Chemical	WY 14,643	24	200	Hep G2 Cell Line			WY 14,643	4.82391		0	1.62	0	0	1.29	0	0	0	0	1.29	0	0	1.5	0	0	2.16	1.87	0	0	0	1.21	2.73	0	0	0	1.42	0	0	1.64	1.92	1.32	1.26	1.7	0	0	0	0	1.69
Hepatocellular carcinoma cell line HepG2 - 7uM cisplatin treated 48hr _vs_ PBS control	GSE38122	Chemical	Cisplatin	48	0	Hep G2 Cell Line			Cisplatin	4.82391		0	0	0	0	0	0	-13.2	3.83	0	2.96	0	-2.44	0	1.25	0	1.82	2.21	-1.36	0	0	12	1.95	6.66	7.47	2.51	1.26	0	1.41	0	0	0	0	-1.76	2.39	0	1.31	0	0
Ishikawa cells + 100pM 17-alpha-estradiol 48hr _vs_ vehicle control	GSE11869	Chemical	17a-estradiol	48	0.0001	Ishikawa Cell Line			17a-estradiol	4.82391		0	0	0	0	0	1.23	1.63	0	0	0	0	1.32	0	0	0	0	0	1.3	1.25	1.59	0	0	0	0	0	0	0	0	0	1.31	0	0	0	0	1.27	0	0	0
HCT116 colorectal cancer cells - Decitabine (120nM) treated 72hr _vs_ DMSO control	GSE30985	Chemical	5-azacytidine	72	0	HCT 116 Cell Line			5-azacytidine	4.82391		0	0	0	-1.24	0	0	-0.01	0	0	0	0	-1.24	-1.44	0	1.37	1.31	1.41	0	0	0	2.13	1.33	0	0	-1.41	0	0	0	1.48	0	1.22	0	0	0	0	-1.37	1.22	0
Calu-6 lung carcinoma cells exposed to 0.003 puffs/mL tobacco smoke condensate _vs_ unexposed	GSE13309	Chemical	tobacco tar	Not annotated	0.003	Calu-6 Cell Line			tobacco tar	4.82391		0	0	0	2.14	0	0	1.74	0	1.68	0	1.78	2.22	0	0	0	0	2.41	1.49	0	0	1.49	1.41	0	0	1.88	0	0	0	1.39	2.53	1.29	0	0	0	0	0	0	0
DHT-stimulated LNCaP cells + polyamide 1 _vs_ unstimulated control	GSE7708	Chemical	polyamide 1	Not annotated	0	LNCaP Clone FGC Cell Line			polyamide 1	4.82391		0	1.93	1.58	1.67	0	0	0	0	0	0	1.36	1.65	0	1.35	1.5	0	0	1.25	1.81	1.79	0	1.94	2.3	1.34	0	1.24	0	0	1.58	1.56	0	0	1.44	0	0	1.71	0	0
HEK293 cells overexpression p65 wildtype - etoposide treated 4hr _vs_ untreated	GSE33990	Chemical	Etoposide	4	0	293 Cell Line			Etoposide	4.79588		0	0	0	0	0	0	-1.25	0	0	0	0	0	0	0	0	0	0	0	0	0	0	0	0	0	1.37	0	0	0	0	0	0	1.21	0	0	0	0	0	0
Lung fibroblasts menadione 6hr _vs_ menadione 0hr	GSE4301	Chemical	menadione	6	0	Lung fibroblasts			menadione	4.79588		0	0	0	0	0	3.18	7.54	0	0	0	0	0	0	0	0	0	0	2.1	2.21	2.29	0	0	0	0	1.42	0	0	1.46	0	0	0	0	0	0	0	0	0	0
HepG2 hepatocellular carcinoma cell line 50uM 2AAF treated for 24hr _vs_ DMSO control	GSE28878	Chemical	2-Acetylaminofluorene	24	50	Hep G2 Cell Line			2-Acetylaminofluorene	4.79588		2.39	1.65	0	1.29	1.24	1.53	0	0	0	0	0	1.56	0	1.81	0	2.5	1.89	1.47	0	0	0	3.28	0	1.3	0	1.26	0	0	1.68	1.89	1.38	0	1.69	0	0	1.23	1.33	1.48
Hepatocytes of female donors treated 24hr with 14.6uM azathioprine _vs_ 0uM	TG-GATES	Chemical	Azathioprine	24	14.6	Hepatocytes			Azathioprine	4.74473		0	0	0	0	0	1.88	0	0	0	0	1.72	1.73	0	2.42	0	2.67	0	1.24	1.72	1.51	0	1.41	0	0	0	0	0	1.34	0	0	0	0	0	-1.24	1.23	0	0	0
Macrophages (monocyte derived M-CSF) - palmitic acid treated 24hr _vs_ untreated	GSE47189	Chemical	Palmitic Acid	24	0	Primary cells - cultured			Palmitic Acid	4.74473		0	0	0	0	0	2.53	2.24	0	2.07	0	4.07	0	0	4.45	2.46	1.46	0	0	0	1.97	0	1.29	0	0	0	0	0	0	0	0	1.22	0	0	0	0	0	0	0
Colon cancer SW620 cells after 48hr with 100ug/mL supercritical rosemary extract _vs_ 48hr untreate	GSE56496	Chemical	rosemary oil	48	100ug/mL	SW 620 Cell Line			rosemary oil	4.74473		240.9	8.97	0	0	4710.8	5.03	0	14.8	26	4.58	18.8	0	8.81	3.08	0	4.82	4.06	1.91	5.05	2.64	13.6	0	0	0	31	10.1	0	0	1.95	1.67	2.36	0	3.04	0	0	-2.11	0	-1.26
HCMV-infected monocytes pretreated with BAY 11-7082 _vs_ untreated	GSE9601	Chemical	BAY 11-7082	Not annotated	0	Primary cells			BAY 11-7082	4.74473		0	8.11	1.39	0	0	2.11	0	0	0	0	0	4.16	0	0	1.71	1.95	0	6.03	2.82	1.63	0	0	0	1.31	3.45	0	1.46	0	0	0	3.29	0	3.45	0	1.28	0	0	0
Breast cancer MCF7 cells (ER and FOXA1 expressing) - 10nM estradiol 16hr _vs_ vehicle 4hr	GSE23850	Chemical	Estradiol	4	0	MCF7 Cell Line			Estradiol	4.72125		0	0	-1.42	-1.83	0	0	1.3	0	0	4.21	0	-2.3	1.7	0	3.18	0	1.38	0	1.36	0	2.1	2.27	0	0	0	2.8	0	0	1.53	0	0	0	0	0	0	0	-1.22	-1.31
SAEC-hTERT treated 6mo - dispersed single-walled carbon nanotube _vs_ saline	GSE41178	Chemical	Nanotubes, Carbon	Not annotated	0	Primary cells			Nanotubes, Carbon	4.72125		15.7	0	2.66	0	0	3.91	1.77	-2.9	0	0	1.32	3.72	0	2.06	1.23	0	0	5.22	2.06	0	2.55	1.48	-1.52	0	1.93	-1.41	3.13	-1.5	-1.74	2.12	0	0	-1.73	2.05	2.09	0	0	1.32
N/Tert-1 foreskin keratinocytes expressing HPV 8E6 + 2ug/ml mitomycin C 18hr _vs_ empty vector	GSE50568	Chemical	Mitomycin	18	0	Cell line			Mitomycin	4.69897		0	-1.35	0	-3.03	0	1.5	1.84	0	1.41	0	0	1.53	0	0	0	-1.7	1.37	0	1.51	1.57	1.47	0	0	2.87	2.1	0	0	2.41	0	0	0	1.32	0	-1.21	0	0	1.36	0
HepG2 hepatocellular carcinoma cell line 20uM cisPt treated for 24hr _vs_ PBS control	GSE28878	Chemical	Cisplatin	24	20	Hep G2 Cell Line			Cisplatin	4.69897		0	-1.23	0	-1.27	0	-1.21	-2	0	0	0	0	0	0	0	1.69	1.35	0	0	0	0	2.9	-0.185	4.04	2.33	0	0	0	0	0	0	0	0	0	0	0	0	0	0
Embryonic H9 stem cell line - 0.33mM carbamazepine treated 1d _vs_ DMSO	GSE64123	Chemical	Carbamazepine	Not annotated	0	H9 Stem Cell Line			Carbamazepine	4.69897		2.56	1.53	-1.5	1.99	0	0	1.37	1.23	2.11	0	1.53	1.58	0	1.5	0	0	1.68	0	1.54	1.45	0	0	0	1.35	1.86	0	0	1.38	1.33	1.21	0	0	0	0	0	1.21	0	-1.21
HepG2 hepatocellular carcinoma cell line 50uM Que treated for 12hr _vs_ DMSO control	GSE28878	Chemical	Quercetin	12	50	Hep G2 Cell Line			Quercetin	4.67778		-1.81	0	0	0	1.28	0	0	0	0	1.51	-1.79	-1.31	0	0	0	0	0	0	0	1.35	1.4	0	2.43	1.27	0	0	0	0	0	0	0	0	1.35	0	0	0	1.47	1.97
Ishikawa cell line (ERÎ±, ERÎ² and PGR positive) 1uM BPA treated for 24hr _vs_ control 24hr	GSE17624	Chemical	bisphenol A	24	1	Ishikawa Cell Line			bisphenol A	4.67778		0	2.08	2.73	1.25	0	2.29	2.74	0	3.48	0	-1.34	1.44	0	3.68	1.21	0	1.96	4.15	2.16	2.04	0	-1.33	0	1.24	0	0	1.69	1.4	0	1.43	1.92	0	1.35	-1.23	0	0	1.71	0
THP-1 cell line infected with B. pseudomallei and ceftazidime treated _vs_ uninfected untreated	GSE7577	Chemical	Ceftazidime	Not annotated	0	THP-1 Cell Line			Ceftazidime	4.67778		0	1.66	0	0	0	6.21	2.69	0	0	0	0	3.91	1.26	0	2.24	0	0	0	4.24	1.72	0	0	0	1.79	2.56	1.57	-1.63	0	0	0	-2.15	0	1.5	0	0	0	0	0
HepG2 hepatoma cells treated (test center 3) 24hr with 3mM BaP _vs_ DMSO	GSE25936	Chemical	Benzo(a)pyrene	24	0	Hep G2 Cell Line			Benzo(a)pyrene	4.65758		3.34	1.76	0	1.36	0	0	0	1.74	3.55	0	3.48	1.45	1.96	0	2.08	3.07	0	1.29	0	0	0	0	0	0	0	2.98	0	0	1.86	0	0	-1.37	0	2.29	0	0	2.02	0
N/Tert-1 foreskin keratinocytes with empty vector + 2ug/ml mitomycin C 18hr _vs_ H2O ctrl	GSE50568	Chemical	Mitomycin	18	0	Cell line			Mitomycin	4.63827		2.87	0	0	0	1.63	1.42	-4.5	0	0	1.95	0	0	1.35	1.2	0	-1.37	0	0	-1.29	-2.47	1.88	-0.085	2.75	0	-1.32	0	0	1.35	0	-1.22	1.2	0	0	1.55	0	1.27	0	0
TK6 spherocytic spleen cells 200uM formaldehyde treated 24hr _vs_ untreated	GSE41296	Chemical	formalin	24	0	TK6 Cell Line			formalin	4.63827		0	-1.27	0	-3.58	0	0	1.47	1.86	-1.56	1.51	0	-1.21	0	-1.54	-1.56	0	0	0	-1.29	2.41	0	1.42	4.53	0	0	0	0	0	1.33	0	0	0	0	0	0	-1.52	1.21	-1.35
Hepatocellular carcinoma HepG2 cells + 72hr 5.9mM IC10 cyclophosphamide _vs_ 0.5% DMSO	GSE40117	Chemical	Cyclophosphamide monohydrate	72	0	Hep G2 Cell Line			Cyclophosphamide monohydrate	4.63827		2.31	0	0	0	0	1.29	0	1.48	0	0	1.48	1.54	0	1.26	1.42	1.25	0	0	1.5	0	0	0	0	0	-1.56	0	0	0	0	0	0	0	1.52	-1.39	1.33	1.32	0	0
Hepatocytes of female donors treated 24hr with 2.9uM azathioprine _vs_ 0uM	TG-GATES	Chemical	Azathioprine	24	2.9	Hepatocytes			Azathioprine	4.61979		0	0	1.38	0	0	1.49	-1.39	0	0	0	0	0	0	1.77	0	1.81	0	0	0	0	0	1.2	0	0	0	0	0	1.21	0	1.69	0	1.43	0	0	0	0	1.21	0
Skin keratinocyte HaCaT cells treated 4hr with 100uM obacunone _vs_ DMSO vehicle control	GSE57120	Chemical	obacunone	4	100	HaCaT Cell Line			obacunone	4.61979		0	0	1.2	0	0	2.94	0	0	1.5	0	0	1.37	0	1.83	0	0	1.38	0	1.79	0	0	0	0	0	0	0	0	0	0	0	0	0	0	0	0	0	0	0
Kit225 human leukemia cells treated with 12hr of 25mM NC1153 _vs_ control vehicle	GSE17007	Chemical	NC 1153	12	0	Cell line			NC 1153	4.61979		0	0	0	0	0	2.44	4.5	0	3.99	0	0	3.67	0	3.55	1.81	0	1.34	0	2.31	3.19	0	1.26	0	0	0	0	0	0	0	0	0	0	0	0	1.79	1.62	0	0
N/Tert-1 foreskin keratinocytes expressing HPV 8E6 + 2ug/ml mitomycin C 18hr _vs_ H2O ctrl	GSE50568	Chemical	Mitomycin	18	0	Cell line			Mitomycin	4.61979		3.28	1.85	0	3.26	1.79	0	-2.23	0	-2.18	2.2	0	0	1.46	0	0	-1.6	1.27	0	0	-1.88	2.8	-1.98	2.78	1.65	1.71	1.31	0	1.31	0	0	0	0	-1.42	1.88	0	0	0	1.26
Keratinocytes treated 24hr with 100uM hydrogen peroxide _vs_ untreated	GSE58395	Chemical	Hydrogen peroxide	24	0	HaCaT Cell Line			Hydrogen peroxide	4.60206		-11.5	0	-1.98	0	-2.79	1.83	1.91	-5.99	0	-6.44	0	0	0	0	0	0	0	0	-1.94	0	-11.3	0	0	0	0	-3.78	0	0	0	0	2.04	0	0	0	0	-3.53	1.56	1.79
MCF7 cells + 10nM E2 + 100nM 4-HT 24hr _vs_ without E2	GSE43702	Chemical	Estradiol	24	0	MCF7 Cell Line			Estradiol	4.60206		0	0	0	-2.36	0	-1.76	0	0	0	0	0	0	0	-1.43	0	0	1.24	-1.91	0	0	0	1.27	0	0	-1.45	2.28	0	0	1.74	0	0	1.39	1.22	0	-1.81	0	0	0
Non-small cell lung cancer cell line A549 + 3uM azacitidine for 48hr _vs_ control	GSE29077	Chemical	azacitidine	48	0	A549 Cell Line			azacitidine	4.60206		0	-1.45	0	-1.38	4.12	1.28	0	-2.42	0	0	0	0	0	0	0	0	0	1.42	1.41	0	0	-1.42	0	0	0	0	2.6	0	0	0	0	0	0	0	0	0	0	0
HL60 cells + kaempferol, 14uM _vs_ DMSO vehicle	GSE5258	Chemical	kaempferol	6	0	HL-60 Cell Line			kaempferol	4.58503		0	0	0	0	0	1.54	1.63	0	0	0	0	2.46	0	0	0	0	0	1.32	1.88	1.27	0	0	0	0	1.59	0	0	0	0	0	0	0	1.41	0	0	0	0	0
MCF7 cells + phenoxybenzamine, 11.8uM _vs_ DMSO vehicle	GSE5258	Chemical	Phenoxybenzamine	6	0	MCF7 Cell Line			Phenoxybenzamine	4.58503		1.22	2.04	0	2.07	-1.31	2.16	9.17	1.31	0	1.47	0	0	1.38	0	1.25	-1.24	1.3	1.54	2.06	1.82	1.44	-1.36	1.71	1.66	4.22	0	1.34	0	1.32	1.42	1.28	0	0	0	1.36	1.32	0	0
HepG2 hepatocellular carcinoma cell line 200uM WY treated for 12hr _vs_ DMSO control	GSE28878	Chemical	WY 14,643	12	200	Hep G2 Cell Line			WY 14,643	4.58503		0	1.49	0	0	1.24	0	0	0	0	1.26	0	1.25	1.47	0	0	1.77	1.27	0	0	0	0	2.05	0	0	0	1.32	0	0	1.33	1.4	0	0	1.58	0	0	0	1.35	1.44
Liver carcinoma HepG2 cells - 2uM cadmium treated for 24hr _vs_ untreated	GSE31286	Chemical	Cadmium	24	0	Hep G2 Cell Line			Cadmium	4.56864		1.46	1.73	0	0	4.97	0	0	-1.49	0	0	0	0	0	0	0	1.76	0	0	0	0	0	0	0	1.43	0	0	2.35	0	0	0	0	0	0	0	0	0	0	0
Malignant pleural mesothelioma MES1-MM cells - 25nM mithramycin for 24hr _vs_ untreated	GSE64738	Chemical	Plicamycin	24	0	Cell line			Plicamycin	4.56864		1.61	2	0	2.14	1.36	-1.68	1.68	1.5	0	3.06	1.7	1.35	0	1.2	0	-3.55	-1.74	1.33	0	0	3.41	-2.03	3.73	0	1.66	0	0	0	1.56	0	1.42	0	0	2.16	0	1.45	0	1.92
Melanoma Me23682 cells Apollon siRNA for 24hr then 150nM fotemustine treated 6hr _vs_ untreated	GSE34686	Chemical	fotemustine	24	0	Cell line			fotemustine	4.56864		0	0	-1.22	0	0	1.44	0	0	0	0	0	1.37	0	1.27	0	0	0	0	0	0	1.22	0	0	0	0	0	0	0	0	1.22	0	0	0	0	0	0	0	1.21
Bronchial-tracheal epithelial cells + Cigarette6 smoke condensate 4ug/ml 18hr _vs_ control	GSE18235	Chemical	cigarette smoke	18	0	Primary cells			cigarette smoke	4.55284		0	1.41	0	0	0	0	0	0	0	0	1.35	2.14	0	0	0	0	0	1.27	1.33	0	0	0	0	0	0	0	0	0	0	0	0	0	0	0	0	0	0	0
Foreskin fibroblasts treated 16hr with 5uM potassium dichromate _vs_ untreated	GSE16349	Chemical	Potassium Dichromate	16	0	Cell line			Potassium Dichromate	4.5376		0	0	0	0	0	1.28	1.22	0	0	0	0	1.23	0	1.41	0	0	0	0	1.36	0	0	0	0	0	0	0	0	0	0	0	0	0	0	0	0	0	0	0
Mammary luminal epithelial cells treated 24hr with doxorubicin _vs_ media alone	GSE763	Chemical	Doxorubicin	24	0	MCF7 Cell Line			Doxorubicin	4.5376		0	0	0	0	0	3.35	0	0	0	0	0	1.96	0	0	0	0	2.22	1.52	0	1.81	8.13	-1.49	3.47	0	0	0	0	0	0	0	1.5	0	0	0	0	0	0	0
MCF-7 breast cancer cells FGFR2b not induced - 1nM estradiol 24hr _vs_ vehicle	GSE48931	Chemical	Estradiol	24	0	MCF7 Cell Line			Estradiol	4.5376		0	0	0	0	0	0	1.42	0	0	0	0	-1.45	0	0	1.6	0	0	0	1.25	2.36	0	1.88	0	0	1.59	0	0	0	1.26	4.35	0	0	0	0	0	0	0	0
Melanoma metastatic tumor Sk-mel-28 cell line - 24hr post 10ug/ml cisplatin treated _vs_ untreated	GSE47980	Chemical	Cisplatin	24	0	SK-MEL-28 Cell Line			Cisplatin	4.5376		0	0	-2.91	0	0	0	0	0	0	1.47	1.94	0	0	0	0	0	-5.5	0	0	3.04	0	-2.12	0	0	8.77	0	0	0	0	-1.71	1.87	1.64	0	0	0	0	-1.58	0
Hepatocellular carcinoma HepaRG cells - 0.86mM Hydrazine dihydrochloride 72hr _vs_ DMSO control	GSE48990	Chemical	hydrazine dihydrochloride	72	0	HepaRG Cell Line			hydrazine dihydrochloride	4.52288		0	0	0	0	0	0	3.07	0	0	0	-2.04	0	0	1.73	0	0	0	0	0	2.66	0	-2.63	0	1.43	0	0	1.42	0	0	0	2.21	1.57	0	0	0	0	0	0
Hepatocellular carcinoma cell line Hep3B 10uM 5-aza-dCyd treated for 5d _vs_ untreated	GSE35311	Chemical	5-azacytidine	Not annotated	0	Hep 3B Cell Line			5-azacytidine	4.52288		-1.91	8.05	0	10.3	228.7	0	-6.82	0	-1.77	16.8	50.5	30.9	-4.61	0	2.25	1.7	1.48	0	-1.87	-1.53	4.21	2.27	0	0	3.85	0	-1.65	-3.04	0	0	-1.26	0	-2.47	2.28	-2.3	-2.63	0	-1.6
Jurkat T-cells 6hr post 3uM Arsenic trioxide treatment _vs_ untreated	GSE46909	Chemical	arsenic trioxide	6	0	Jurkat Cell Line			arsenic trioxide	4.49485		0	1.67	0	3.76	0	1.53	30.1	0	4.02	0	0	2.27	0	2.31	1.63	0	0	1.96	3.03	3.76	0	1.29	0	-1.21	0	1.5	0	0	1.73	0	0	0	2.64	0	2.23	1.64	0	0
MDA-MB-453 breast cancer cell line + 40 ug/ml actein for 24hr _vs_ DMSO control	GSE7848	Chemical	actein	24	0	MDA-MB-453 Cell Line			actein	4.49485		0	0	2.07	0	0	3.26	28.3	0	0	0	0	1.99	0	0	-1.35	-1.62	0	2.32	4.05	3.36	0	-1.39	0	3.67	0	0	3.2	0	1.6	0	2.18	0	0	0	1.56	2.03	0	0
LNCaP cells transfected 42hr with control siRNA then treated 48hr with 5nM R1881 _vs_ vehicle	GSE22606	Chemical	R-1881	48	0	LNCaP Clone FGC Cell Line			R-1881	4.49485		0	0	1.87	-1.61	0	1.39	3	0	0	-2.43	1.39	1.79	0	0	0	-1.86	1.86	0	1.9	1.29	0	2.92	-1.63	0	-2.81	1.21	1.24	0	1.32	1.67	0	1.43	1.7	0	-1.64	1.71	1.43	0
786-O cells + Maybridge1_004933 _vs_ DMSO	GSE13818	Chemical	Maybridge1 4933	Not annotated	0	786-O Cell Line			Maybridge1 4933	4.49485		0	0	0	0	0	0	0	0	0	1.61	3.08	2.22	0	0	0	-1.81	0	0	0	0	0	0	1.54	0	0	0	0	0	0	0	1.83	0	0	0	-1.23	0	0	0
Hepatocytes of female donors treated 24hr with 2000uM phenobarbital _vs_ 0uM	TG-GATES	Chemical	Phenobarbital	24	2000	Hepatocytes			Phenobarbital	4.48149		1.49	0	0	0	0	0	1.55	0	0	0	0	0	2.37	0	0	0	1.79	0	0	1.59	-1.55	1.21	0	0	-1.63	0	1.33	0	0	9.59	4.95	1.85	0	0	0	-1.21	0	-1.31
Breast cancer MDA-MB-468 cells + 10X IC50 concentration of eribulin for 24hr _vs_ untreated	GSE50832	Chemical	eribulin	24	0	MDA-MB-468 Cell Line			eribulin	4.48149		-1.32	-1.73	0	0	0	0	0	-1.21	2.54	-2.49	-1.48	-1.35	0	0	0	0	0	0	0	1.46	1.41	0	0	1.43	4.02	0	-1.63	0	0	-1.28	0	0	0	0	0	0	0	0
Embryonic kidney SCL60 cells (overexpressing GnRH-R) + 24hr 100nM triptorelin _vs_ vehicle	GSE27467	Chemical	Triptorelin Pamoate	24	0	Cell line			Triptorelin Pamoate	4.48149		0	0	0	0	0	0	0	1.28	1.91	0	0	-1.44	0	1.4	1.52	0	0	0	1.23	3.02	0	0	0	0	0	0	0	0	0	0	0	0	0	0	0	-1.45	0	0
Endometrial cancer MFE-280 cells + 10X IC50 concentration of eribulin for 24hr _vs_ untreated	GSE50832	Chemical	eribulin	24	0	MFE-280 Cell Line			eribulin	4.48149		0	0	1.37	0	0	1.35	1.32	0	0	0	-1.25	1.22	0	0	0	-1.96	0	0	1.3	1.51	1.32	0	0	1.39	2.3	0	-1.28	0	0	0	0	1.23	0	0	0	0	0	0
Hepatocellular carcinoma HepG2 cells + 250uM D-mannitol for 24hr _vs_ vehicle (PBS)	GSE51952	Chemical	Mannitol	24	0	Hep G2 Cell Line			Mannitol	4.48149		0	1.34	0	0	0	0	0	0	0	1.21	0	0	0	1.3	0	1.85	1.92	0	0	1.48	0	3.08	0	0	0	1.23	0	0	1.43	1.69	0	1.35	1.31	0	0	0	1.35	0
Hepatocytes treated in vitro 24hr with 10nM TCDD _vs_ DMSO	GSE34249	Chemical	Tetrachlorodibenzodioxin	24	0.01	Primary cells - cultured			Tetrachlorodibenzodioxin	4.46852		2	0	0	0	0	1.35	1.84	0	0	0	0	2.24	0	1.45	0	2.31	0	0	2.1	0	0	1.21	-1.22	0	0	0	0	0	0	2.47	3.65	0	0	0	0	0	1.59	0
Breast cancer cell line ZR-75-1 treated 36hr with doxorubicin _vs_ untreated	GSE1647	Chemical	Doxorubicin	36	0	ZR-75-1 Cell Line			Doxorubicin	4.46852		0	0	0	0	0	0	0	0	0	0	0	0	3.36	0	0	0	0	0	0	3.7	0	2.68	1.83	0	0	0	0	0	0	0	0	0	-2.01	0	0	-2.73	1.63	0
K562 myelogenous leukemia cells treated 6hr with 50uM hemin _vs_ untreated	GSE1036	Chemical	Hemin	6	50	K-562 Cell Line			Hemin	4.45593		0	1.751	0	1.6	0	0	0	0	0	0	0	3.541	0	0	0	-2.861	0	1.711	2.959	0	0	0	0	0	0	0	0	0	0	0	-1.479	0	0	0	0	1.527	0	0
Hepatocellular carcinoma HepaRG cells - 0.003mM 2-amino-3-methylimidazo(4,5-f)quinoline 24hr _vs_ D	GSE48990	Chemical	2-amino-3-methylimidazo(4,5-f)quinoline	24	0	HepaRG Cell Line			2-amino-3-methylimidazo(4,5-f)quinoline	4.45593		1.25	0	0	0	0	0	2.62	0	0	0	0	0	0	0	1.52	1.81	0	1.27	1.53	0	0	-1.21	0	0	0	1.21	0	0	0	0	0	0	0	0	1.28	0	1.58	0
Esophageal keratinocytes control siRNA - 0.6mM calcium stimlated 72hr _vs_ 0.09mM calcium control	GSE27424	Chemical	Calcium	72	0	Primary cells - cultured			Calcium	4.45593		-1.25	0	2.52	1.45	0	1.25	1.51	-2.37	4.84	0	0	-1.55	-1.26	1.62	-1.92	-2.31	-1.22	0	1.35	0	-1.24	0	1.34	-1.55	-1.35	-1.68	4.95	3.42	0	0	1.93	-1.35	-1.28	2.18	1.65	0.055	0	-0.035
N/Tert-1 foreskin keratinocytes expressing HPV 92E6 + 2ug/ml mitomycin C 18hr _vs_ H2O ctrl	GSE50568	Chemical	Mitomycin	18	0	Cell line			Mitomycin	4.4318		2.52	-1.27	0	0	0	0	-3.27	1.64	0	1.98	0	0	0	-1.24	0	-1.42	1.35	-1.42	0	-1.99	2.08	-1.76	2.44	1.35	0	0	0	0	1.58	0	0	0	0	1.22	0	1.23	0	0
Hepatocytes of female donors treated 8hr with 3000uM sulindac _vs_ 0uM	TG-GATES	Chemical	Sulindac	8	3000	Hepatocytes		TP	Sulindac	4.42022		-2.69	0	0	-1.53	0	0	0	0	0	0	-1.4	0	-1.53	0	-1.23	0	0	0	0	0	0	-1.54	0	-1.28	0	0	0	0	-1.52	0	0	0	0	0	-1.59	-1.39	0	0
Hepatocytes of female donors treated 24hr with 4000uM colchicine _vs_ 0uM	TG-GATES	Chemical	Colchicine	24	4000	Hepatocytes			Colchicine	4.42022		-20.9	0	0	-1.77	0	1.71	2.72	0	0	-1.25	0	0	-10.9	2.47	0	0	0	2.1	0	0	0	-1.79	0	1.34	7.03	0	0	-1.76	0	0	2.91	0	0	0	-4.86	-2.26	0	0
293T embryonic kidney epithelial cells treated with 10uM 5-nitrofuryl-acrolein 10hr _vs_ untreated	GSE23849	Chemical	5-nitrofuryl-2-acrolein	10	0	293T Cell Line			5-nitrofuryl-2-acrolein	4.40894		0	0	0	0	0	1.75	4.24	1.54	1.57	0	0	1.61	0	1.4	0	-1.52	0	1.66	2.78	2.9	0	0	0	0	2.59	0	0	1.32	0	0	0	0	1.21	-1.46	1.45	-1.31	0	0
HET-1A esophageal cell line treated for 24hr with 300uM deoxycholic acid _vs_ untreated	GSE13400	Chemical	Deoxycholic Acid	24	300	Het-1A Cell Line			Deoxycholic Acid	4.40894		0	0	6.51	0	0	2.57	3.07	0	0	0	0	2.47	0	0	0	0	0	3.13	2.35	5.69	0	0.135	-2.88	0	1.33	-1.78	1.9	3.56	0	0	1.99	0	1.42	0	-1.43	-1.48	3.05	0
Breast cancer-associated fibroblasts 1d after 96hr treatment with 50nM doxorubicin _vs_ untreated	GSE23399	Chemical	Doxorubicin	96	0	Primary cells - cultured			Doxorubicin	4.40894		7.69	2.05	1.87	2.72	0	1.45	1.67	1.95	0	1.36	0	0	0	1.43	0	-2.72	0	1.45	1.43	0	0	0	0	0	1.84	1.31	-1.6	0	0	0	0	0	0	0	0	0	0	0
Bronchoalveolar lavage macrophages - smoker _vs_ non-smoker	GSE27002	Chemical	Tobacco smoke	Not annotated	0	Primary cells			Tobacco smoke	4.40894		0	0	0	0	0	1.48	2.47	0	1.35	0	0	1.33	0	0	0	0	1.3	1.62	1.2	0	0	0	0	0	0	0	1.23	0	0	0	0	0	1.39	0	0	0	0	0
SKGT4 adenocarcinoma cell line treated for 12hr with 300uM deoxycholic acid _vs_ untreated	GSE13400	Chemical	Deoxycholic Acid	12	300	SK-GT-4 Cell Line			Deoxycholic Acid	4.39794		0	0	0	0	0	3.2	11.4	0	3.43	0	0	0	0	3.47	0	0	0	1.66	3.15	2.97	0	0	-1.72	0	0	0	0	2.25	0	-1.45	1.57	0	0	-1.65	0	0	0	0
Breast cancer MCF7 cells treated with 4pM 17beta-estradiol for 48hr _vs_ controls	GSE50705	Chemical	Estradiol	48	4e-06	MCF7 Cell Line			Estradiol	4.39794		0	0	0	0	-1.25	0	0	0	1.56	1.33	0	1.25	0	0	1.52	0	0	-1.3	0	0	0	0	0	0	0	0	0	1.21	1.2	1.51	0	0	0	0	0	0	0	0
Lung fibroblasts DTT 8hr _vs_ DTT 0hr	GSE4301	Chemical	Dithiothreitol	8	0	Lung fibroblasts			Dithiothreitol	4.37675		0	0.505	0	2.19	0	1.68	10.9	1.91	0	0	0	0	0	2.64	2.12	1.69	0	3.75	2.43	6.29	1.87	0	2.25	0	2.22	0	8.69	2.04	0	0	0	1.57	0	0	0	1.51	0	0
HepG2 hepatocellular carcinoma cell line 2mM DMN treated for 24hr _vs_ DMSO control	GSE28878	Chemical	Dimethylnitrosamine	24	2000	Hep G2 Cell Line			Dimethylnitrosamine	4.37675		1.51	1.61	0	0	0	1.44	10.2	0	0	1.38	-1.43	-1.77	1.37	2.04	0	3.13	1.99	1.86	2.28	3.05	0	3.58	0	1.21	0	1.67	0	-1.54	0	1.99	0	1.44	1.58	0	0	0.065	2.22	2.41
Hepatocyte-like cells derived from ESCs + 72hr 7360uM IC10 NNK _vs_ 0.5% DMSO	GSE40117	Chemical	4-(acetoxymethylnitrosamino)-1-(3-pyridyl)-1-butanone	72	0	Primary cells - cultured			4-(acetoxymethylnitrosamino)-1-(3-pyridyl)-1-butanone	4.37675		2.21	0	1.47	0	0	0	3.61	0	0	0	0	1.87	0	2.91	0	-2.3	1.52	1.64	2.02	1.32	0	0	0	0	0	1.25	1.4	1.34	0	0	0	0	1.58	0	1.32	-1.26	0	0
A549 cells + 1.25uM sapphyrin PCI-2050 _vs_ mannitol control	GSE6400	Chemical	sapphyrin	Not annotated	0	A549 Cell Line			sapphyrin	4.37675		0	2.473	1.225	0	0	-1.467	-1.758	-1.324	-1.434	0	-1.413	0	-1.438	-1.111	0	0	-1.456	-1.662	1.501	-1.476	1.315	-1.218	1.435	0	-1.672	0	0	1.342	1.281	-1.707	0	0	0	0	-2.301	-1.24	0	1.594
HMEC + ox-PAPC 20mcg _vs_ control HMEC	GSE6584	Chemical	Phosphorylcholine	Not annotated	20mcg	HMECs			Phosphorylcholine	4.34679		0	4.36	0	3	0	3.02	0	49.4	0	0	0	1.64	0	2.43	1.75	0	0	1.39	3.11	2.02	0	0	0	0	1.62	0	0	0	1.53	0	0	0	0	0	0	0	-1.26	0
HepG2 hepatocellular carcinoma cell line 2mM Phenol treated for 48hr _vs_ DMSO control	GSE28878	Chemical	Phenol	48	2000	Hep G2 Cell Line			Phenol	4.33724		4.42	1.77	0	0	-1.36	2.37	4.24	1.67	3.66	-1.21	2.3	1.82	1.7	2.13	0	0.17	1.31	3.37	4.17	1.42	0	-1.56	-1.45	1.4	0	0	0	1.31	0	0	0	0	1.69	0	0	1.65	0	-1.44
Alveolar adenocarcinoma A549 cells - 1% butanal treated 48hr _vs_ DMSO control	GSE56005	Chemical	butyraldehyde	48	0	A549 Cell Line			butyraldehyde	4.3279		0	-1.42	-1.74	0	5.2	0	-1.84	-2.75	0	1.22	0	0	-5.37	0	0	1.68	1.36	-1.89	-1.39	0	0	-1.82	1.4	1.29	0	0	1.97	-1.4	-1.26	-2.07	1.39	0	0	1.38	-1.53	-1.54	0	0
HHUA endometrial cancer cells scytonemin treated 48hr _vs_ untreated	GSE37170	Chemical	scytonemin	48	0	HHUA Cell Line			scytonemin	4.3098		0	0	0	0	0	1.71	0	0	0	0	0	2.98	0	1.61	0	0	0	1.48	1.6	0	0	0	0	0	-2	0	0	0	0	0	0	0	0	0	0	0	0	0
MCF7 breast cancer cells treated with bortezomib for 24hr _vs_ untreated	GSE8565	Chemical	bortezomib	24	0	MCF7 Cell Line			bortezomib	4.30103		7.63	0	0	0	0	0	0	4.14	0	0	0	0	0	3.18	0	3.95	3.95	0	0	0	0	0	0	0	8.25	1.74	0	2.4	0	0	0	2.64	0	0	0	0	0	0
Squammous cell carcinoma H596 cells sensitive to cisplatin - cisplatin treated 8hr _vs_ untreated	GSE66549	Chemical	Cisplatin	8	0	NCI-H596 Cell Line			Cisplatin	4.29243		0	0	0	0	0	0	0	1.25	0	0	0	0	0	1.38	1.33	0	0	0	0	0	0	0	0	0	0	1.21	0	0	0	0	1.36	0	0	0	0	1.48	0	0
Hepatocellular carcinoma HepG2 cell line - hydrogen peroxide H2O2 induced senescence _vs_ uninduced	GSE47739	Chemical	Hydrogen Peroxide	Not annotated	0	Hep G2 Cell Line			Hydrogen Peroxide	4.29243		1.73	-1.21	0	0	0	0	0	2.34	3.35	0	1.64	0	0	1.37	0	1.24	1.82	0	0	0	2.81	1.31	3.11	2.23	0	1.34	0	0	-1.52	1.21	0	1.47	-1.2	2.61	0	0	0	0
Pulmonary artery endothelial cells exposed to ultrafine particles _vs_ vehicle	GSE4567	Chemical	ultrafine particles	Not annotated	0	Primary cells - cultured			ultrafine particles	4.29243		0	0	0	0	0	0	1.34	0	0	0	1.44	0	0	1.78	0	1.36	0	0	2.14	0	0	0	0	0	0	0	0	0	0	0	0	0	1.28	0	1.23	0	1.89	0
HepG2 hepatocellular carcinoma cell line 1mM BZ treated for 48hr _vs_ DMSO control	GSE28878	Chemical	benzidine	48	1000	Hep G2 Cell Line			benzidine	4.284		0	1.27	0	0	0	1.77	2.41	0	2.46	0	0	0	0	3.03	0	-1.68	1.73	0	2.13	1.6	0	1.77	0	1.86	-2.27	-1.3	0	0	0	0	1.85	2.39	1.68	-1.31	0	0	1.33	0
Hepatocytes of female donors treated 24hr with 15uM perhexiline _vs_ 0uM	TG-GATES	Chemical	Perhexiline	24	15	Hepatocytes			Perhexiline	4.27572		0	0	0	0	0	0	0	0	0	0	0	0	1.26	1.42	0	0	1.53	0	0	1.86	-1.6	0	-1.85	1.22	1.25	0	2.54	0	0	1.81	0	2.62	0	0	0	0	0	0
Diffuse_large B cell lymphoma OCI-LY3 cells + 100uM methotrexate for 24hr _vs_ untreated	GSE51068	Chemical	methotrexate	24	100	OCI-LY-3 Cell Line			methotrexate	4.25964		0	3.79	1.76	0	0	-1.4	-1.95	0	0	1.53	0	-1.5	0	0	0	1.54	0	-1.32	-1.58	2.08	-1.25	1.46	2.93	1.59	0	0	0	-1.22	1.4	1.58	3.44	0	-1.6	0	-1.65	0	1.86	0
Breast cancer MCF7 cells treated with 1uM 17beta-estradiol for 48hr _vs_ controls	GSE50705	Chemical	Estradiol	48	1	MCF7 Cell Line			Estradiol	4.25181		0	1.42	0	0	-2.21	2.88	12.7	0	0	-3.19	1.78	-1.84	0	2.18	2.35	1.69	1.65	0	2.68	2.72	3.04	1.72	0	0	0	1.54	1.67	2.05	1.96	1.55	1.73	1.66	-1.49	0	0	1.41	0	0
ESCs + butyrate without conditioned media _vs_ + butyrate with conditioned media	GSE15110	Chemical	Butyrates	Not annotated	0	Primary cells - cultured			Butyrates	4.25181		0	-1.68	0	0	1.42	0	0	0	0	0	0	0	1.42	0	1.31	0	0	0	0	0	0	0	1.46	0	0	0	0	0	0	0	1.44	0	0	0	-1.4	0	0	0
SKGT4 adenocarcinoma cell line treated for 8hr with 300uM deoxycholic acid _vs_ untreated	GSE13400	Chemical	Deoxycholic Acid	8	300	SK-GT-4 Cell Line			Deoxycholic Acid	4.24413		-3.64	0	0	0	0	2.38	11.6	0	1.93	0	0	0	0	3.36	0	-1.77	1.6	0	2.32	2.34	0	0	-1.69	1.27	0	0	0	2.79	0	0	1.9	0	0	-2.18	0	0	0	0
MCF7 cells + parthenolide, 16.2uM _vs_ DMSO vehicle	GSE5258	Chemical	parthenolide	6	0	MCF7 Cell Line			parthenolide	4.23657		0	0	0	0	-1.37	3.59	8.75	1.4	0	0	0	1.51	0	0	1.85	2.18	1.44	1.83	2.42	1.3	1.46	-1.22	1.72	0	5.95	0	-1.39	0	0	-1.75	1.55	0	1.21	0	1.32	0	-1.38	1.46
Breast cancer MCF7 cells treated with 25uM p-nonylphenol for 48hr _vs_ controls	GSE50705	Chemical	nonylphenol	48	25	MCF7 Cell Line			nonylphenol	4.23657		0	6.79	0	6.07	-2.21	3.05	14.8	0	2.55	-3.12	2.71	1.55	0	1.5	0	2.68	1.5	1.74	2.83	3.18	1.74	0	1.27	1.79	0	0	2.08	1.81	0	2.52	0	1.42	0	-1.22	0	1.67	0	0
HB4a line (normal breast epithelial) + DOX 24hr _vs_ vehicle	GSE26599	Chemical	Doxycycline	24	0	HB4a Cell Line			Doxycycline	4.22915		5.67	0	0	0	0	0	0	0	0	4.9	0	0	-1.22	0	1.35	0	0	-1.52	0	0	1.73	1.33	4.93	2.07	-1.46	1.7	0	1.51	0	0	1.29	0	-1.27	-1.24	0	1.23	0	0
Hepatocytes treated in vitro 24hr with 100nM TCDD _vs_ DMSO	GSE34249	Chemical	Tetrachlorodibenzodioxin	24	0.1	Primary cells - cultured			Tetrachlorodibenzodioxin	4.22185		2.27	0	0	0	0	1.53	1.88	0	0	-1.48	0	2.9	0	1.45	0	3.11	0	0	0.25	0	0	1.34	0	0	0	0	0	1.23	1.3	2.16	3.49	0	0	1.35	0	0	1.78	0
Primary human hepatocyte culture treated with -8logM TCDD 48hr _vs_ vehicle control	GSE14553	Chemical	Tetrachlorodibenzodioxin	48	-8logM	Primary cells - cultured			Tetrachlorodibenzodioxin	4.22185		0	0	0	0	0	1.32	0	0	0	0	0	1.44	0	0	0	0	0	0	0	0	0	0	0	0	0	0	0	0	0	0	0	0	0	0	0	0	1.28	0
Breast cancer MCF7 cells expressing IGF1R - 10nM X10 for 6hr _vs_ vehicle	GSE65398	Chemical	X10	6	0	MCF7 Cell Line			X10	4.21467		0	0	-1.77	0	0	0	3.01	0	1.56	-1.48	1.32	0	0	1.96	0	0	0	0	1.42	2.01	1.53	-1.31	-1.43	0	0	1.32	0	1.53	0	1.27	1.54	0	0	0	-1.21	0	-1.31	-1.34
Endometrial cancer HEC-88nu cells + 10X IC50 concentration of eribulin for 24hr _vs_ untreated	GSE50832	Chemical	eribulin	24	0	HEC-88nu Cell Line			eribulin	4.21467		0	0	0	-1.3	0	0	-1.8	0	1.54	0	-1.4	-1.79	0	1.3	-1.25	-1.25	1.59	0	0	0	0	0	-1.41	0	1.83	0	0	0	-1.43	0	0	0	-1.52	0	-1.2	-1.32	0	0
RWPE-1 cells + dihydroxyvitamin D3 6hr _vs_ vehicle control	GSE15947	Chemical	Vitamin D	6	0	RWPE-1 Cell Line			Vitamin D	4.20761		0	3.05	0	1.77	0	4.57	0	0	0	0	0	0	0	1.43	0	0	1.21	2.19	0	0	0	0	0	0	1.93	0	0	1.52	0	2.59	1.45	0	0	0	0	0	0	0
Hepatocytes of female donors treated 8hr with 1000uM acetaminophen _vs_ 0uM	TG-GATES	Chemical	Acetaminophen	8	1000	Hepatocytes			Acetaminophen	4.19382		-1.43	0	0	0	0	0	1.51	0	0	0	0	-1.26	0	1.25	0	0	-1.32	0	0	0	0	-1.38	0	0	0	0	0	0	0	-1.52	0	0	0	0	-1.68	0	0	0
Melanocyte cell line - 24hr post 10ug/ml cisplatin treated _vs_ untreated	GSE47980	Chemical	Cisplatin	24	0	Cell line			Cisplatin	4.19382		0	0	0	1.74	0	0	2.84	0	0	3.05	0	0	0	0	0	0	-2.19	0	0	0	17.7	0	2.13	0	0	0	0	0	3.65	0	2.4	0	0	0	0	0	0	0
Breast cancer MCF7 cells treated with 8pM 17beta-estradiol for 48hr _vs_ controls	GSE50705	Chemical	Estradiol	48	8e-06	MCF7 Cell Line			Estradiol	4.19382		0	0	-1.22	0	0	0	0	0	0	0	0	0	0	0	1.59	0	0	0	0	0	0	0	0	0	0	0	0	1.24	0	1.4	0	0	0	0	0	0	0	0
Hepatoma HepaRG cells + 72hr 700uM IC10 cyclophosphamide _vs_ 0.5% DMSO	GSE40117	Chemical	Cyclophosphamide monohydrate	72	0	HepaRG Cell Line			Cyclophosphamide monohydrate	4.17393		1.59	1.84	1.43	1.29	1.44	0	2.27	-2.64	0	2.24	0	0	0	1.4	1.83	1.27	0	0	1.61	1.27	0	-1.6	3.07	1.48	-1.43	1.38	1.42	1.24	0	-1.68	0	1.56	0	0	1.35	-1.27	0	-1.26
SAEC-hTERT treated 6mo - dispersed ultrafine carbon black _vs_ saline	GSE41178	Chemical	Carbon Black	Not annotated	0	Primary cells			Carbon Black	4.17393		2.77	1.36	1.63	0	6.39	0	-1.88	-4.74	-3.73	0	-1.52	-2.61	0	-6.24	-1.25	-3.62	-6.04	0	-3.89	-2.47	1.55	-1.79	0	0	1.5	-1.38	2.19	-2.86	0	-2.35	-1.8	3.62	-5.08	0	-1.91	-4.55	-1.39	2.11
Renal cortex + 24hr low renal function post-dialysis uremic plasma with 10nM probenecid _vs_ without	GSE45709	Chemical	Probenecid	24	0	Primary cells - cultured			Probenecid	4.16115		0	1.48	0	0	0	1.79	1.64	0	1.36	0	0	0	0	0	0	-1.52	0	0	1.24	0	0	0	0	0	0	0	0	0	0	0	1.32	1.35	0	0	0	0	0	0
Clear cell renal cell carcinoma cell lines - 75nM A939572 treated 24hr _vs_ DMSO control	GSE41485	Chemical	A939572	24	0	Cell line			A939572	4.1549		0	0	2.81	0	0	0	0	0	0	0	0	0	0	0	0	-1.52	1.41	1.74	0	3.89	0	1.52	-1.29	1.23	2.4	0	0	0	0	0	1.36	0	0	0	0	0	0	0
Prostate cancer LNCaP cells + 24hr 0.5uM siomycin A _vs_ DMSO controls	GSE36531	Chemical	siomycin A	24	0	LNCaP Cell Line			siomycin A	4.13668		0	0	0	0	0	1.51	2.34	0	0	0	1.57	1.58	0	0	-1.43	0	0	1.31	1.35	1.89	0	0	0	0	0	1.39	0	0	1.4	0	0	0	0	0	0	0	0	0
Breast cancer MDA-MB-231 cells - 10uM YW3-56 treated 8hr _vs_ DMSO	GSE46590	Chemical	YW3-56	8	0	MDA-MB-231 Cell Line			YW3-56	4.13077		0	0	1.43	0	0	1.58	1.89	0	-1.66	0	2.14	0	0	2.45	1.24	1.5	0	2.51	2.05	1.71	0	0	0	0	0	1.49	0	1.49	1.96	0	0	1.27	0	0	1.44	1.47	1.2	0
Ovarian cancer OVISE cells + 10X IC50 concentration of paclitaxel for 24hr _vs_ untreated	GSE50832	Chemical	Paclitaxel	24	0	OVISE Cell Line			Paclitaxel	4.11919		1.58	0	0	0	0	1.3	1.28	0	1.34	0	-1.36	0	0	1.21	0	0	0	0	0	0	1.31	0	0	0	1.31	0	0	0	0	0	0	0	-1.21	1.22	0	0	0	0
Endometrial cancer HEC-1-B cells + 10X IC50 concentration of eribulin for 24hr _vs_ untreated	GSE50832	Chemical	eribulin	24	0	HEC-1-B Cell Line			eribulin	4.11351		0	-1.49	0	-1.53	0	0	1.4	1.26	0	0	0	-1.33	0	1.21	0	0	0	-1.22	0	1.42	0	0	0	0	1.79	0	-1.2	0	0	0	0	0	0	0	-1.22	-1.38	0	0
HMEC + ox-PAPC 40mcg _vs_ control HMEC	GSE6584	Chemical	Phosphorylcholine	Not annotated	40mcg	HMECs			Phosphorylcholine	4.10791		0	14.6	0	4.4	0	4.31	0	39.8	0	0	0	1.8	0	4.39	3.24	0	1.47	1.68	5.26	4.17	0	0	0	0	3.32	0	0	0	0	0	1.79	0	1.71	0	2.11	0	-1.34	0
Ishikawa cell line (ERÎ±, ERÎ² and PGR positive) 10nM BPA treated for 48hr _vs_ control 48hr	GSE17624	Chemical	bisphenol A	48	0.01	Ishikawa Cell Line			bisphenol A	4.10237		0	1.23	0	1.2	0	1.22	1.34	0	0	0	0	0	0	1.22	0	0	0	1.37	0	1.35	0	0	0	0	0	0	0	0	0	1.49	0	0	0	0	0	0	0	0
Hepatocyte-like cells derived from ESCs + 72hr 1615uM IC10 clonidine _vs_ 0.5% DMSO	GSE40117	Chemical	Clonidine	72	0	Primary cells - cultured			Clonidine	4.08619		2.35	4.63	0	3.13	0	3.33	3.8	1.91	0	0	2.18	0	0	4.13	0	-1.64	0	2.02	2.37	2.07	0	0	0	0	0	0	4.88	1.41	1.63	1.8	0	2.26	0	0	0	0	1.42	0
RWPE-1 prostate epithelial cells expressing AR treated 24hr with 1nM R1881 _vs_ vehicle	GSE29232	Chemical	Metribolone	24	0	RWPE-1 Cell Line			Metribolone	4.08092		2.25	9.29	1.65	13.4	0	0	0	0	0	1.59	0	1.79	0	0	0	1.4	1.21	1.26	1.26	0	0	1.26	0	0	3.1	0	1.87	1.75	1.31	0	0	1.41	0	0	0	0	0	0
Lung fibroblasts menadione 24hr _vs_ menadione 0hr	GSE4301	Chemical	menadione	24	0	Lung fibroblasts			menadione	4.07572		0	0	0	0	0	2.19	3.07	2.25	0	0	0	0	0	0	0	0	0	0	0	0	0	0	2.28	0	0	0	0	1.65	0	0	1.9	0	1.36	0	-1.24	0	0	0
Breast cancer MDA-MB-231 cells (ER-) + 10uM GW3965 (LXR agonist) for 48hr _vs_ control (ethanol)	GSE34987	Chemical	GW 3965	48	0	MDA-MB-231 Cell Line			GW 3965	4.07572		0	0	0	1.73	0	1.33	1.99	-1.46	0	0	0	0	0	1.6	0	0	0	1.49	1.35	3.49	0	0	0	0	-2.52	0	0	0	0	0	0	1.3	0	0	0	0	0	1.25
B-cell lymphoma cell line - auranofin treated for 6hr _vs_ DMSO control	GSE60408	Chemical	auranofin	6	0	B-cell lymphoma			auranofin	4.07058		0	0	0	0	0	2.19	1.78	0	0	0	0	0	0	4.7	0	1.54	0	1.98	0	1.68	0	0	0	0	0	1.29	0	0	0	0	0	0	1.36	0	0	0	1.25	0
Primary human hepatocyte culture treated with -6.5logM TCDD 48hr _vs_ vehicle control	GSE14553	Chemical	Tetrachlorodibenzodioxin	48	-6.5logM	Primary cells - cultured			Tetrachlorodibenzodioxin	4.07058		0	0	0	0	0	0	0	0	0	0	0	1.27	0	0	0	0	0	0	1.55	0	0	0	0	0	0	0	0	0	1.26	1.65	0	0	0	0	0	0	0	0
SK-N-SH neuroblastoma cells treated 48hr with 10uM risperidone _vs_ DMSO	GSE36678	Chemical	Risperidone	48	0	SK-N-SH Cell Line			Risperidone	4.07058		0	-1.35	2.18	-1.96	0	0	-5.33	0	0	1.89	-1.93	-2.57	0	-1.22	-1.49	-1.71	0	1.55	-1.81	1.24	-1.34	0	-1.4	-1.44	0	1.64	2.94	-1.7	0	0	0	0	1.28	0	-1.25	0	1.41	1.2
Endometrial cancer HEC-59 cells + 10X IC50 concentration of eribulin for 24hr _vs_ untreated	GSE50832	Chemical	eribulin	24	0	HEC-59 Cell Line			eribulin	4.06048		0	0	0	0	0	0	1.38	0	0	0	0	-1.46	0	0	0	0	1.52	0	0	1.74	1.61	0	0	1.4	2.6	0	-1.37	0	-1.2	0	0	1.31	-1.33	0	0	-1.23	0	0
HT29 colon adenocarcinoma cells treated 12hr with H2O2 _vs_ EtOH vehicle	GSE2742	Chemical	Hydrogen peroxide	12	0	HT 29 Cell Line			Hydrogen peroxide	4.05552		0	2.1	0	0	0	0	1.31	0	0	0	0	0	0	0	0	0	0	1.28	1.44	0	0	0	0	1.26	0	0	0	0	0	0	0	0	0	0	0	0	0	0
H69 small cell lung cancer cells - 1mM TGX221 treated 24hr _vs_ DMSO control	GSE40564	Chemical	TGX 221	24	0	Primary cells - cultured			TGX 221	4.05552		0	0	0	0	0	0	0	0	0	0	0	0	0	0	0	0	0	0	0	0	0	0	0	0	0	0	0	0	0	0	0	0	0	0	0	0	0	0
Hepatocellular carcinoma HepG2 cells + 1mM phenobarbital for 24hr _vs_ vehicle (DMSO)	GSE51952	Chemical	Phenobarbital	24	0	Hep G2 Cell Line			Phenobarbital	4.05061		0	1.48	0	0	1.29	0	1.87	0	0	1.29	0	0	0	0	0	1.31	1.6	0	0	1.5	1.3	2.85	0	1.23	0	1.31	0	0	0	1.92	1.35	0	0	0	0	1.26	1.33	0
Hepatocyte-like cells derived from ESCs + 72hr 180uM IC10 nifedipine _vs_ 0.5% DMSO	GSE40117	Chemical	Nifedipine	72	0	Primary cells - cultured			Nifedipine	4.04096		3.27	0	0	0	0	1.65	0	-1.5	1.71	0	0	2.74	0	2.23	0	-1.53	0	1.34	1.27	0	0	0	0	0	0	0	0	-1.25	0	0	0	0	1.53	0	0	1.37	0	0
Ovarian cancer cell line CP70 cisplatin resistant - Decitabine treated 48hr _vs_untreated	GSE28646	Chemical	5-azacytidine	48	0	A2780cis Cell Line			5-azacytidine	4.03152		0	2	0	4.96	5.66	1.32	0	0	0	0	1.35	0	0	0	0	1.41	1.39	-1.31	-1.31	0	1.84	1.8	1.24	0	0	0	0	1.65	0	0	1.53	0	0	0	0	-1.3	0	0
HepG2 hepatocellular carcinoma cell line 1mM BZ treated for 24hr _vs_ DMSO control	GSE28878	Chemical	benzidine	24	1000	Hep G2 Cell Line			benzidine	4.02687		1.89	1.49	0	0	-1.26	1.86	8.48	0	0	-1.28	0	0	0	2.99	0	0	1.6	2.1	2.7	1.6	0	-0.035	0	1.89	-1.87	0	0	1.33	0	0	1.47	2.34	0	0	0	0	0	0
Monocytes cultured in IL4 and GM-CSF + 1uM rosiglitazone 24hr _vs_ freshly isloated monocytes	GSE8658	Chemical	rosiglitazone	24	0	Primary cells - cultured			rosiglitazone	4.01773		0	2.09	0	0	0	7.6	259.4	0	4.86	0	8.49	4.22	0	5.96	4.61	0.35	5.33	1.62	7.14	2.39	0	5.11	1.65	2.22	0	0	0	4.04	1.25	0	10.4	2.62	2.93	0	3.32	0	1.63	-1.49
Hepatoma HepaRG cells + 72hr 35uM IC10 TPA _vs_ 0.5% DMSO	GSE40117	Chemical	phorbolol myristate acetate	72	0	HepaRG Cell Line			phorbolol myristate acetate	4.01323		0	0	-0.025	0	0	0	5.37	-1.59	1.98	0	0	0	1.27	1.33	0	1.33	0	0	1.56	4.74	0	-1.71	0	0	-1.82	0	1.89	1.61	0	0	1.54	1.38	1.39	1.38	1.28	0	0	0
HepG2 hepatocellular carcinoma cell line 2mM Lindane treated for 24hr _vs_ DMSO control	GSE28878	Chemical	Lindane	24	2000	Hep G2 Cell Line		TP	Lindane	4		1.35	1.45	0	0	0	0	9.38	-1.65	5.4	0	-1.32	0	2.34	0	-1.33	0	3.16	2.82	3.31	2.28	0	0.02	-1.79	0	-2.02	0	1.58	0	-2.26	0	1.54	1.81	1.29	1.5	0	0	0	-1.65
Hepatocytes of female donors treated 24hr with 2000uM enalapril _vs_ 0uM	TG-GATES	Chemical	Enalapril	24	2000	Hepatocytes			Enalapril	4		0	0	0	0	0	0	2.1	-1.46	2.24	0	1.26	0	0	1.58	0	3.82	-1.23	0	1.27	0	1.36	1.39	0	0	0	0	1.34	0	0	0	0	0	1.3	1.82	1.87	0	0	0
Hepatocytes of female donors treated 24hr with 15uM ketoconazole _vs_ 0uM	TG-GATES	Chemical	Ketoconazole	24	15	Hepatocytes			Ketoconazole	4		0	0	0	0	0	1.61	2.86	0	0	0	0	0	0	1.63	0	0	0	0	1.54	2.22	0	1.26	-1.67	0	-1.86	0	1.7	0	0	2.27	0	1.98	0	0	0	0	0	0
Hepatocytes of female donors treated 8hr with 150uM mefenamic acid _vs_ 0uM	TG-GATES	Chemical	Mefenamic Acid	8	150	Hepatocytes			Mefenamic Acid	4		0	0	0	0	0	0	1.49	0	0	0	1.48	0	0	0	0	0	0	0	0	0	0	0	0	0	0	0	0	0	0	1.53	0	0	0	0	0	0	0	0
Hepatocytes of female donors treated 24hr with 60uM papaverine _vs_ 0uM	TG-GATES	Chemical	Papaverine	24	60	Hepatocytes			Papaverine	4		-2.62	0	0	0	0	0	0	0	1.64	0	-1.99	0	-1.29	0	0	0	1.43	1.54	1.21	1.3	0	-1.85	0	-1.5	2.89	1.24	0	0	-2.14	0	0	0	0	0	-1.42	-1.79	0	0
Hepatocytes of female donors treated 24hr with 5uM tannic acid _vs_ 0uM	TG-GATES	Chemical	Tannins	24	5	Hepatocytes			Tannins	4		0	0	0	0	0	1.44	2.77	0	-1.41	0	1.87	0	0	0	-1.34	0	-1.43	0	0	1.38	0	0	0	0	0	0	-1.3	0	0	0	0	-1.31	1.21	0	1.3	0	0	0
MCF7 cells + 5151277, 14uM _vs_ DMSO vehicle	GSE5258	Chemical	5151277	6	0	MCF7 Cell Line			5151277	4		0	1.93	0	1.68	0	1.51	2.41	0	0	0	0	0	0	0	0	0	0	1.3	1.63	0	0	0	0	0	0	1.22	0	0	0	1.34	0	0	0	0	0	1.66	1.3	0
HaCaT keratinocytes treated 24hr with 5uM Glc-PAF _vs_untreated	GSE20722	Chemical	Phospholipid Ethers	24	0	HaCaT Cell Line			Phospholipid Ethers	4		0	2.63	0	2.42	0	2.13	2.88	-1.54	1.69	0	0	1.32	2.81	1.39	0	1.7	0	2.09	1.81	0	1.35	0	0	0	-1.69	0	0	0	1.24	1.23	0	0	0	0	0	0	0	0
B-lymphoma U937 cells treated with NO-releasing prodrug JS-K for 4hr _vs_ vehicle	GSE42344	Chemical	Nitric Oxide	4	0	U-937 Cell Line			Nitric Oxide	4		0	0	1.45	1.27	1.2	1.48	5	0	2.31	0	0	2.3	0	1.65	1.36	1.3	1.39	0	2.96	0	0	0	0	0	1.54	0	0	0	0	0	0	0	0	-1.27	0	-1.71	0	-1.49
Breast cancer MCF7 cells expressing IGF1R - 10nM glargine for 6hr _vs_ vehicle	GSE65398	Chemical	glargine	6	0	MCF7 Cell Line			glargine	4		1.52	1.61	-1.96	0	-2.32	0	5.28	0	1.8	-1.44	1.51	0	0	2.2	0	1.94	0	0	1.32	2.16	0	-1.51	-1.28	1.4	0	1.63	0	1.95	1.35	0	1.82	1.54	0	0	0	0	1.31	-1.29
Keratinocytes treated 6hr with 100uM hydrogen peroxide _vs_ untreated	GSE58395	Chemical	Hydrogen peroxide	6	0	HaCaT Cell Line			Hydrogen peroxide	4		-3.86	0	-3.27	-1.73	-3.28	0	0	-3.08	0	0	0	0	-1.65	0	0	0	0	0	-3.38	1.99	-6.1	0	2.39	0	0	-1.86	0	-2.28	2.43	0	1.42	0	0	0	0	-3.69	1.51	1.52
MCF7 breast cancer cells + 10nM estradiol 6hr _vs_ untreated control	GSE30931	Chemical	Estradiol	6	0	MCF7 Cell Line			Estradiol	4		0	0	0	0	0	0	0	0	0	1.28	0	0	0	0	1.74	0	0	0	0	1.53	0	1.37	0	0	-1.3	0	0	0	0	1.65	0	0	0	0	0	0	0	0
HepG2 hepatocellular carcinoma cell line 1uM AFB1 treated for 12hr _vs_ DMSO control	GSE28878	Chemical	Aflatoxin B1	12	1	Hep G2 Cell Line			Aflatoxin B1	4		0	0	0	0	1.29	0	0	1.47	0	0	0	0	-1.33	0	0	0	0	0	0	0	1.34	1.96	1.75	1.54	0	0	0	0	0	0	0	0	0	0	0	0	0	0
N/Tert-1 foreskin keratinocytes expressing HPV 92E6 + 2ug/ml mitomycin C 18hr _vs_ empty vector	GSE50568	Chemical	Mitomycin	18	0	Cell line			Mitomycin	4		1.48	-1.46	0	-1.74	-1.26	1.25	1.7	0	1.41	0	0	1.26	-1.5	-1.48	0	0	1.3	0	0	1.35	0	0	1.48	0	0	0	0	1.86	1.59	0	0	0	1.42	-1.32	0	0	0	0
Fibrosarcoma HT1080 cells - 0.3uM etoposide treated for 24hr _vs_ DMSO control	GSE59368	Chemical	Etoposide	24	0.3	HT 1080 Cell Line			Etoposide	4		5.08	0	0	0	2.63	0	0	1.77	0	2.56	1.41	0	0	0	1.21	0	0	0	0	0	0	1.86	4.79	2.85	0	0	0	0	0	1.28	0	0	-1.21	0	-1.44	0	0	0
Blast cells from M2 acute myeloblastic leukemia patients - 1mM ATP treated 24hr _vs_ untreated	GSE30903	Chemical	Adenosine Triphosphate	24	0	Primary cells			Adenosine Triphosphate	4		0	0	0	0	0	1.58	1.91	-1.34	0	0	0	0	0	1.42	0	1.52	0	0	1.85	0	0	0	0	0	0	0	0	0	0	0	0	0	0	0	0	-1.29	0	0
Dermal fibroblasts in quiescence - DNP and 2DG treated 24hr _vs_ untreated	GSE67981	Chemical	2,4-Dinitrophenol	24	0	Primary cells - cultured			2,4-Dinitrophenol	4		-1.83	0	1.57	0	-1.24	0	0	0	0	-2.14	-1.64	-4.81	0	0	0	1.89	0	0	1.81	4.48	0	0	0	0	0	-1.85	2.55	1.66	1.44	0	0	0	0	0	0	0	0	0
DU145 cells treated with R547 at IC90 for 24hr _vs_vehicle 24hr	GSE15396	Chemical	R547	24	IC90	DU145 Cell Line			R547	4		2.39	-1.87	1.36	-6.25	1.23	0	4.32	1.5	0	0	-1.35	0	1.78	0	0	1.43	2.43	-1.95	2.36	1.8	-4.61	1.53	0	-2.21	0	0	0	0.09	-2.12	-1.46	1.73	-1.49	0	-2.17	0	-1.66	1.58	-1.69
H69 small cell lung cancer cells - 100nM PIK75 treated 24hr _vs_ DMSO control	GSE40564	Chemical	PIK 75	24	0	Primary cells - cultured			PIK 75	4		0	0	-1.74	-1.43	1.25	0	-1.62	1.88	0	-2.09	0	-1.66	0	1.24	-1.89	0	0	-1.6	-1.83	2.92	-1.73	-0.105	0	0	0	-1.29	-1.48	1.34	0	0	0	0	-2.14	0	0	-1.26	1.21	0
Hep G2 hepatocarcinoma cell line cultured for 24hr with 10nM 8-hydroxyquinoline _vs_ 0.5% DMSO	E-MEXP-2574	Chemical	Oxyquinoline	24	0	Hep G2 Cell Line			Oxyquinoline	4		2.82	1.5	0	1.31	0	1.69	0	0	0	0	0	1.35	2.42	1.91	0	1.36	1.5	0	0	0	0	0	0	0	0	0	0	0	1.38	0	0	0	1.76	0	0	0	0	0
Hepatic stellate cells 30ug/ml Nanosun ZnO nanoparticle treated 24hr _vs_ untreated	GSE60159	Chemical	Zinc Oxide Nanoparticles	24	0	Primary cells - cultured			Zinc Oxide Nanoparticles	4		0	-2.67	0	-6.76	0	0	2.22	-3.8	0	0	0	-2.27	0	0	0	-6.96	0	-7.12	-2.59	2.56	-3.09	-3.02	2.01	0	0	0	0	0	0	0	0	1.87	0	0	-2.93	-4.08	0	0
Hepatic stellate cells 30ug/ml Z-COTE ZnO nanoparticle treated 24hr _vs_ untreated	GSE60159	Chemical	Zinc Oxide Nanoparticles	24	0	Primary cells - cultured			Zinc Oxide Nanoparticles	4		0	-2.02	0	-5.63	2.38	-2.08	7.33	-2.92	0	0	0	0	2.78	1.34	0	0	2.04	0	0	3.97	0	-2.41	1.57	0	0	0	0	0	-1.8	-1.48	0	0	-1.77	0	-3.68	0	0	0
Hepatocellular carcinoma HepG2 cells + steatosis causing compounds for 24hr _vs_ vehicle (DMSO)	GSE51952	Chemical	steatosis causing compounds	24	0	Hep G2 Cell Line			steatosis causing compounds	4		1.56	1.29	0	0	0	1.82	4.25	0	3.43	0	0	0	0	2.53	0	0	0	2.47	2.89	2.4	0	1.44	-1.57	0	-1.54	-1.23	1.35	0	-1.44	0	1.37	1.69	1.36	0	1.37	-1.54	0	0
Hepatocytes treated 24hr with 40uM atorvastatin _vs_ DMSO	GSE29868	Chemical	atorvastatin	24	0	Primary cells - cultured			atorvastatin	4		0	0	0	0	0	0	0	0	1.39	0	1.34	0	1.38	1.24	0	0	0	0	0	1.33	0	1.59	0	0	0	0	0	0	1.33	0	2.13	0	1.22	-1.27	1.28	0	0	0
Mammary basal epithelial cells treated 24hr with doxorubicin _vs_ media alone	GSE763	Chemical	Doxorubicin	24	0	Cell line			Doxorubicin	4		0	3.05	0	0	0	0	0	0	0	2.32	0	0	0	0	0	0	0	0	0	0	1.58	0	2.89	0	0	0	0	0	12.7	0	0	0	0	0	0	0	0	0
Ovarian cancer TOV-21G cells + 10X IC50 concentration of eribulin for 24hr _vs_ untreated	GSE50832	Chemical	eribulin	24	0	TOV-21G Cell Line			eribulin	4		0	0	0	0	0	1.27	1.7	0	0	0	0	-1.24	0	1.27	0	0	1.43	0	0	1.32	0	0	0	1.42	1.35	0	0	0	0	0	0	0	0	0	0	0	0	0
Prostate RWPE cells overexpressing ERG - 500nM JQ1 24hr _vs_ untreated	GSE55063	Chemical	JQ1	24	0	RWPE-1 Cell Line			JQ1	4		-1.26	1.25	1.75	1.87	0	3.8	0	1.41	0	0	1.62	3.34	0	1.98	1.45	0	0	1.39	1.61	0	1.26	0	1.75	0	3.26	0	0	-1.24	1.2	-1.51	0	0	-1.22	1.75	0	1.58	-1.24	0
U87 glioblastoma cells treated for 24hr with 20uM temozolomide and 10uM Y15 _vs_ untreated	GSE43452	Chemical	temozolomide	24	0	Primary cells - cultured			temozolomide	4		1.58	0	0	0	0	2.4	1.3	0	0	0	1.76	0	0	2	0	0	0	1.26	0	4.43	1.33	0	0	0	1.2	0	0	0	0	0	0	0	0	0	0	0	0	0
Tumorigenic foreskin fibroblast BJ LTSTERas cells + 24hr 25uM vorinostat _vs_ control (DMSO)	GSE43010	Chemical	vorinostat	24	0	BJ Cell Line [foreskin]			vorinostat	4		0	3.34	35.9	7.67	1.49	2.15	-9.54	-3	-3.33	1.47	1.85	-4.27	0	4.35	1.7	-0.04	0	6.79	2.89	0	1.98	0	2.72	0	0	-2.12	0	-1.7	0	0	2.26	-1.41	2.09	2.21	1.93	0	1.57	0
Hepatocellular carcinoma HepG2 cells + 24hr 200uM tert-butylhydroperoxide _vs_ 24hr controls	GSE39291	Chemical	tert-Butyl hydroperoxide (70% Solution in Water)	24	0	Hep G2 Cell Line			tert-Butyl hydroperoxide (70% Solution in Water)	4		0	0	0	0	-1.21	0	0	0	0	0	0	0	0	0	1.3	0	0	0	0	0	0	1.46	2.46	1.87	0	0	0	0	1.21	0	0	1.29	0	0	0	0	1.33	0
Liver cell line + Cys for 36hr followed by - Cys for 6hr _vs_ + Cys	GSE9517	Chemical	Cysteine	36	0	C3A Cell Line			Cysteine	4		0	0	0	0	0	1.61	7.1	0	1.74	0	0	0	0	1.46	0	-1.22	1.29	1.74	1.67	1.9	0	0	0	0	-1.29	0	0	1.35	0	1.2	0	0	0	0	1.54	1.28	0	0
Breast cancer MCF7 cells treated with 0.5pM 17beta-estradiol for 48hr _vs_ controls	GSE50705	Chemical	Estradiol	48	5e-07	MCF7 Cell Line			Estradiol	4		0	0	0	0	-1.21	0	0	0	1.78	1.31	0	1.26	0	0	1.44	0	0	-1.24	0	0	0	0	0	0	0	0	0	0	1.2	1.34	0	0	1.23	0	0	0	0	0
Hepatocyte-like cells derived from ESCs + 72hr 32uM IC10 2-nitrofluorene _vs_ 0.5% DMSO	GSE40117	Chemical	2-nitrofluorene	72	0	Primary cells - cultured			2-nitrofluorene	4		2.66	0	1.41	0	0	1.59	1.51	0	0	1.76	0	0	0	1.75	0	-1.35	0	1.31	0	0	0	0	1.35	0	0	1.32	0	1.4	0	0	0	0	0	0	0	0	0	0
Mammary epithelial HMEC cells expressing hTERT, SV40 TAg, HRAS-V12 - 10uM 5-azaCdR 72hr _vs_ control	GSE63234	Chemical	5-azacytidine	72	0	HMECs			5-azacytidine	4		2.2394	-1.84113	-1.32748	-4.7599	0	0	-3.7036	-4.0033	1.20459	4.27514	-1.33804	-2.2382	1.93898	1.26179	1.20999	-2.79037	2.15516	-1.56895	-1.36743	2.13869	3.86188	2.08222	2.4406	1.50189	2.16378	1.54611	7.44544	0	4.5064	0	1.35503	3.34538	-1.38372	2.54108	-2.49133	-2.00112	0	-1.38556
Breast epithelial malignant T2-4 cell line GM6001 treated _vs_untreated	GSE50444	Chemical	GM 6001	Not annotated	0	Cell line			GM 6001	4		1.31	0	2.98	0	0	5.48	0	4.85	0	0	0	0	8.87	0	0	-2.35	0	2.12	2.37	0	0	-1.5	0	0	0	0	0	0	1.96	0	-1.55	0	6.06	0	2.63	1.57	0	0
Fibroblasts expressing GALT - in hexosefree media _vs_ galactose	GSE4864	Chemical	Galactose	Not annotated	0	Cell line			Galactose	4		0	5.08	0	3.83	1.46	2.33	0	0	0	0	0	0	0	9.65	0	0	0	6.23	5.53	9.5	0	2.04	0	0	0	0	0	4.82	1.54	0	1.46	0	0	0	0	0	1.88	0
HMEC + DEP 5mcg _vs_ control HMEC	GSE6584	Chemical	Vehicle Emissions	Not annotated	0	HMECs			Vehicle Emissions	4		0	3.6	0	2.39	0	2.47	0	0	0	0	0	1.65	0	2.01	0	0	0	1.23	2.71	1.54	0	0	0	0	0	0	0	0	0	0	0	0	0	0	0	0	0	0
Hepatocytes of female donors treated 24hr with 60uM coumarin _vs_ 0uM	TG-GATES	Chemical	coumarin	24	60	Hepatocytes		TN	coumarin	3.69897		0	0	0	0	0	1.4	1.42	0	0	0	0	1.2	0	1.37	0	0	0	0	0	0	0	0	0	0	0	0	0	0	0	0	0	0	0	0	1.24	0	0	0
Hepatocytes of female donors treated 24hr with 200uM indomethacin _vs_ 0uM	TG-GATES	Chemical	Indomethacin	24	200	Hepatocytes		TN	Indomethacin	3.69897		1.3	0	0	0	0	0	3.76	0	0	-1.54	0	0	1.34	1.23	0	0	0	0	1.34	0	0	1.35	-1.35	0	0	0	0	0	0	2.45	2.54	0	0	0	0	0	0	0
Hepatocytes of female donors treated 24hr with 150uM mefenamic acid _vs_ 0uM	TG-GATES	Chemical	Mefenamic Acid	24	150	Hepatocytes		TP	Mefenamic Acid	3.69897		0	0	0	0	0	0	0	0	1.49	0	0	0	1.28	0	0	0	0	0	0	0	0	1.35	0	0	0	0	0	0	0	0	1.36	1.31	0	0	0	0	1.21	0
Hepatocytes of female donors treated 8hr with 4000uM colchicine _vs_ 0uM	TG-GATES	Chemical	Colchicine	8	4000	Hepatocytes			Colchicine	3.69897		-2.89	0	0	-1.63	0	0	-1.25	1.27	0	0	-1.44	0	-2.38	1.26	0	0	1.42	0	0	0	1.5	-1.33	0	0	2.12	0	-1.68	0	0	0	2.22	0	0	-2.5	-2.02	0	0	0
Hepatocytes of female donors treated 8hr with 2500uM furosemide _vs_ 0uM	TG-GATES	Chemical	Furosemide	8	2500	Hepatocytes			Furosemide	3.69897		0	0	0	0	0	0	2.66	0	0	0	-1.26	-1.25	0	0	0	0	0	0	0	0	0	-1.55	0	0	2.63	0	0	0	-1.35	0	1.24	0	0	-1.3	0	-1.51	-1.26	0
Hepatocytes of female donors treated 8hr with 200uM indomethacin _vs_ 0uM	TG-GATES	Chemical	Indomethacin	8	200	Hepatocytes			Indomethacin	3.69897		0	0	0	0	0	0	1.46	0	1.23	0	0	0	0	0	0	0	0	0	1.38	1.35	0	0	0	0	0	0	0	0	0	2.07	1.8	0	0	0	0	0	0	0
Hepatocytes of female donors treated 8hr with 330uM nimesulide _vs_ 0uM	TG-GATES	Chemical	nimesulide	8	330	Hepatocytes			nimesulide	3.69897		-2.16	0	0	0	0	0	0	0	0	0	-1.47	0	0	-1.36	0	0	1.4	0	0	0	0	-1.51	0	-1.37	2.08	0	0	0	0	1.31	1.24	0	0	0	0	-1.42	0	0
MCF7 cells + clioquinol, 13uM _vs_ DMSO vehicle	GSE5258	Chemical	Clioquinol	6	0	MCF7 Cell Line			Clioquinol	3.69897		1.49	1.93	0	1.45	0	1.68	5.61	0	0	0	0	0	0	0	0	0	0	0	1.29	1.54	0	-1.28	0	1.36	0	0	0	0	0	1.33	1.43	0	0	0	0	1.27	1.53	0
MCF7 cells + disulfiram, 13.4uM _vs_ DMSO vehicle	GSE5258	Chemical	Disulfiram	6	0	MCF7 Cell Line			Disulfiram	3.69897		0	6.79	0	4.57	-1.42	3.22	8.1	0	0	0	0	0	0	0	0	1.21	0	1.88	2.35	1.38	0	0	0	1.25	0	1.51	0	0	1.45	1.84	1.47	0	1.26	0	0	1.56	0	0
MCF7 cells + MG-132, 21uM _vs_ DMSO vehicle	GSE5258	Chemical	benzyloxycarbonylleucyl-leucyl-leucine aldehyde	6	0	MCF7 Cell Line			benzyloxycarbonylleucyl-leucyl-leucine aldehyde	3.69897		0	2.3	0	0	-2.94	3.33	13.1	0	0	0	0	0	0	0	1.33	0	0	2.01	3.34	1.57	0	-1.73	0	0	0	0	1.63	0	0	0	1.93	0	1.35	0	0	1.59	1.34	0
PC3 cells + phenoxybenzamine, 11.8uM _vs_ DMSO vehicle	GSE5258	Chemical	Phenoxybenzamine	6	0	PC-3 Cell Line [prostate cancer]			Phenoxybenzamine	3.69897		0	1.51	0	1.45	1.26	0	4.12	0	0	0	0	1.44	0	0	1.55	0	0	1.81	1.85	4.05	0	0	0	0	2.85	0	1.27	0	0	-1.32	1.33	0	0	0	0	0	0	0
MCF7 breast cancer cells control shRNA for 4hr - 10uM nutlin3a treated _vs_ untreated	GSE30183	Chemical	nutlin 3	4	0	MCF7 Cell Line			nutlin 3	3.69897		2.3	5.98	2.12	3.05	0	2.05	4.2	0	4.35	0	1.32	1.24	2.17	1.81	-1.89	1.98	0	0	1.71	0	0	0	2.61	1.76	2.62	0	2.68	0	0	0	0	0	0	0	-2.21	0.08	0	0
TK6 spherocytic spleen cells 100uM formaldehyde treated 4hr _vs_ untreated	GSE41296	Chemical	formalin	4	0	TK6 Cell Line			formalin	3.69897		0	0	0	0	0	0	0	0	-1.2	0	1.27	1.35	0	0	0	-1.23	0	0	0	1.48	0	-1.35	1.87	0	0	0	0	0	1.67	0	1.24	0	0	0	1.27	0	0	0
Diffuse_large B cell lymphoma OCI-LY3 cells + 0.31uM camptothecin for 6hr _vs_ untreated	GSE51068	Chemical	camptothecin	6	0.31	OCI-LY-3 Cell Line			camptothecin	3.69897		0	1.39	-2.27	1.47	0	-1.78	-2.27	0	1.38	2.73	0	0	0	1.4	0	-1.27	0	0	0	2.34	0	-2.7	2.55	0	1.36	-3.53	0	-2.49	1.3	1.97	1.53	0	-1.58	0	0	1.76	1.28	3.62
MCF-7 breast cancer cell line TLE1 siRNA - 100nM estrogen treated 6hr _vs_ vehicle	GSE39564	Chemical	Estradiol	6	0	MCF7 Cell Line			Estradiol	3.69897		0	0	0	0	0	0	0	0	0	0	0	-1.22	0	0	3.23	0	0	0	0	1.24	-1.38	1.47	0	0	-1.43	0	0	0	0	0	0	0	0	0	0	0	-1.21	0
Multiple myeloma cell lines treated with darinaparsin 6hr _vs_ control	GSE14519	Chemical	S-(dimethylarsino)-glutathione	6	0	Cell line			S-(dimethylarsino)-glutathione	3.69897		0	1.22	1.71	0	0	0	4.27	0	2.8	0	0	1.31	0	1.74	1.22	0	0	0	2.13	1.44	0	1.56	0	1.71	0	1.38	0	1.45	0	0	0	0	0	0	0	-1.7	0	0
HepG2 hepatocellular carcinoma cell line 3uM CsA treated for 12hr _vs_ DMSO control	GSE28878	Chemical	Cyclosporine	12	3	Hep G2 Cell Line			Cyclosporine	3.69897		0	0	0	0	0	0	9.05	0	2.18	1.26	0	0	0	0	-1.28	0	1.38	1.41	2.47	1.61	0	2.01	-1.4	1.49	-1.28	0	0	0	-1.41	0	0	1.23	0	0	1.23	0	0	0
Breast carcinoma SUM cells + 12hr 500nM JQ1 _vs_ DMSO_GPL11154	GSE63582	Chemical	JQ1	12	0	SUM159PT Cell Line			JQ1	3.69897		0	1.42185	1.32479	1.45343	0	2.68438	0	0	1.65798	-2.22644	1.30107	3.07214	-1.72331	1.3783	1.46592	1.36089	0	1.71628	1.39576	0	1.38145	0	0	0	1.69554	-1.91757	0	0	0	-1.78049	1.32418	0	0	1.65117	1.28192	1.42367	0	0
Hepatocytes treated 12hr with 40uM atorvastatin _vs_ DMSO	GSE29868	Chemical	atorvastatin	12	0	Primary cells - cultured			atorvastatin	3.69897		1.98	0	0	0	0	0	0	0	0	0	1.39	1.8	0	0	0	1.2	0	-1.3	1.4	0	0	1.26	0	0	0	0	0	0	0	1.9	1.57	0	0	0	0	0	0	0
HET-1A esophageal cell line treated for 12hr with 300uM deoxycholic acid _vs_ untreated	GSE13400	Chemical	Deoxycholic Acid	12	300	Het-1A Cell Line			Deoxycholic Acid	3.69897		0	1.74	3.65	0	0	3.27	9.34	0	3.21	0	-1.46	1.29	0	2.17	0	0	1.99	2.92	2.22	10	0	1.32	-2.06	-1.2	-3.15	0	0	1.78	-2.41	-1.41	1.44	1.28	0	0	-1.98	0	2.08	0
HepG2 hepatocellular carcinoma cell line 12.5uM Res treated for 12hr _vs_ DMSO control	GSE28878	Chemical	Reserpine	12	12.5	Hep G2 Cell Line			Reserpine	3.69897		1.35	1.23	0	0	0	1.56	2.59	0	0	1.27	0	0	0	1.59	0	1.6	1.25	0	1.6	1.27	0	2.19	-1.21	-1.3	0	0	0	0	0	1.46	1.21	0	1.51	0	1.27	0.01	1.23	1.27
Bronchial-tracheal epithelial cells + Cigarette3 smoke condensate 4ug/ml 18hr _vs_ control	GSE18235	Chemical	cigarette smoke	18	0	Primary cells			cigarette smoke	3.69897		2.03	1.88	0	0	0	0	0	0	0	0	0	0	0	0	0	0	0	1.59	0	0	0	0	0	0	0	0	0	0	0	0	0	0	0	0	0	0	0	0
Breast cancer T47D cells expressing YFP - 1nM estradiol on day 6 for 24hr _vs_ untreated	GSE69774	Chemical	Estradiol	24	0	T-47D Cell Line			Estradiol	3.69897		0	0	-2.25	-1.61	0	-1.79	0	0	0	-1.27	0	-1.63	-1.22	1.23	1.96	1.26	1.47	0	1.8	0	1.71	0	-1.21	0	2.02	0	1.5	-1.35	1.32	1.41	-1.39	0	-1.48	-2.2	1.3	0	0	-1.42
Dermal fibroblasts of normal humans + 50ug/mL rottlerin for 24hr _vs_ PBS	GSE23741	Chemical	rottlerin	24	0	Primary cells - cultured			rottlerin	3.69897		0	0	0	0	0	3.13	13.2	0	0	0	-1.63	0	0	2.8	0	0	1.4	0	2.28	2.07	0	0	0	0	0	0	4.21	0	0	0	0	0	0	0	0	0	0	0
Fibroblast IMR90 cells TP53 shRNA 5d - 100nM etoposide 24hr acute DNA damage response _vs_ growing	GSE53379	Chemical	etoposide	24	0	IMR-90 Cell Line			etoposide	3.69897		3.04	0	0	1.83	0	0	1.37	0	1.63	1.76	1.61	0	0	0	0	0	0	0	1.5	1.89	0	0	10.8	1.95	0	0	0	0	1.26	1.38	0	0	0	1.24	1.27	0	0	0
Hepatocytes 100uM PPARa-PPARg dual agonist EMD 392949 treated 24hr _vs_ 0.1% DMSO	GSE47970	Chemical	EMD 392949	24	0	Primary cells - cultured			EMD 392949	3.69897		0	1.31	0	0	0	0	0	0	0	0	0	0	0	0	0	0	0	1.39	0	0	0	0	0	0	0	0	1.77	0	0	0	0	0	0	0	0	0	0	0
Hepatocytes treated in vitro 24hr with 1nM TCDD _vs_ DMSO	GSE34249	Chemical	Tetrachlorodibenzodioxin	24	0.001	Primary cells - cultured			Tetrachlorodibenzodioxin	3.69897		1.73	0	0	0	0	1.22	0	0	0	0	0	1.75	0	1.31	0	1.84	0	0	1.72	0	0	0	0	0	0	0	0	0	0	2	2.49	0	0	0	0	0	1.47	-1.22
HepG2 liver cells + 24hr 0.5uM Trichostatin A _vs_ ethanol	GSE4465	Chemical	trichostatin A	24	0	Hep G2 Cell Line			trichostatin A	3.69897		0	0	0	0	0	0	-1.76	-5.54	0	0	1.52	-1.8	-3.05	3.22	0	1.76	0	1.72	0	-1.88	1.99	1.79	0	1.39	1.67	0	0	-2.95	-1.38	-1.63	0	-1.94	0	1.76	0	-5.29	0	0
Kidney cortex HK2 cell line - 50uM cisplatin treated 24hr _vs_ untreated	GSE69644	Chemical	Cisplatin	24	0	HK-2 Cell Line			Cisplatin	3.69897		0	0	-2.98	0	0	-1.23	-1.45	1.65	-4.81	0	1.42	1.89	0	0	3.29	-1.97	0	0	0	2.13	2.75	-5.45	2.4	0	5.22	4	0	0	2.73	0	1.6	0	0	0	0	1.29	0	2.77
Lung epithelium A549 cells 200ug/ml silica treated from 24hr _vs_ untreated	GSE30215	Chemical	Silicon Dioxide	24	200ug/ml	A549 Cell Line			Silicon Dioxide	3.69897		-1.3	0	0	0	0	0	0	0	0	0	0	-1.4	-1.52	0	0	1.28	0	0	0	1.34	0	0	0	0	1.34	0	1.48	0	-1.46	-1.5	0	0	-1.38	0	-1.25	-1.41	0	0
Malignant pleural mesothelioma MES1-MM cells - 100nM mithramycin for 24hr _vs_ untreated	GSE64738	Chemical	Plicamycin	24	0	Cell line			Plicamycin	3.69897		2.64	1.93	1.53	1.57	0	-5.63	-2.19	1.64	-1.45	2.86	1.67	1.36	0	-1.24	-1.24	-6.69	-2.58	-1.62	-1.6	0	4.97	-3.35	5.51	-1.43	1.3	1.22	1.57	-2.37	1.85	0	1.69	-1.49	-1.83	2.99	-2.15	2.01	-1.68	4.07
PC3 prostate cancer cells + 3uM CCG-1423 (Rho-transcription inhibitor) 24hr _vs_ DMSO	GSE30188	Chemical	CCG 1423	24	0	PC-3 Cell Line [prostate cancer]			CCG 1423	3.69897		6.09	0	0	0	0	0	3.38	0	0	0	0	0	0	0	0	0	0	2.28	0	3.83	0	0	0	0	1.55	0	0	0	0	0	0	1.68	1.43	0	-1.23	0	0	0
PC3 prostate cancer cells + 3uM CCG-1423 (Rho-transcription inhibitor) 2hr _vs_ DMSO 24hr	GSE30188	Chemical	CCG 1423	24	0	PC-3 Cell Line [prostate cancer]			CCG 1423	3.69897		6.09	0	0	0	0	0	3.38	0	0	0	0	0	0	0	0	0	0	2.28	0	3.83	0	0	0	0	1.55	0	0	0	0	0	0	1.68	1.43	0	-1.23	0	0	0
Primary hepatocytes + 50uM Cyclosporin A for 24hr _vs_ DMSO	GSE55881	Chemical	Cyclosporine	24	0	Primary cells - cultured			Cyclosporine	3.69897		0	0	0	0	0	2.5	5.65	-8.16	0	0	-2.46	0	0	3.19	3.6	0	3.35	0	-2.67	2.42	0	1.4	-1.42	0	0	-2.12	2.9	-1.41	-1.33	-5.12	-2.03	0	0	0	-1.27	-1.88	1.38	-1.67
RKO human colorectal carcinoma cells + 60uM 4-hydroxy-2-nonenal (HNE) 24hr _vs_ control 24hr	GSE2397	Chemical	4-hydroxy-2-nonenal	24	0	RKO Cell Line			4-hydroxy-2-nonenal	3.69897		0	0	0	0	0	1.34	0	0	0	5.04	0	2.3	0	1.59	1.58	0	0	0	2.71	2.5	0	1.76	0	0	4.14	0	0	0	0	0	1.39	1.6	0	0	0	0	0	0
TK6 spherocytic spleen cells 4mM ethyl methanesulfonate treated 24hr _vs_ untreated	GSE41296	Chemical	Ethyl Methanesulfonate	24	0	TK6 Cell Line			Ethyl Methanesulfonate	3.69897		0	1.99	0	0	1.2	0	2.18	0	0	0	0	1.78	0	0	0	1.25	0	0	1.36	2.09	0	1.58	5.97	0	0	0	0	1.58	1.97	0	1.53	1.38	0	0	-1.21	1.41	1.23	0
Melanoma A375 cells + p53-siRNA - treated 26hr with 100nM daunorubicin _vs_ 26hr DMSO	GSE39091	Chemical	Daunorubicin	26	0	A-375 Cell Line			Daunorubicin	3.69897		0	0	0	0	1.73	0	-1.53	0	0	0	1.59	-1.88	0	0	0	-1.3	0	0	0	0	-1.43	0	0	0	0	-1.23	0	0	0	0	1.4	0	-2.37	-1.36	0	0	1.4	0
Breast cancer MCF7 cells treated with 40pM 17beta-estradiol for 48hr _vs_ controls	GSE50705	Chemical	Estradiol	48	4e-05	MCF7 Cell Line			Estradiol	3.69897		0	0	-1.54	0	-1.82	1.32	1.33	0	2.04	-1.72	1.59	-1.43	0	0	2.12	0	1.21	-1.39	1.82	1.29	0	1.6	0	0	0	1.3	0	1.39	1.22	1.56	0	0	-1.31	0	1.23	0	0	-1.27
Ishikawa cells + 1uM 17-alpha-estradiol 48hr _vs_ vehicle control	GSE11869	Chemical	17a-estradiol	48	1	Ishikawa Cell Line			17a-estradiol	3.69897		0	1.21	0	1.26	0	0	1.63	0	0	0	0	1.27	0	0	0	0	0	1.43	1.22	1.66	0	0	0	0	0	0	0	0	0	1.32	0	0	0	0	0	0	0	0
Non-small cell lung cancer cell line A549 + 0.3uM azacitidine for 48hr _vs_ control	GSE29077	Chemical	azacitidine	48	0	A549 Cell Line			azacitidine	3.69897		0	0	0	0	2.83	0	0	0	0	0	0	0	0	0	0	0	0	0	0	0	0	0	0	0	0	0	0	0	0	0	0	0	0	0	0	0	0	0
Non-small cell lung cancer cell line A549 + 0.3uM decitabine for 48hr _vs_ control	GSE29077	Chemical	5-azacytidine	48	0	A549 Cell Line			5-azacytidine	3.69897		0	0	0	0	18.4	0	-1.58	0	0	0	0	0	0	0	0	0	0	0	0	0	1.29	1.3	2.5	0	0	0	0	0	0	0	0	0	0	0	0	0	0	0
Hepatocellular carcinoma HepG2 cells + 72hr 0.1nM IC10 TPA _vs_ 0.5% DMSO	GSE40117	Chemical	phorbolol myristate acetate	72	0	Hep G2 Cell Line			phorbolol myristate acetate	3.69897		-1.95	-1.32	3.04	-1.55	13.9	1.95	-2.52	-2.18	3.73	1.31	-3.06	0	0	0	1.48	2.59	2.03	0	1.68	-1.96	0	2.41	1.61	1.61	0	1.34	1.32	-1.88	-1.68	0	0	2.93	-1.3	0	-2.48	-2.4	0	1.51
A375 melanoma cells carrying shRNA2 anti-BRAF + BRAF inhibitor GDC-0879 _vs_ DMSO vehicle control	GSE13487	Chemical	GDC 0879	Not annotated	0	A-375 Cell Line			GDC 0879	3.69897		1.35	1.35	1.34	0	0	0	-1.32	0	0	0	2.33	0	0	0	0	0	-0.005	0	0	1.74	0	-2.95	0	0	10.8	0	-0.385	1.45	0	0	0	-1.46	0	0	0	0	0	0
Breast epithelial malignant T2-4 cell line 4mM 2-deoxy-D glucose treated _vs_untreated	GSE50444	Chemical	Deoxyglucose	Not annotated	0	Cell line			Deoxyglucose	3.69897		0	-1.39	0	1.45	0	4.67	0	2.95	0	0	0	1.81	14.4	0	0	-2.87	0	1.59	2.26	3.11	0	-1.97	2.34	0	0	0	0	0	2.08	0	-1.67	0	5.53	0	2.83	0	0	0
Cervical carcinoma HeLa cells treated with DNA topoisomerase I inhibitor camptothecin _vs_ untreated	GSE48889	Chemical	Camptothecin	Not annotated	0	HeLa Cell Line			Camptothecin	3.69897		0	0	-10.7641	-1.80214	0	-2.27119	-3.87999	1.87039	0	0	0	-1.39983	0	0	1.48154	-2.08301	0	0	-1.34254	-1.60936	3.48715	0	6.7759	0	1.65314	1.87595	0	1.4351	0	-1.53622	0	1.6161	0	0	0	0	0	0
Colon cancer HT 115 cells with UGT1A_i2 shRNA and 0.5uM SN-38 _vs_ shRNA vehicle controls	GSE48118	Chemical	SN-38	Not annotated	0	HT 115 Cell Line			SN-38	3.69897		0	0	0	0	0	0	0	0	1.74	0	1.29	-1.49	0	-1.28	0	0	0	0	0	1.87	0	1.43	0	0	0	0	1.67	0	0	0	0	1.31	0	0	0	0	0	-1.46
Embryonic H9 stem cell line - 1mM valproic acid treated 7d _vs_ DMSO	GSE64123	Chemical	Valproic Acid	Not annotated	0	H9 Stem Cell Line			Valproic Acid	3.69897		-2.5	1.57	3.07	4.79	0	1.53	7.28	-2.25	0	0	1.83	1.32	0	2.38	1.28	1.26	1.3	0	1.33	1.53	1.44	1.23	1.21	2.27	0	1.71	2.77	-1.31	1.56	-1.59	0	-1.53	1.26	0	1.21	1.28	0	-1.3
ESCs H9 (clone 2) activated STAT3-ERT2 and LIF treated - Chir99021 PD0325901 treated _vs_ untreated	GSE55708	Chemical	Chir 99021	Not annotated	0	H9 Stem Cell Line			Chir 99021	3.69897		0	0	-3.96	0	0	0	2.37	-1.31	0	0	-1.52	2.85	0	1.97	1.34	1.79	0	-1.45	1.27	1.23	2.19	1.24	1.28	0	0	0	-3.05	0	0	1.27	0	0	0	0	-1.67	1.39	1.44	1.21
HCT 116 p53 KO cells treated with 10nM actinomycin D _vs_ untreated	GSE12459	Chemical	Actinomycin D	Not annotated	0.01	HCT 116 Cell Line			Actinomycin D	3.69897		1.47	0	0	0	0	0	-2.19	0	0	0	0	0	-2.38	0	0	0	0	0	0	0	0	0	0	0	0	0	0	0	2.39	0	0	0	-1.35	0	0	0	0	0
Hepatocellular HepG2 cells cultured without leucine _vs_ with leucine	GSE13142	Chemical	Leucine	Not annotated	0	Hep G2 Cell Line			Leucine	3.69897		1.26	0	0	0	0	1.54	3.46	-1.5	2.98	0	0	0	0	1.8	-2.43	-1.23	1.7	1.75	1.58	2.04	0	0	0	0	-1.45	0	0	1.98	-1.21	1.48	-1.39	1.69	0	0	0	0	0	0
HT-29 cells glucose starved _vs_ untreated control	GSE13548	Chemical	Glucose	Not annotated	0	HT 29 Cell Line			Glucose	3.69897		0	0	6.96	0	0	1.96	0	0	0	0	0	0	0	0	0	-1.56	3.1	0	0	0	0	1.64	0	1.68	0	0	0	0	0	0	0	0	0	0	0	0	0	0
HT-29 cells glucose starved _vs_ untreated control	GSE13548	Chemical	Glucose	Not annotated	0	HT 29 Cell Line			Glucose	3.69897		0	0	0	0	0	1.62	3.08	0	0	0	0	-1.51	0	3.25	0	0	0	2.33	2.17	3.65	0	1.46	0	0	0	0	0	0	0	0	0	0	0	0	0	0	0	0
Lung adenocarcinomas of smokers _vs_ normal tissue	GSE43458	Chemical	Tobacco smoke	Not annotated	0	Primary tissue - fresh or fresh frozen			Tobacco smoke	3.69897		3.16	0	-2.03	0	1.23	1.73	3.81	0	-1.43	0	0	2.72	1.77	1.47	1.25	0	1.29	2.45	1.36	1.4	2.41	-1.41	1.21	-1.34	0	1.48	-1.38	0	1.75	1.85	-1.27	1.31	1.43	0	0	0	0	0
Skin biopsies of systemic sclerosis patients - 28d after 5.0mg/kg/wk anifrolumab _vs_ untreated	GSE65336	Chemical	anifrolumab	Not annotated	0	Primary tissue - fresh or fresh frozen			anifrolumab	3.69897		0	-2.37	0	0	0	0	0	0	0	0	0	-1.75	0	0	-1.67	2.65	0	-1.77	-2.53	0	1.46	0	0	0	0	0	0	0	-1.83	0	0	1.57	-1.59	1.26	0	0	1.24	0
Hepatocytes of male donors treated 24hr with 1000uM metformin _vs_ 0uM	TG-GATES	Chemical	Metformin	24	1000	Hepatocytes			Metformin	3.52288		-2.82	0	0	0	0	1.27	-1.7	0	1.43	0	0.1	0	0	1.29	0	3.39	2.3	2.08	0	1.58	0	1.57	0	-1.23	4.18	0	1.7	1.4	0	1.61	0	2	0	0	-2.38	-1.34	0	0
Hepatocytes of male donors treated 24hr with 10000uM methimazole _vs_ 0uM	TG-GATES	Chemical	Methimazole	24	10000	Hepatocytes			Methimazole	3.52288		-3.54	-1.4	1.9	0	0	1.44	1.69	-1.3	0	-1.68	0	0	1.2	2.19	0	0	0	2.02	1.26	0	0	0	0	0	0	0	0	0	0	0	1.44	1.29	0	0	-1.31	0	1.22	0
HL60 cells + etacrynic acid, 13.2uM _vs_ DMSO vehicle	GSE5258	Chemical	Ethacrynic Acid	6	0	HL-60 Cell Line			Ethacrynic Acid	3.52288		0	0	0	0	0	2.5	1.8	0	0	0	0	2.62	0	0	0	0	1.21	1.47	4.35	0	0	0	0	0	1.5	0	0	0	0	0	0	0	1.85	0	0	1.39	0	0
MCF7 cells + fluorometholone, 10.6uM _vs_ DMSO vehicle	GSE5258	Chemical	Fluorometholone	6	0	MCF7 Cell Line			Fluorometholone	3.52288		0	2.11	0	0	-1.46	1.79	4.19	0	0	0	0	-1.32	0	0	0	0	0	1.42	1.51	0	0	0	-1.43	0	1.21	1.44	0	0	0	0	0	-1.38	0	0	0	1.26	0	-1.46
MCF7 cells + oxolamine, 9.2uM _vs_ DMSO vehicle	GSE5258	Chemical	oxolamine	6	0	MCF7 Cell Line			oxolamine	3.52288		0	1.89	0	2.03	0	1.62	1.99	0	0	0	0	0	0	0	0	1.34	0	0	1.65	0	0	0	0	0	0	0	0	0	0	0	0	0	0	0	0	1.24	0	0
PC3 cells + nifuroxazide, 14.6uM _vs_ DMSO vehicle	GSE5258	Chemical	nifuroxazide	6	0	PC-3 Cell Line [prostate cancer]			nifuroxazide	3.52288		0	0	0	0	0	0	1.72	0	0	0	0	1.49	0	0	0	0	0	1.46	1.28	0	0	0	0	0	0	0	0	0	0	0	1.29	0	0	0	0	0	0	0
PC3 cells + parthenolide, 16.2uM _vs_ DMSO vehicle	GSE5258	Chemical	parthenolide	6	0	PC-3 Cell Line [prostate cancer]			parthenolide	3.52288		1.39	0	0	0	1.53	1.25	3.43	0	0	0	0	1.32	1.72	0	2.39	0	1.59	2.62	2.35	2.57	0	0	0	0	8.24	0	0	0	0	0	0	0	0	0	-1.27	0	0	0
HaCaT keratinocytes treated 24hr with 5uM Ino-C2-PAF _vs_untreated	GSE20722	Chemical	Phospholipid Ethers	24	0	HaCaT Cell Line			Phospholipid Ethers	3.52288		0	2.29	1.25	2.07	0	1.86	4.07	-2.05	2.04	0	0	1.34	3.35	1.52	1.25	1.68	1.46	2.05	2.15	0	1.67	0	-1.28	1.35	-2.04	1.52	0	0	0	1.26	0	0	-1.28	0	0	-1.21	0	0
MDA-MB-231 treated with short chain fatty acid hexosamine analog-Ac4ManLev _vs_ ethanol	GSE11407	Chemical	Hexosamines	Not annotated	0	MDA-MB-231 Cell Line			Hexosamines	3.52288		0	0	0	1.91	0	0	1.53	0	0	0	1.37	1.6	0	0	0	0	0	0	1.33	0	0	0	0	0	0	0	0	1.34	0	0	1.27	0	1.2	0	0	0	1.21	0
Hepatocellular carcinoma HepG2 cells + 2hr 200uM tert-butylhydroperoxide _vs_ 2hr controls	GSE39291	Chemical	tert-Butyl hydroperoxide (70% Solution in Water)	2	0	Hep G2 Cell Line			tert-Butyl hydroperoxide (70% Solution in Water)	3.52288		0	0	0	0	0	0	0	0	0	0	1.4	0	0	1.54	1.21	0	1.34	1.34	2.2	0	0	-1.33	0	0	1.67	0	0	0	0	0	0	0	0	0	1.49	0	0	0
Dendritic cells derived from monocytes with IL-4 + 6hr 30mg/mL Zostavax _vs_ media_GPL10558	GSE44722	Chemical	Zostavax	6	0	Primary cells - cultured			Zostavax	3.52288		0	0	0	-1.38	0	1.79	1.91	0	1.73	0	1.8	0	0	1.29	1.56	0	0	0	0	1.55	0	1.59	0	0	-2.25	0	0	0	0	0	1.37	0	1.22	0	0	0	0	0
MCF7 cell line treated 6hr with 100nM estrogen _vs_ vehicle_GPL6947	GSE25316	Chemical	Estradiol	6	0	MCF7 Cell Line			Estradiol	3.52288		0	0	0	0	0	0	0	0	0	0	0	0	0	0	3.48	0	0	0	0	0	0	1.67	0	0	-1.44	0	0	0	0	0	0	0	0	0	0	0	-1.23	0
Multiple myeloma LP-1 cells treated with 2.5uM SGC-CBP30 for 6hr _vs_ DMSO	GSE64317	Chemical	SGC-CBP30	6	0	LP-1 Cell Line			SGC-CBP30	3.52288		0	0	0	0	0	0	0	0	0	0	0	0	0	1.40762	0	0	-1.81836	1.24945	1.54412	0	0	0	0	0	0	0	-1.45529	0	0	0	0	1.23613	0	0	0	0	0	0
Olfactory neurosphere cells - 25ug/ml coated MAX ZnO nanoparticle treated 6hr _vs_ untreated	GSE45322	Chemical	Zinc Oxide Nanoparticles	6	0	Primary cells - cultured			Zinc Oxide Nanoparticles	3.52288		0	0	1.4	0	0	1.73	2.25	0	0	0	0	0	3.25	0	0	0	2.35	3.12	2.14	2.09	0	0	0	-1.27	0	0	0	0	0	1.21	0	0	0	0	-1.69	-1.23	0	0
PC3 prostate cancer cells + 5.5uM 4-hydroperoxy cyclophosphamide 10hr _vs_ untreated	GSE27930	Chemical	4-hydroperoxy cyclophosphamide	10	0	PC-3 Cell Line [prostate cancer]			4-hydroperoxy cyclophosphamide	3.52288		1.58	0	0	1.39	0	2.33	1.34	0	0	0	1.6	2.25	0	2.25	0	0	0	0	3.89	1.56	0	0	0	0	1.86	0	1.69	0	0	1.24	0	0	1.38	0	0	0	0	0
HepG2 hepatocellular carcinoma cell line 50uM 2AAF treated for 12hr _vs_ DMSO control	GSE28878	Chemical	2-Acetylaminofluorene	12	50	Hep G2 Cell Line			2-Acetylaminofluorene	3.52288		0	1.32	0	1.23	0	1.39	0	0	0	1.28	0	1.37	0	1.38	0	1.88	1.48	1.49	0	0	0	2.39	0	0	0	1.34	0	0	0	0	1.24	0	1.52	0	0	0	1.41	1.47
HepG2 hepatocellular carcinoma cell line 100uM Diclo treated for 12hr _vs_ PBS control	GSE28878	Chemical	Diclofenac	12	100	Hep G2 Cell Line			Diclofenac	3.52288		0	0	0	0	0	0	1.44	0	0	0	0	-1.38	0	1.31	0	2.72	1.5	1.2	0	0	0	4.6	0	0	0	0	0	0	0	0	0	0	0.33	0	0	0	1.49	0
Tumorigenic foreskin fibroblast BJ LTSTERas cells + 12hr 25uM vorinostat _vs_ control (DMSO)	GSE43010	Chemical	vorinostat	12	0	BJ Cell Line [foreskin]			vorinostat	3.52288		0	2.93	30.5	10.4	0	1.56	-15.6	-1.85	-3.51	0	1.52	-1.77	0	2.19	1.79	0.06	1.49	4.7	1.48	-1.53	1.29	1.41	2.14	0	0	-1.67	0	-1.26	0	0	2.46	0	0	1.78	1.47	1.51	0	0
Luminal-like breast cancer ZR-75-1 cells + 16hr 10nM DHT _vs_ vehicle controls	GSE38132	Chemical	Dihydrotestosterone	16	0	ZR-75-1 Cell Line			Dihydrotestosterone	3.52288		0	0	-1.2	1.57	0	0	0	0	0	0	0	0	0	0	0	0	1.31	0	0	0	0	0	0	0	0	0	0	0	0	1.37	0	0	0	0	0	0	0	0
Diffuse_large B cell lymphoma OCI-LY3 cells + 0.553uM mitomycin D for 24hr _vs_ untreated	GSE51068	Chemical	mitomycinD	24	0.553	OCI-LY-3 Cell Line			mitomycinD	3.52288		0	3.93	0	2.28	0	-1.36	0	0	0	1.39	0	-1.22	0	0	-1.52	1.36	0	0	0	1.81	0	1.26	2.8	1.7	0	0	0	-1.27	1.46	2.06	2.47	0	-1.55	0	-1.38	0	1.44	0
Endometrial cancer HEC-1 cells + 10X IC50 concentration of paclitaxel for 24hr _vs_ untreated	GSE50832	Chemical	Paclitaxel	24	0	HEC-1 Cell Line			Paclitaxel	3.52288		1.24	0	0	0	0	0	0	0	0	0	0	0	0	0	0	1.29	0	1.5	0	0	1.24	0	0	1.24	0	0	-1.2	0	0	0	0	0	0	0	0	0	0	0
Endometrial cancer HEC-251 cells + 10X IC50 concentration of eribulin for 24hr _vs_ untreated	GSE50832	Chemical	eribulin	24	0	HEC-251 Cell Line			eribulin	3.52288		0	0	1.28	0	0	1.38	0	0	2.21	0	0	0	0	1.36	0	0	0	0	1.46	1.38	0	0	0	0	1.65	0	-1.25	0	0	0	0	0	-1.41	0	0	0	0	0
Hep3B cells treated with cobalt chloride 100uM 24hr _vs_ untreated 24hr	GSE1056	Chemical	cobaltous chloride	24	0	Hep 3B2.1-7 Cell Line			cobaltous chloride	3.52288		0	62.9	0	9.35	0	2.42	0	0	0	0	0	0	0	0	1.79	0	0	3.82	0	0	0	0	0	0	32.8	0	3.04	0	0	0	0	0	0	0	0	0	0	0
MCF-10A cells (PR+) empty vector control - 10nM ORG2058 treated 24hr _vs_ ethanol vehicle control	GSE31127	Chemical	Org 2058	24	0	MCF 10A Cell Line			Org 2058	3.52288		0	0	0	0	0	-1.58	0	0	0	0	0	0	0	0	0	0	1.49	0	0	0	0	0	0	0	0	0	0	0	0	0	0	0	0	0	0	0	0	0
TK6 spherocytic spleen cells 320uM methyl methanesulfonate treated 24hr _vs_ untreated	GSE41296	Chemical	Methyl Methanesulfonate	24	0	TK6 Cell Line			Methyl Methanesulfonate	3.52288		0	2.53	0	0	0	0	1.93	1.38	-1.29	0.01	0	1.81	0	0	1.26	0	0	1.26	1.53	2.76	0	1.88	4.96	0	0	0	0	1.45	1.7	0	1.7	1.57	0	0	0	1.38	1.28	0
Uveal melanoma C918 cells without GNAQ or GNA11 mutations + JQ1 for 24hr _vs_ untreated	GSE66048	Chemical	JQ1	24	0	Cell line			JQ1	3.52288		0	-1.57	0	0	0	1.96	1.43	0	0	0	0	3.95	0	0	1.22	1.65	0	2.03	1.31	1.5	0	0	0	-1.22	2.11	1.32	-1.92	0	1.86	-1.49	0	0	1.92	0	0	0	0	1.23
HepG2 hepatocellular carcinoma cell line 200nM MMC treated for 24hr _vs_ DMSO control	GSE28878	Chemical	Mitomycin	24	0.2	Hep G2 Cell Line			Mitomycin	3.52288		0	1.45	0	1.22	0	1.22	0	0	0	1.3	-1.36	0	0	1.3	0	1.95	1.72	1.28	0	0	0	2.88	1.69	1.42	0	0	0	0	1.45	1.41	0	0	1.41	0	0	0	0	1.52
Breast cancer MCF7 cells treated with 1pM 17beta-estradiol for 48hr _vs_ controls	GSE50705	Chemical	Estradiol	48	1e-06	MCF7 Cell Line			Estradiol	3.52288		0	0	-1.39	0	0	0	0	0	1.56	0	0	0	0	0	1.28	0	0	-1.53	0	0	0	0	0	0	0	0	1.24	0	0	1.29	0	0	0	0	0	0	0	0
Breast cancer MCF7 cells treated with 6pM 17beta-estradiol for 48hr _vs_ controls	GSE50705	Chemical	Estradiol	48	6e-06	MCF7 Cell Line			Estradiol	3.52288		0	0	-1.36	0	-1.39	0	0	0	1.67	0	0	0	0	0	1.64	0	0	-1.39	1.33	0	0	0	0	0	0	0	1.24	1.34	1.26	1.5	0	0	0	0	0	0	0	0
Melanoma UACC62 cells in vitro - 0.1uM Vemurafenib treated 48hr _vs_ untreated	GSE64741	Chemical	vemurafenib	48	0	UACC62 Cell Line			vemurafenib	3.52288		0	0	-2.8599	2.21465	0	1.72682	-1.60225	3.83349	-2.06488	3.33035	1.2317	1.20989	1.60447	1.99922	0	0	1.70558	1.88871	1.99475	1.32691	0	1.3948	1.39712	0	-1.39946	-2.74036	1.90967	2.12527	1.46019	0	0	1.63803	1.48746	-2.90979	1.21656	0	0	0
Tongue SCC-25 cells 1uM doxorubicin treated 48hr _vs_ untreated controls	GSE58074	Chemical	Doxorubicin	48	0	SCC-25 Cell Line			Doxorubicin	3.52288		5.35	0	1.41	1.29	7.05	3.95	0	0	0	0	0	1.82	0	0	2.3	0	0	1.23	0	2.09	16.7	1.26	0	0	3.1	0	0	1.53	1.44	0	0	0	0	0	0	0	0	0
Colon cancer HT 115 cells with shRNA controls - 0.5uM SN-38 _vs_ vehicle controls	GSE48118	Chemical	SN-38	Not annotated	0	HT 115 Cell Line			SN-38	3.52288		0	0	0	0	0	0	0	0	1.66	0	1.22	0	0	0	0	0	0	0	0	2.3	1.43	1.55	0	0	0	0	0	0	0	0	0	0	0	0	0	0	0	0
Embryonal carcinoma NT2/D1 cell line - 10nM 5-aza deoxycytidine treated 3d _vs_ untreated	GSE42645	Chemical	Azacitidine	Not annotated	0	Cell line			Azacitidine	3.52288		0	0	1.43	0	0	-1.35	0	0	0	0	1.71	0	0	0	0	0	0	0	-1.3	1.66	1.65	0	0	0	1.63	0	1.59	0	0	0	0	0	0	0	0	0	0	0
MCF7 cells treated with ARC _vs_ untreated	GSE13477	Chemical	4-amino-6-hydrazino-7-beta-D-ribofuranosyl-7H-pyrrolo(2,3-d)-pyrimidine-5-carboxamide	Not annotated	0	MCF7 Cell Line			4-amino-6-hydrazino-7-beta-D-ribofuranosyl-7H-pyrrolo(2,3-d)-pyrimidine-5-carboxamide	3.52288		0	0	0	0	0	0	11.3	0	-1.76	-3.56	0	0	0	0	-1.95	-12.6	0	-4.75	0	1.91	0	-2.4	2.35	-1.86	8.86	0	0	0	0	-3.28	-1.5	-0.06	-1.98	0	0	-1.51	1.72	0.11
SAEC-hTERT treated 6mo - dispersed multi-walled carbon nanotube _vs_ saline	GSE41178	Chemical	Nanotubes, Carbon	Not annotated	0	Primary cells			Nanotubes, Carbon	3.52288		3.34	1.62	2.02	1.42	0	2.53	1.9	-2.89	0	0	0	2.31	0	1.88	0	0	0	3.13	1.25	-1.37	2.54	0	0	0	2.06	0	0	-2.16	-1.85	1.29	0	0	-2	2.05	1.73	-1.36	1.59	0
Adipose tissue from homozygote PPARG2 ala12 allele + t10,c12 CLA isomer orally 4wk _vs_ control	GSE16615	Chemical	Linoleic Acids, Conjugated	Not annotated	0	Primary tissue - fresh or fresh frozen			Linoleic Acids, Conjugated	3.52288		0	0	0	0	0	0	0	0	0	0	0	0	0	0	0	0	0	0	0	0	0	0	0	0	0	0	0	0	0	0	0	0	1.42	0	0	0	0	0
Hepatocytes of female donors treated 24hr with 35uM danazol _vs_ 0uM	TG-GATES	Chemical	Danazol	24	35	Hepatocytes			Danazol	3.39794		-2.84	0	0	0	0	1.4	5.89	0	1.42	0	1.49	0	0	1.87	0	1.97	0	1.65	1.82	3.5	0	0	0	0	1.69	0	2.02	1.64	0	1.66	1.7	1.46	1.32	0	0	0	0	0
HL60 cells + 15-delta prostaglandin J2, 10uM _vs_ DMSO vehicle	GSE5258	Chemical	15-deoxy-delta(12,14)-prostaglandin J2	6	0	HL-60 Cell Line			15-deoxy-delta(12,14)-prostaglandin J2	3.39794		1.2	0	0	0	0	3.83	4.75	0	0	0	0	6.92	0	0	1.78	1.5	0	2.42	12.7	2.82	0	1.6	0	1.68	2.42	1.29	-1.5	0	0	0	1.98	0	2.59	0	1.92	1.99	0	0
HL60 cells + menadione, 23.2uM _vs_ DMSO vehicle	GSE5258	Chemical	menadione	6	0	HL-60 Cell Line			menadione	3.39794		0	0	0	0	0	3.33	6.42	1.3	0	0	0	6.87	0	0	2.28	1.99	0	1.65	9.26	2.18	0	-1.25	0	1.55	2.04	0	-1.35	0	0	0	1.66	0	1.81	0	1.6	-1.29	1.35	0
HL60 cells + 1,4-chrysenequinone, 15.4uM _vs_ DMSO vehicle	GSE5258	Chemical	1,4-chrysenequinone	Not annotated	0	HL-60 Cell Line			1,4-chrysenequinone	3.39794		0	0	0	0	0	3.19	3.33	0	0	0	0	3.57	0	0	1.29	1.38	0	0	5.97	1.21	0	0	0	0	0	0	0	0	0	0	0	0	0	0	1.33	0	0	0
Foreskin fibroblasts treated 16hr with 40uM ferrous sulfate _vs_ untreated	GSE16349	Chemical	ferrous sulfate	16	0	Cell line			ferrous sulfate	3.39794		1.62	0	0	0	0	0	1.54	0	0	0	0	0	0	2.07	2.02	0	1.63	-1.22	1.66	2.03	0	0	1.43	-1.92	-1.73	0	0	0	1.43	0	0	0	1.32	0	0	0	0	1.2
Caco-2 colon adenocarcinoma cells treated 24hr with 100uM hemin _vs_ untreated	GSE3573	Chemical	Hemin	24	0	Caco-2 Cell Line			Hemin	3.39794		0	0	0	2.03	0	0	0	0	0	0	0	1.71	0	1.43	0	0	0	1.22	1.41	0	0	0	0	0	0	0	0	1.32	1.34	0	-1.38	0	0	0	0	0	0	0
JJN-3 cells 2.5uM 5-Azacytidine treated 24hr _vs_ untreated	GSE56623	Chemical	Azacitidine	24	0	JJN-3 Cell Line			Azacitidine	3.39794		0	0	0	0	0	0	0	0	1.50384	0	0	3.15293	0	0	0	0	0	0	0	1.45146	3.26736	0	0	0	0	0	-1.42499	1.46732	0	0	0	0	0	0	0	0	0	0
Lung cancer A549 cells - 30umol/L sulforaphene treated for 24hr _vs_ sterile water treated controls	GSE48899	Chemical	sulphoraphene	24	0	A549 Cell Line			sulphoraphene	3.39794		0	0	0	0	0	0	0	0	0	0	0	0	0	0	0	0	2.28	0	0	0	0	1.92	0	-1.25	3.22	-1.81	0	0	0	0	0	0	0	0	0	0	0	0
Macrophages (monocyte derived GM-CSF) - stearic acid treated 24hr _vs_ 24hr control	GSE47189	Chemical	stearic acid	24	0	Primary cells - cultured			stearic acid	3.39794		0	1.28	0	0	0	3.18	3.03	0	0	0	0	0	0	3.07	0	1.7	0	0	0	0	1.37	0	0	0	0	0	0	1.37	0	0	0	0	0	0	-1.44	0	0	0
Malignant pleural mesothelioma MES7-MM cells - 100nM mithramycin for 24hr _vs_ untreated	GSE64738	Chemical	Plicamycin	24	0	Cell line			Plicamycin	3.39794		1.37	-1.56	1.28	-1.89	2.18	-4.02	-2.18	2.14	0	2.46	1.32	0	0	-1.88	0	-2.09	-2.09	-4.25	-2.28	-2.19	1.58	-2.16	3.5	-1.88	2.11	1.61	-1.69	-2.47	1.36	-2.42	1.55	-2.11	-2.22	2.01	-1.67	1.75	-3.07	3.68
MCF-7 breast cancer cells FGFR2b induced - 1nM estradiol 24hr _vs_ vehicle	GSE48931	Chemical	Estradiol	24	0	MCF7 Cell Line			Estradiol	3.39794		0	0	-1.29	0	0	0	1.38	0	0	0	0	-1.56	0	0	1.5	0	0	0	1.22	2.15	0	1.88	0	0	1.47	0	0	0	1.37	3.82	0	0	-1.21	0	0	-1.24	0	0
Ovarian cancer KURAMOCHI cells + 10X IC50 concentration of eribulin for 24hr _vs_ untreated	GSE50832	Chemical	eribulin	24	0	KURAMOCHI Cell Line			eribulin	3.39794		0	0	0	0	1.22	0	1.82	0	2.61	0	-1.43	0	0	1.28	1.21	0	1.63	0	1.24	1.27	0	0	0	1.76	0	0	-1.41	1.23	1.2	0	0	0	0	0	-1.37	0	0	0
SKGT4 adenocarcinoma cell line treated for 24hr with 300uM deoxycholic acid _vs_ untreated	GSE13400	Chemical	Deoxycholic Acid	24	300	SK-GT-4 Cell Line			Deoxycholic Acid	3.39794		-3.62	0	-4.36	-1.57	1.99	2.39	8.52	0	4.42	0	1.78	0	0	0	0	-1.98	2.26	-1.28	2.29	2.17	0	0	-2.65	0	-1.72	0	0	1.9	0	-1.51	0	0	0	0	0	0	2.02	0
HepG2 hepatocellular carcinoma cell line 500nM TPA treated for 24hr _vs_ DMSO control	GSE28878	Chemical	phorbolol myristate acetate	24	0.5	Hep G2 Cell Line			phorbolol myristate acetate	3.39794		-4.15	-1.77	0	-1.69	0	0	3.32	0	6.15	0	1.4	-2.41	1.44	0	-1.25	3.51	5.35	1.87	-1.48	0	0	4.05	-1.95	2.16	6.22	0	0	-1.73	0	0	0	1.61	-1.6	4.32	-1.91	-1.76	-1.25	1.63
Breast cancer cells (MDA-MB-231) for 30hr with 2uM suberoylanilide hydroxamic acid (SAHA) _vs_ DMSO	GSE60125	Chemical	SAHA	30	0	MDA-MB-231 Cell Line			SAHA	3.39794		6.53	1.32	4.81	1.39	8.07	1.56	-1.44	0	0	1.6	3.31	-1.94	0	3.11	0	1.69	0	1.44	3.42	0	0	2.28	1.47	1.32	1.73	0	0	0	0	0	0	-1.37	1.84	2.29	0	-2.11	0	0
Mammary basal epithelial cells treated 36hr with doxorubicin _vs_ media alone	GSE763	Chemical	Doxorubicin	36	0	Cell line			Doxorubicin	3.39794		0	0	0	0	0	-1.5	-2.01	0	0	3.02	0	1.73	0	0	0	0	-10.6	-2.69	0	0	0	0	2.98	0	0	0	0	0	2.16	0	0	0	0	0	0	0	0	0
HepG2 hepatocellular carcinoma cell line 60uM Anis treated for 48hr _vs_ DMSO control	GSE28878	Chemical	4-anisidine	48	60	Hep G2 Cell Line			4-anisidine	3.39794		2.89	1.44	0	0	-1.25	1.68	4.15	0	2.89	0	0	1.62	0	1.91	1.36	-1.34	0	1.88	3.33	1.82	-1.23	-0.075	0	1.56	0	-1.22	0	0	1.26	0	1.29	1.75	0.125	0	0	0	0	-1.58
Ishikawa cells + 1nM 17-alpha-estradiol 48hr _vs_ vehicle control	GSE11869	Chemical	17a-estradiol	48	0.001	Ishikawa Cell Line			17a-estradiol	3.39794		0	1.46	0	1.36	0	1.26	1.93	0	0	0	0	1.3	0	0	0	-1.59	0	1.51	1.38	1.8	0	0	0	0	-1.6	0	0	0	0	1.32	0	0	0	0	1.31	0	0	0
Tongue SCC-25 cells expressing GFP siRNA - 1uM doxorubicin treated 48hr _vs_ untreated	GSE58074	Chemical	Doxorubicin	48	0	SCC-25 Cell Line			Doxorubicin	3.39794		6.63	0	0	0	0	1.5	0	0	0	1.37	0	2.03	0	0	2.65	0	1.29	0	-2.62	0	3.63	1.53	0	1.27	1.77	1.59	0	0	0	0	0	0	0	0	0	0	0	0
Hepatocyte-like cells derived from ESCs + 72hr 330uM IC10 methapyrilene hydrochloride _vs_ 0.5% DMSO	GSE40117	Chemical	Methapyrilene	72	0	Primary cells - cultured			Methapyrilene	3.39794		1.92	2.45	0	0	0	0	4.89	0	0	0	0	0	-2.34	3.06	0	-1.88	-2.46	1.55	0	2.12	-1.23	-2.75	0	1.37	0	0	2.63	0	0	0	0	1.45	1.43	1.26	1.27	1.36	-1.41	0
Serous epithelial ovarian cancer cells treated 72hr with 5uM 5-azacytidine _vs_ untreated	GSE25427	Chemical	Azacitidine	72	0	Primary cells - cultured			Azacitidine	3.39794		0	1.76	0	0	2.36	0	0	0	0	0	1.31	1.5	0	1.25	0	0	0	0	0	0	0	0	0	-1.22	0	0	1.26	1.24	0	0	1.2	0	0	0	1.38	0	0	0
Aortic endothelial cells (HAECs) treated with 3-oxo-dodecynoyl-homoserine lactone _vs_ vehicle	GSE26295	Chemical	Acyl-Butyrolactones	Not annotated	0	Primary cells - cultured			Acyl-Butyrolactones	3.39794		0	0	1.28	0	0	0	1.49	0	1.26	0	0	0	0	1.43	0	0	1.69	0	0	1.69	0	1.24	0	1.26	1.23	0	2.14	0	0	0	0	0	0	0	0	0	0	0
DHT-stimulated LNCaP cells + polyamide 2 _vs_ unstimulated control	GSE7708	Chemical	polyamide 2	Not annotated	0	LNCaP Clone FGC Cell Line			polyamide 2	3.39794		0	0	2.15	-2.15	0	0	-1.48	0	0	0	0	0	0	1.31	0	-2.34	2.26	0	0	0	0	5.03	1.22	0	-1.47	0	0	0	1.32	1.89	0	1.22	1.55	0	-1.4	1.62	1.38	0
Hepatocellular carcinoma Hep G2 cells treated with SAHA (Vorinostat) _vs_ DMSO control	GSE52232	Chemical	vorinostat	Not annotated	0	Hep G2 Cell Line			vorinostat	3.39794		3.11	0	1.36	1.4	0	2.21	1.61	0	2.26	1.33	4.29	1.37	-1.55	6.4	0	1.46	1.37	0	1.63	-1.34	0	1.21	0	0	0	1.49	2.76	0	0	1.71	0	0	0	0	0	0	0	0
Hepatocytes of female donors treated 8hr with 2000uM enalapril _vs_ 0uM	TG-GATES	Chemical	Enalapril	8	2000	Hepatocytes			Enalapril	3.30103		0	0	0	0	0	0	1.57	0	0	0	0	0	0	0	0	0	-1.3	-1.3	0	0	0	-1.45	0	0	1.29	0	0	0	0	0	0	0	0	0	1.28	0	0	-1.21
Hepatocytes of female donors treated 24hr with 20uM fluphenazine _vs_ 0uM	TG-GATES	Chemical	Fluphenazine	24	20	Hepatocytes			Fluphenazine	3.30103		0	0	1.46	0	0	0	2.19	0	0	0	0	0	1.35	1.24	0	0	0	0	1.38	1.67	0	0	0	0	0	0	1.35	0	0	1.56	1.21	0	0	0	1.22	0	0	0
Hepatocytes of female donors treated 24hr with 600uM methapyrilene _vs_ 0uM	TG-GATES	Chemical	Methapyrilene	24	600	Hepatocytes			Methapyrilene	3.30103		-1.58	-1.61	0	0	0	1.83	0	-1.89	0	-1.93	-1.52	-1.64	0	1.63	0	3.59	1.95	0	0	5	-1.74	1.66	0	1.23	3.22	0	2.34	1.78	0	2.59	0	2.71	0	0	0	-2.22	-1.34	0
HL60 cells + securinine, 18.4uM _vs_ DMSO vehicle	GSE5258	Chemical	securinine	6	0	HL-60 Cell Line			securinine	3.30103		0	0	0	0	0	3.16	2.88	0	0	0	0	4.77	0	0	-1.25	0	0	0	6.89	1.41	0	0	0	-1.52	0	0	-1.7	0	1.38	0	-1.23	0	1.57	0	0	0	0	0
MCF7 cells + noretynodrel, 13.4uM _vs_ DMSO vehicle	GSE5258	Chemical	Norethynodrel	6	0	MCF7 Cell Line			Norethynodrel	3.30103		0	0	0	0	0	1.42	2.41	0	0	0	0	0	0	0	1.22	0	0	1.2	1.39	1.4	0	1.46	0	0	0	0	0	0	0	1.45	0	0	0	0	0	0	0	0
PC3 cells + etacrynic acid, 13.2uM _vs_ DMSO vehicle	GSE5258	Chemical	Ethacrynic Acid	6	0	PC-3 Cell Line [prostate cancer]			Ethacrynic Acid	3.30103		1.3	1.45	0	0	0	1.28	1.66	0	0	0	0	1.31	0	0	0	0	0	1.33	1.43	0	0	0	0	0	1.25	-1.27	0	0	0	0	0	0	0	0	0	0	0	0
MCF7 cells + 3-acetylcoumarin, 21.2uM _vs_ DMSO vehicle	GSE5258	Chemical	3-acetylcoumarin	Not annotated	0	MCF7 Cell Line			3-acetylcoumarin	3.30103		0	1.2	0	1.47	0	1.4	1.35	0	0	0	0	0	0	0	0	-1.21	0	1.22	1.2	1.31	0	0	0	1.22	0	0	0	0	1.24	1.29	0	0	0	0	0	0	0	0
LnCap prostate adenocarcinoma cells treated 6hr with 20uM gedunin _vs_ vehicle	GSE5506	Chemical	gedunin	6	0	LNCaP Cell Line			gedunin	3.30103		1.39	20.3	0	2.23	0	0	10.2	1.24	0	0	0	0	0	0	0	0	0	0	6.26	6.79	0	0	0	0	0	1.85	1.37	0	0	0	0	0	0	0	1.55	0	0	0
Bronchial epithelial BEAS-2B cells - 10hr 10ug/ml outdoor PM10 _vs_ 10hr untreated	GSE34607	Chemical	Particulate Matter	10	0	BEAS-2B Cell Line			Particulate Matter	3.30103		0	0	1.27	0	0	1.22	1.27	0	0	0	0	1.29	0	0	0	0	0	0	1.26	0	0	0	0	0	0	0	-1.24	0	0	0	0	0	0	0	0	0	0	0
Breast carcinoma SUM 159 + 12hr 500nM JQ1 _vs_ DMSO_GPL18573	GSE63582	Chemical	JQ1	12	0	SUM159PT Cell Line			JQ1	3.30103		0	-1.50863	6.79413	0	0	2.56515	1.83474	-2.20915	-1.39137	4.17048	1.3101	2.3054	-1.42221	1.94941	1.44013	1.68518	1.65223	1.90177	1.3748	0	2.97725	1.49001	1.53563	1.38572	2.53843	-4.47501	-6.28898	-1.48425	1.4337	-1.90802	0	1.35759	0	1.84631	1.25165	1.22915	0	1.20831
Mammary luminal epithelial cells treated 12hr with doxorubicin _vs_ media alone	GSE763	Chemical	Doxorubicin	12	0	ZR-75-1 Cell Line			Doxorubicin	3.30103		0	0	0	0	0	0	0	0	0	0	0	1.41	0	0	0	0	0	0	0	0	0	0	3.09	0	0	0	0	0	0	0	0	0	0	2.27	0	0	0	0
A2780 ovarian cancer cells + oxaliplatin IC25 2hr then cultured drug-free 16hr _vs_ untreated 16hr	GSE8057	Chemical	oxaliplatin	16	IC25	A2780 Cell Line			oxaliplatin	3.30103		0	3.1	0	2.49	0	-1.36	0	1.89	0	0	0	0	2.87	0	0	0	0	0	0	0	0	0	4.74	1.28	2.27	0	0	0	0	0	1.32	0	0	0	0	0	0	0
Colorectal cancer cells (LS174T) with dox induced shRNA targeting MIZ1 - 20uM BI8622 16hr _vs_ DMSO	GSE59223	Chemical	BI8622	16	0	LS174T Cell Line			BI8622	3.30103		2.14497	2.12203	0	1.36761	0	1.73674	4.27001	0	2.31988	-1.83382	1.36529	1.46208	0	2.24477	-1.6453	-1.54523	1.51018	1.32999	1.60619	0	0	2.16411	-1.5235	1.68118	0	0	1.4544	1.55904	1.67377	1.42608	1.67356	0	0	0	0	0	2.48046	1.5094
HT-1080 cells + 2-deoxyglucose stress and 10mM metformin 18hr _vs_ untreated control	GSE13548	Chemical	metformin	18	0	HT 1080 Cell Line			metformin	3.30103		0	0	0	0	0	0	0	0	0	1.29	1.5	0	0	-1.49	0	7.54	3.94	0	0	5.41	0	1.58	0	0	0	0	0	0	0	0	0	-2.45	0	0	0	0	1.72	0
HT-1080 cells + 2-deoxyglucose stress and 10mM metformin 18hr _vs_ untreated control	GSE13548	Chemical	metformin	18	0	HT 1080 Cell Line			metformin	3.30103		0	0	0	0	1.93	0	-2.18	0	0	0	0	1.51	0	-1.79	0	0	3.04	0	-2.92	6.79	-4.39	-0.07	-2.22	0	0	0	0	0.35	-2.65	0	1.65	-8.09	1.32	-1.83	-1.73	0	1.6	0
Diffuse_large B cell lymphoma OCI-LY3 cells + 2.56uM mitomycin D for 24hr _vs_ untreated	GSE51068	Chemical	mitomycinD	24	2.56	OCI-LY-3 Cell Line			mitomycinD	3.30103		0	4.16	1.66	0	0	-2.16	0	0	0	1.4	0	-2.01	0	0	-1.45	1.56	0	0	0	0	0	0	2.97	0	0	0	0	-1.5	0	0	0	0	0	0	0	0	0	0
Endometrial cancer RL95-2 cells + 10X IC50 concentration of eribulin for 24hr _vs_ untreated	GSE50832	Chemical	eribulin	24	0	RL95-2 Cell Line			eribulin	3.30103		0	0	0	-1.42	0	0	0	0	1.29	0	-1.28	0	0	0	0	0	0	-1.23	0	0	0	0	0	1.36	0	0	-1.31	0	0	0	0	0	-1.46	0	0	-1.45	0	0
Ovarian cancer OVSAHO cells + 10X IC50 concentration of paclitaxel for 24hr _vs_ untreated	GSE50832	Chemical	Paclitaxel	24	0	OVSAHO Cell Line			Paclitaxel	3.30103		0	1.43	0	0	0	0	1.24	0	0	1.31	-1.27	0	0	0	0	1.34	0	0	0	0	0	-1.48	0	0	0	0	-1.31	0	0	0	0	0	-1.21	0	-1.23	-1.27	-1.25	0
Ovarian cancer OVTOKO cells + 10X IC50 concentration of paclitaxel for 24hr _vs_ untreated	GSE50832	Chemical	Paclitaxel	24	0	OVTOKO Cell Line			Paclitaxel	3.30103		0	0	0	0	0	0	1.53	0	0	0	0	0	1.25	0	0	1.52	0	0	0	-1.21	1.23	-1.57	1.21	0	0	0	0	0	0	0	0	0	0	0	-1.25	0	0	0
HepG2 hepatocellular carcinoma cell line 2mM Resorcinol treated for 24hr _vs_ EtOH control	GSE28878	Chemical	resorcinol	24	2000	Hep G2 Cell Line			resorcinol	3.30103		3.1	1.35	0	0	0	0	-2.94	2.42	0	0	5.76	1.32	1.76	0	0	1.41	2.45	1.79	0	0	1.44	3.16	0	0	3.01	0	1.37	0	1.94	0	0	0	0	0	0	0	0	0
36M2 ovarian serous carcinoma cell line 36hr after treatment with carboplatin _vs_ vehicle	GSE13525	Chemical	Carboplatin	36	0	Cell line			Carboplatin	3.30103		-2.07	-1.69	0	0	0	-1.69	0	0	0	0	0	0	0	0	0	0	0	0	0	1.85	0	0	0	0	1.3	0	0	0	0	0	1.68	0	0	0	0	0	0	0
Breast cancer MCF7 cells treated with 2pM 17beta-estradiol for 48hr _vs_ controls	GSE50705	Chemical	Estradiol	48	2e-06	MCF7 Cell Line			Estradiol	3.30103		0	0	0	0	0	0	-1.49	0	1.58	0	0	0	0	0	1.4	-1.28	0	-1.43	0	0	0	0	0	0	0	0	0	0	0	1.3	0	0	-1.22	0	0	0	0	0
Hep G2 hepatocarcinoma cell line cultured for 48hr with 10nM TCDD _vs_ 0.5% DMSO	E-MEXP-2574	Chemical	Tetrachlorodibenzodioxin	48	0	Hep G2 Cell Line			Tetrachlorodibenzodioxin	3.30103		0	0	0	0	0	0	-7.16	2.61	2.08	1.94	0	2.59	0	0	1.3	3.04	1.7	-1.6	1.6	0	0	2.26	0	1.41	1.73	0	0	1.47	0	2.61	1.43	0	0	0	-1.52	0	0	0
Skin biopsies from nickel-allergic subjects 96hr after nickel-sulfate treatment _vs_ before	GSE6281	Chemical	nickel sulfate	96	0	Primary tissue - fresh or fresh frozen			nickel sulfate	3.30103		0	0	0	0	0	0	0	0	1.33	0	0	0	0	0	1.42	1.51	0	0	0	0	0	1.36	0	0	0	0	0	0	0	0	0	0	0	0	0	0	0	0
HCT 116 p53 KO cells treated with 1nM actinomycin D _vs_ untreated	GSE12459	Chemical	Actinomycin D	Not annotated	0.001	HCT 116 Cell Line			Actinomycin D	3.30103		0	0	0	0	0	0	-2.25	0	0	0	0	0	-2	0	0	0	0	0	0	0	0	0	0	0	0	0	0	0	0	0	0	0	0	0	0	0	0	0
Liver slices precision cut and cultured with diclofenac _vs_ untreated	GSE54255	Chemical	Diclofenac	Not annotated	0	Primary cells - cultured			Diclofenac	3.30103		-26.4	0	1.23	-2.9	0	0	0	-1.48	3.75	0	-2.43	-5.91	0	2.27	-1.86	-6.14	5.64	4.16	0	3.34	0	-6.23	0	-1.24	6.98	0	2.32	0	-5.08	2.11	5.2	1.72	0	0	-1.86	-2.51	0.905	-1.24
Malignant pleural mesothelioma MES1-MM xenografts - 2mg/kg mithramycin 3d/wk for 3wk _vs_ saline	GSE64738	Chemical	Plicamycin	Not annotated	0	Xenograft			Plicamycin	3.30103		2.09	0	-1.63	0	-1.53	0	0	0	0	2.13	0	0	0	1.31	0	0	-1.46	0	0	0	2.76	0	3.09	0	0	0	0	0	0	0	1.45	0	0	1.5	0	-1.41	0	0
THP-1 cell line Daboiatoxin treated _vs_ untreated	GSE7577	Chemical	daboiatoxin	Not annotated	0	THP-1 Cell Line			daboiatoxin	3.30103		0	0	0	0	0	4.08	3.72	0	0	0	0	4.91	0	0	0	0	0	2.06	2.89	0	0	0	0	0	0	0	0	0	0	0	0	0	2.65	0	2.13	0	0	0
Hepatocytes of female donors treated 8hr with 120uM omeprazole _vs_ 0uM	TG-GATES	Chemical	Omeprazole	8	120	Hepatocytes			Omeprazole	3.22185		0	0	0	0	0	0	1.85	0	0	0	0	0	0	0	0	0	0	0	1.49	0	0	0	0	0	0	0	0	0	0	0	2.41	0	0	0	0	0	1.41	0
Hepatocytes of female donors treated 24hr with 2.8uM rifampicin _vs_ 0uM	TG-GATES	Chemical	Rifampin	24	2.8	Hepatocytes			Rifampin	3.22185		0	0	0	0	0	0	1.29	0	0	0	0	0	1.45	0	0	0	0	0	0	0	0	0	0	0	0	0	0	0	0	3.52	2.4	0	0	0	0	0	0	0
HL60 cells + parthenolide, 16.2uM _vs_ DMSO vehicle	GSE5258	Chemical	parthenolide	6	0	HL-60 Cell Line			parthenolide	3.22185		0	0	0	0	0	4.78	6.94	1.47	0	0	0	2.03	0	0	1.28	0	0	1.57	9.83	1.89	0	1.2	0	0	0	0	-2.03	0	0	0	-1.53	0	1.31	0	2.08	0	0	0
Nalm27 line treated with L-asp for 2 hr _vs_ pretreatment	GSE4397	Chemical	Asparagine	2	0	Cell line			Asparagine	3.22185		0	0	0	0	0	0	3.16	0	0	0	0	0	0	0	0	0	0	0	0	2.04	0	0	0	0	-2.63	0	0	0	0	0	0	0	0	0	0	0	0	0
MCF-7 breast cancer cells FGFR2b induced - 1nM estradiol 3hr _vs_ vehicle	GSE48931	Chemical	Estradiol	3	0	MCF7 Cell Line			Estradiol	3.22185		0	0	0	0	0	0	0	0	0	0	0	0	0	0	0	0	0	0	0	1.25	0	0	0	0	1.28	0	0	0	0	2.52	0	0	0	0	0	0	0	0
HepG2 hepatocellular carcinoma cells treated 6hr with 100nM GW7647 _vs_ vehicle	GSE25547	Chemical	GW 7647	6	0	Hep G2 Cell Line			GW 7647	3.22185		0	0	0	0	0	0	2.57	0	1.41	0	0	0	-1.22	0	0	-1.37	1.21	0	0	0	0	0	0	0	0	0	0	0	0	0	1.25	0	0	1.2	0	0	0	0
Lung carcinoma A549 cells - 20uM fasudil treated 6hr _vs_ untreated_GPL16043	GSE60887	Chemical	fasudil	6	0	A549 Cell Line			fasudil	3.22185		0	1.31	0	0	0	0	0	0	0	0	0	0	1.28	0	0	2.25	0	1.48	1.3	0	-1.38	0	1.43	0	1.26	-1.76	0	1.28	1.5	1.29	0	0	0	0	0	-1.23	0	0
Primary hepatocytes + ppar-alpha inhibitor WY14643 6hr _vs_ vehicle control	GSE17251	Chemical	pirinixic acid	6	0	Primary cells - cultured			pirinixic acid	3.22185		0	0	0	0	0	0	1.28	0	0	0	0	0	0	0	0	1.34	0	0	0	0	0	0	0	0	1.21	0	0	0	0	2.08	2.04	0	0	0	0	0	0	0
Dermal fibroblasts (NHDF) - 3uM sphingosine-1-phosphate treated 8hr _vs_ untreated_GPL6480	GSE56308	Chemical	sphingosine 1-phosphate	8	0	Primary cells - cultured			sphingosine 1-phosphate	3.22185		0	-1.36	0	-1.96	0	0	0	0	0	0	-1.23	0	0	0	1.41	0	2.17	0	0	0	0	0	-2.44	0	0	0	0	0	0	1.77	0	0	0	0	0	-1.57	0	0
Breast cancer MCF10A cells in culture - 50mM 2-deoxy-glucose 24hr _vs_ water	GSE59232	Chemical	2-deoxy-glucose tetraacetate	24	0	MCF 10A Cell Line			2-deoxy-glucose tetraacetate	3.22185		4.9	12.9	12.9	8.37	1.87	2.75	7.86	1.59	1.5	0	3.07	2.78	2.84	1.7	-1.57	3.49	2.45	2.75	2.02	1.63	0	-1.51	0	2.76	0	0	1.47	0	1.79	1.88	0	0	0	-1.4	-1.34	0	-1.36	1.45
Colorectal cancer HCT 15 cell line treated 24hr with 0.5uM JQ1 _vs_ DMSO	GSE73318	Chemical	JQ1	24	0	HCT-15 Cell Line			JQ1	3.22185		0	0	7.65093	0	0	2.07553	-1.64743	0	0	0	2.14692	4.11591	0	1.52694	1.42819	0	0	1.59812	1.52222	1.4358	2.31615	1.46613	0	2.17139	1.91146	0	-6.59842	0	1.35585	-2.49114	1.48571	1.50551	0	0	-1.29994	0	0	0
Colorectal cancer SW620 cells + 10uM Y15 (FAK inhibitor) for 24hr _vs_ untreated	GSE53617	Chemical	Y15	24	0	SW 620 Cell Line			Y15	3.22185		0	0	0	0	1.29	2.06	0	0	4.71	0	0	1.76	0	0	0	0	0	0	0	6.25	0	0	0	0	0	0	0	0	0	0	1.63	0	0	0	0	0	0	0
MSK-Leuk1 oral leukoplakia cells treated 24hr with tobacco smoke condensate _vs_ PBS control	GSE10063	Chemical	Tobacco smoke	24	0	Cell line			Tobacco smoke	3.22185		0	1.6	-1.43	1.33	0	1.39	1.82	-2.12	1.95	0	0	1.53	0	0	0	-1.23	0	0	1.36	0	0	0	0	0	-1.38	0	0	0	0	0	0	0	0	-1.21	0	-1.23	1.31	1.21
Neuroblastoma IMR32 cells - 118uM teriflunomide treated 24hr _vs_ DMSO	GSE67338	Chemical	teriflunomide	24	0	IMR-32 Cell Line			teriflunomide	3.22185		0	6.24	1.55	40.5	0	1.74	17.5	1.41	1.45	0	0	3.5	0	1.64	0	0	1.26	1.43	1.77	3.75	1.95	0	1.4	1.8	-3.43	1.45	1.33	0	1.84	1.3	1.49	0	1.26	0	-1.68	-1.54	0	1.22
Ovarian cancer EFO-21 cells + 10X IC50 concentration of eribulin for 24hr _vs_ untreated	GSE50832	Chemical	eribulin	24	0	EFO-21 Cell Line			eribulin	3.22185		0	0	0	0	0	0	-1.66	0	0	0	0	0	0	0	-1.27	-1.64	0	0	0	-1.44	1.31	0	0	1.21	0	0	-1.23	0	0	0	0	-1.34	-1.3	0	0	0	0	0
Swan-71 trophoblast cell line + CoCl2 (200nM) 24hr _vs_ PBS	GSE31679	Chemical	cobaltous chloride	24	0.2	Swan 71 Cell Line			cobaltous chloride	3.22185		0	0	0	1.27	0	1.31	1.41	0	0	0	0	1.74	0	1.47	0	0	0	0	1.43	1.5	0	0	0	0	1.56	0	0	0	1.62	0	0	0	1.26	0	0	0	0	0
Breast cancer MCF7 cells treated with 20pM 17beta-estradiol for 48hr _vs_ controls	GSE50705	Chemical	Estradiol	48	2e-05	MCF7 Cell Line			Estradiol	3.22185		0	0	-1.41	0	-1.68	0	0	0	1.72	-1.54	1.33	-1.27	0	0	1.97	0	0	-1.42	1.63	0	0	1.46	0	0	0	1.22	0	1.31	0	1.58	-1.2	0	-1.23	0	0	0	0	0
Bronchial epithelial AIR-100 cells 48hr post 28min 15% cigarette smoke exposure _vs_ synthetic air	E-MTAB-874	Chemical	Tobacco smoke	48	28	Primary cells - cultured			Tobacco smoke	3.22185		0	0	0	0	0	0	0	0	0	0	0	1.69	0	0	0	0	0	0	0	0	0	0	0	0	0	0	-1.41	0	0	0	0	0	0	0	0	0	1.55	0
LNCaP cells transfected 42hr with SRF siRNA then treated 48hr with 5nM R1881 _vs_ vehicle	GSE22606	Chemical	R-1881	48	0	LNCaP Clone FGC Cell Line			R-1881	3.22185		0	-1.32	5.29	-2.06	0	0	2.45	0	0	-2.73	1.66	2.04	0	1.25	0	-2.26	1.85	0	1.6	1.48	0	4.34	0	0	-3.05	0	0	0	1.57	1.27	0	1.53	1.68	0	-1.49	1.74	1.24	0
LNCaP prostate cancer cells treated with HTI 286 _vs_ vehicle	GSE8325	Chemical	HTI 286	Not annotated	0	LNCaP Cell Line			HTI 286	3.22185		0	0	0	0	0	1.23	0	0	0	0	0	0	0	0	0	0	0	0	1.27	0	0	1.41	0	0	0	0	0	0	0	0	0	0	0	-1.76	-1.27	0	1.27	0
Lung epithelium from smokers exposed in culture to cigarette smoke _vs_ no smoke controls	GSE30660	Chemical	Tobacco smoke	Not annotated	0	Primary cells - cultured			Tobacco smoke	3.22185		1.79	0	0	0	0	1.34	0	0	0	0	0	1.77	-1.4	0	0	1.27	0	1.33	0	2.47	1.92	0	0	0	0	0	0	0	0	1.51	0	0	0	0	0	1.26	0	0
Malignant pleural mesothelioma MES1-MM xenografts - 1mg/kg mithramycin 3d/wk for 3wk _vs_ saline	GSE64738	Chemical	Plicamycin	Not annotated	0	Xenograft			Plicamycin	3.22185		1.86	0	-1.42	0	0	0	0	1.29	0	2.24	0	0	0	1.46	0	0	0	1.22	0	0	3.25	0	3.38	0	-11.5	0	-1.23	0	0	1.2	1.38	0	0	1.5	0	0	0	0
MDA-MB-436 breast cancer cells treated 7d with 10nM AG014699 _vs_ DMSO	GSE34817	Chemical	AG 014699	Not annotated	0	MDA-MB-436 Cell Line			AG 014699	3.22185		0	0	0	0	0	0	0	0	-1.21	0	0	0	0	0	0	0	0	0	0	0	0	1.35	0	0	2.04	0	1.38	0	0	0	0	0	0	0	0	0	0	0
ME16C cell line treated with doxorubicin _vs_ vehicle	GSE3178	Chemical	Doxorubicin	Not annotated	0	hTERT-HME1 Cell Line			Doxorubicin	3.22185		0	0	0	0	0	0	0	0	0	0	0	1.61	0	0	1.53	0	0	0	0	0	0	0	0	0	0	0	0	0	1.54	0	0	0	0	0	0	0	0	0
Prostate cancer LNCaP cells - 10uM MDV3100 treated for 6mo (MDV3100-resistant) _vs_ DMSO control	GSE78201	Chemical	MDV 3100	Not annotated	0	LNCaP Cell Line			MDV 3100	3.22185		34400000000	0	234.8	4.6e+41	0	0	49400000000	-33.1	0	3.36e+122	4.58e+137	0	0	8.49e+20	0	0	0	2.61e+20	6.02e+135	1.76e+55	0	-985000000	0	0	-252	-32800	-3.16e+85	0	-1.28e+34	-6.27e+40	-124	0	0	0	0	0	0	0
HepG2 hepatocellular carcinoma cell line 100uM APAP treated for 24hr _vs_ PBS control	GSE28878	Chemical	Acetaminophen	24	100	Hep G2 Cell Line		TN	Acetaminophen	3.1549		0	0	0	0	0	0	-1.67	1.76	-1.45	1.26	0	0	0	0	0	1.83	1.75	0	0	0	0	2.64	0	0	0	0	0	0	1.46	1.41	0	0	0.175	0	0	0	0	1.57
Hepatocytes of female donors treated 8hr with 200uM naphthyl isothiocyanate _vs_ 0uM	TG-GATES	Chemical	1-Naphthylisothiocyanate	8	200	Hepatocytes			1-Naphthylisothiocyanate	3.1549		1.28	0	0	0	0	1.36	16.3	0	0	0	0	1.27	0	1.52	0	0	-1.26	0	1.31	1.56	0	0	0	0	0	0	0	0	0	0	0	1.41	0	0	0	0	0	0
Hepatocytes of female donors treated 24hr with 25uM nitrofurantoin _vs_ 0uM	TG-GATES	Chemical	Nitrofurantoin	24	25	Hepatocytes			Nitrofurantoin	3.1549		1.28	0	0	0	0	1.36	0	-1.24	0	0	0	1.4	1.21	0	0	0	1.51	0	0	0	0	0	-1.51	0	0	0	0	0	0	0	0	0	0	0	0	0	0	0
Endometrial adenocarcinoma Ishikawa cells with ESR1 H1 - 10nM estradiol for 4hr _vs_ DMSO	GSE56946	Chemical	Estradiol	4	0	Ishikawa Cell Line			Estradiol	3.1549		3.66	0	-1.4	0	0	0	0	0	0	0	0	0	0	1.65	0	1.31	0	0	1.28	0	1.27	0	0	0	-1.39	0	0	0	0	4.66	0	1.54	0	1.23	0	0	1.54	0
Jurkat T-cells 6hr post 200uM Diazinon treatment _vs_ untreated	GSE46909	Chemical	Diazinon	6	0	Jurkat Cell Line			Diazinon	3.1549		0	0	0	1.71	0	1.62	5.14	0	1.79	0	0	1.99	0	2.06	0	-1.36	0	1.7	2.46	0	0	1.29	0	-1.24	0	1.36	1.2	0	0	0	0	0	2.97	0	1.83	0	0	0
Immature dendritic cells treated with Echinacea purpurea extracts for 12hr _vs_ untreated	GSE12259	Chemical	Plant Extracts	12	0	Primary cells - cultured			Plant Extracts	3.1549		0	0	0	1.83	0	0	3.47	0	0	0	0	2.91	0	0	0	1.78	0	0	2	1.24	0	0	0	0	0	0	0	0	0	0	0	0	0	0	0	0	0	0
Ovarian cancer A2780 cells + 10X IC50 concentration of paclitaxel for 24hr _vs_ untreated	GSE50832	Chemical	Paclitaxel	24	0	A2780 Cell Line			Paclitaxel	3.1549		0	0	-1.3	-1.32	0	0	1.68	0	0	0	0	0	0	0	0	0	0	0	0	1.22	2.07	-1.3	2.29	0	1.48	-1.25	-1.39	0	0	0	1.28	0	0	0	0	0	0	0
Ovarian cancer CaOv3 cells + 10X IC50 concentration of eribulin for 24hr _vs_ untreated	GSE50832	Chemical	eribulin	24	0	Caov-3 Cell Line			eribulin	3.1549		0	-1.4	0	-1.21	0	0	0	-1.51	0	0	0	0	0	0	0	0	1.37	0	1.25	0	1.26	0	0	1.21	0	0	-1.38	0	0	0	0	-1.24	-1.52	0	0	-1.39	0	0
MDA-MB-231 treated with short chain fatty acid hexosamine analog-C1OH-But3ManNAc _vs_ ethanol	GSE11407	Chemical	Hexosamines	Not annotated	0	MDA-MB-231 Cell Line			Hexosamines	3.09691		0	0	0	0	1.57	0	1.37	0	0	0	1.21	1.38	0	0	0	0	0	0	1.27	0	0	0	0	0	0	0	0	0	0	0	0	0	0	0	0	0	0	0
Astrocytes from human fetal cortex 6d post 200uM hydrogen peroxide treated 2hr _vs_ untreated	GSE58910	Chemical	hydrogen peroxide	2	0	Primary cells - cultured			hydrogen peroxide	3.09691		0	0	-4.08427	-4.98015	0	0	1.32598	-1.494	2.14711	0	1.28867	0	0	1.54938	0	-2.10687	0	0	2.03784	2.11618	0	1.35898	-1.2489	3.65805	-1.49072	1.87883	-3.34535	0	-1.22561	1.29143	0	0	-1.44803	0	0	0	0	0
Kidney cortex HK2 cell line - 50uM cisplatin treated 6hr _vs_ untreated	GSE69644	Chemical	Cisplatin	6	0	HK-2 Cell Line			Cisplatin	3.09691		0	0	0	0	0	-1.21	1.42	0	-1.98	0	0	1.6	0	1.43	1.8	-1.41	0	0	1.77	1.46	0	-3.01	1.7	0	4.29	0	0	-1.33	0	0	1.63	0	0	0	0	0	0	0
RKO human colorectal carcinoma cells + 5uM 4-hydroxy-2-nonenal (HNE) 6hr _vs_ control 6hr	GSE2397	Chemical	4-hydroxy-2-nonenal	6	0	RKO Cell Line			4-hydroxy-2-nonenal	3.09691		0	0	0	0	0	1.54	2.93	0	0	0	0	1.67	0	0	1.22	0	0	0	1.71	1.26	0	0	0	0	0	0	0	0	0	0	0	0	0	0	0	1.31	0	0
Colon cancer HCT116 cells + 350uM 5-fluorouracil (DNA damage inducer) for 12hr _vs_ untreated	GSE58507	Chemical	5-fluorouracil	12	0	HCT 116 Cell Line			5-fluorouracil	3.09691		3.61239	0	0	0	0	0	-3.56309	0	0	2.58182	0	0	-2.16115	0	0	0	0	0	0	0	0	0	2.50292	0	0	0	0	0	0	0	0	0	0	0	0	0	0	0
SUP-B15 line treated with L-asp for 12 hr _vs_ pretreatment	GSE4397	Chemical	Asparagine	12	0	SUP-B15 Cell Line			Asparagine	3.09691		0	0	0	0	0	0	0	0	0	0	1.4	0	0	0	0	0	0	0	0	0	0	0	0	0	0	0	0	0	0	0	0	0	0	1.34	0	1.48	0	0
HT-1080 cells + 2-deoxyglucose stress and 300uM buformin 18hr _vs_ untreated control	GSE13548	Chemical	buformin	18	0	HT 1080 Cell Line			buformin	3.09691		0	0	0	0	0	0	0	1.49	0	0	0	0	0	0	0	9.23	4.15	0	0	6.45	0	-0.265	0	0	0	0	0	0	0	0	0	-1.97	1.75	0	-3.01	0	0.52	0
HT-1080 cells + 2-deoxyglucose stress and 300uM buformin 18hr _vs_ untreated control	GSE13548	Chemical	buformin	18	0	HT 1080 Cell Line			buformin	3.09691		0	0	0	0	-3.49	1.64	0	0	0	0	0	1.45	0	0	0	27.5	2.7	0	0	9.16	0	0.11	0	0	0	0	0	0.195	-3.05	0	1.62	-2.96	1.37	0	-3.06	0	2.53	0
HT-1080 cells + 2-deoxyglucose stress and 3uM versipelostatin 18hr _vs_ untreated control	GSE13548	Chemical	versipelostatin	18	0	HT 1080 Cell Line			versipelostatin	3.09691		0	0	1.64	0	0	0	0	0	0	0	2.14	0	0	0	0	0.515	0.53	-1.78	0	4.22	0	-2.14	0	0	0	0	0	0	0	0	0	-2.04	0	0	-3.69	0	1.38	0
HT-1080 cells + 2-deoxyglucose stress and 3uM versipelostatin 18hr _vs_ untreated control	GSE13548	Chemical	versipelostatin	18	0	HT 1080 Cell Line			versipelostatin	3.09691		0	0	0	0	0	0	-1.93	0	0	0	0	0	0	-1.39	0	-3.16	0	-1.93	-2.5	4.63	0	-1.99	0	0	0	0	0	0.05	0	0	0	-3.2	0	-1.96	-4.15	0	0	0
Multiple myeloid OPM1 cells treated 19hr with 5nM zalypsis _vs_ control	GSE13662	Chemical	Zalypsis	19	0	OPM-1 Cell Line			Zalypsis	3.09691		0	0	0	0	0	-4.37	-1.36	0	0	0	0	1.89	0	0	0	-4.1	0	0	0	2.25	0	-2.43	0	-2.28	3.46	-0.295	-17.7	0	0	0	2.42	0	-2.2	0	0	-2.16	0	0
Fibrosarcoma HT1080 cells - 0.1uM etoposide treated for 24hr _vs_ DMSO control	GSE59368	Chemical	Etoposide	24	0.1	HT 1080 Cell Line			Etoposide	3.09691		2.38	0	0	0	1.55	0	0	1.48	0	2.01	0	0	0	0	0	0	0	0	0	0	0	1.75	3.1	1.85	0	0	0	0	0	1.2	0	1.22	0	1.39	-1.29	1.25	0	0
Diffuse_large B cell lymphoma OCI-LY3 cells + 0.01uM camptothecin for 24hr _vs_ untreated	GSE51068	Chemical	camptothecin	24	0.01	OCI-LY-3 Cell Line			camptothecin	3.09691		-1.26	3.62	1.31	2.04	0	-1.62	0	0	0	1.24	0	-1.56	0	0	-1.48	1.61	0	0	0	1.87	0	0	2.59	0	0	-1.23	-1.23	-1.3	1.41	1.58	2.39	0	-1.71	0	-1.21	0	1.59	0
Diffuse_large B cell lymphoma OCI-LY3 cells + 100uM monastrol for 24hr _vs_ untreated	GSE51068	Chemical	monastrol	24	100	OCI-LY-3 Cell Line			monastrol	3.09691		0	0	0	0	0	-3.15	1.79	0	0	1.66	0	0	0	1.67	-1.89	1.47	0	-1.85	0	-1.59	0	-1.25	0	0	0	0	0	-1.85	0	0	0	0	-2.38	0	-1.65	-2.1	1.37	0
Melanoma primary tumor IgR3 cell line - 24hr post 10ug/ml cisplatin treated _vs_ untreated	GSE47980	Chemical	Cisplatin	24	0	Cell line			Cisplatin	3.09691		0	0	0	0	0	0	0	0	0	0	0	0	0	0	0	0	0	0	0	0	0	0	0	0	0	0	0	0	0	0	0	0	0	0	0	0	0	0
Ovarian cancer COV434 cells + 10X IC50 concentration of paclitaxel for 24hr _vs_ untreated	GSE50832	Chemical	Paclitaxel	24	0	COV434 Cell Line			Paclitaxel	3.09691		0	0	0	0	0	1.23	1.29	0	0	0	0	0	0	1.23	1.21	-1.46	0	0	0	0	0	-1.56	0	-1.32	0	0	0	0	0	0	0	-1.34	0	0	0	-1.33	0	0
Fibrosarcoma HT1080 cells - 3uM quercetin treated for 24hr _vs_ DMSO control	GSE59368	Chemical	Quercetin	24	3	HT 1080 Cell Line			Quercetin	3.09691		1.89	3.44	0	0	0	1.21	1.69	0	1.21	0	1.27	1.42	0	0	0	1.21	0	1.52	0	0	0	0	0	0	0	0	0	0	0	0	0	0	1.2	0	0	0	0	0
Breast cancer MCF7 cells treated with 16uM genistein for 48hr _vs_ controls	GSE50705	Chemical	genistein	48	16	MCF7 Cell Line			genistein	3.09691		0	1.54	-1.32	0	-2.91	2.17	8.51	0	1.46	-3.14	2.36	0	0	1.22	1.52	1.64	1.5	0	2.61	1.52	1.57	1.28	0	1.26	0	1.71	0	1.31	1.33	1.77	0	1.22	-1.42	0	0	1.37	0	0
Breast cancer MCF7 cells treated with 31.25pM bisphenol A for 48hr _vs_ controls	GSE50705	Chemical	bisphenol A	48	3.125e-05	MCF7 Cell Line			bisphenol A	3.09691		0	0	0	0	0	0	0	0	0	0	1.28	0	0	0	0	0	0	0	0	0	0	0	0	0	0	0	0	0	0	0	0	0	0	0	0	0	0	0
RWPE-1 cells + dihydroxyvitamin D3 48hr _vs_ vehicle control	GSE15947	Chemical	Vitamin D	48	0	RWPE-1 Cell Line			Vitamin D	3.09691		0	5.38	1.35	4.53	0	1.28	0	-2.49	0	-1.26	0	0	0	0	0	0	-1.23	0	0	0	-1.4	0	0	0	1.34	0	1.31	1.44	0	0	0	0	0	0	0	0	0	0
Fibroblasts ESC derived - 10mM EPZ004777 _vs_ untreated_GPL571	GSE29253	Chemical	EPZ004777	Not annotated	0	Primary cells - cultured			EPZ004777	3.09691		0	0	0	0	0	0	1.47	0	0	0	0	1.36	0	0	0	0	0	0	0	0	0	0	0	0	-1.25	0	0	0	0	0	0	0	0	0	0	0	0	0
HCT-116-3-6 cells with siRNA knockdown of lacZ - hydroxyurea treated _vs_ untreated	GSE12242	Chemical	Hydroxyurea	Not annotated	0	HCT 116 Cell Line			Hydroxyurea	3.09691		0	0	0	0	0	-1.26	0	0	0	0	0	-1.23	0	0	1.68	0	0	0	0	0	0	0	1.5	0	0	0	0	1.45	0	0	0	0	0	0	0	0	0	0
Hepatocellular carcinoma cell line HepG2 10uM 5-aza-dCyd treated for 5d _vs_ untreated	GSE35311	Chemical	5-azacytidine	Not annotated	0	Hep G2 Cell Line			5-azacytidine	3.09691		0	-3.71	0	0	0	0	0	0	2.41	0	5.42	0	0	0	0	-2.18	0	0	0	0	0	1.72	0	0	0	0	0	0	0	0	0	0	0	0	0	0	0	0
MCF-10F breast epithelial cells treated 2wk with 10uM BPA _vs_ DMSO vehicle	GSE26884	Chemical	bisphenol A	Not annotated	0	MCF 10F Cell Line			bisphenol A	3.09691		0	0	2.38	1.28	0	0	13.4	0	1.78	0	1.78	1.26	0	0	0	2.03	0	1.31	1.47	2.83	1.27	-1.73	0	0	0	0	0	1.96	2.75	0	1.52	0	1.62	0	1.65	1.67	0	1.21
MCF7 cell line treated with doxorubicin _vs_ vehicle	GSE3178	Chemical	Doxorubicin	Not annotated	0	MCF7 Cell Line			Doxorubicin	3.09691		0	0	-1.46	0	0	0	0	0	0	0	0	0	0	0	0	0	0	0	0	0	0	0	3.74	1.35	0	0	0	1.69	0	0	0	0	0	0	0	0	0	0
Monocytes cultured in IL4 and GM-CSF + 2.5uM rosiglitazone 5d _vs_ freshly isloated monocytes	GSE8658	Chemical	rosiglitazone	Not annotated	0	Primary cells - cultured			rosiglitazone	3.09691		0	1.35	0	1.91	0	3.95	9.06	1.69	-1.68	0	8.57	3.19	0	2.11	2.79	0.415	6.9	1.83	6.57	0	0	3.5	1.31	1.48	0	1.25	4.49	5.76	0	1.4	11.4	2.73	1.37	0	4.02	1.25	1.52	-1.6
Primary keratinocytes in high Ca differentiation conditions _vs_ low Ca growth conditions	GSE18590	Chemical	Calcium	Not annotated	0	Primary cells			Calcium	3.09691		0	1.58	13.5	11.3	0	-1.67	2.71	-1.93	5.84	0	0	-16.2	0	0	-6.01	-5.72	2.97	0	-4.26	0	0	-1.72	2.28	1.27	3.31	0	2.67	6.53	0	0	1.3	0	-3.4	1.81	1.47	0	0	1.59
Prostate cancer R1-AD1 cells with full AR gene - 1nM dihydrotestosterone _vs_ ethanol controls	GSE49196	Chemical	Dihydrotestosterone	Not annotated	0	R1-AD1 Cell Line			Dihydrotestosterone	3.09691		-1.67	0	0	0	0	0	0	0	-1.29	-2.09	0	-1.31	0	0	0	0	0	0	0	0	0	0	0	0	0	0	1.23	0	1.29	0	0	0	-1.4	0	0	0	0	0
THP-1 cell line infected with B. pseudomallei and Daboiatoxin treated _vs_ uninfected untreated	GSE7577	Chemical	daboiatoxin	Not annotated	0	THP-1 Cell Line			daboiatoxin	3.09691		0	1.56	0	0	0	4.91	2.76	0	0	0	0	3.91	0	0	2.16	0	0	0	3.54	1.72	1.2	0	0	1.42	2.56	0	0	0	0	0	-2.05	0	0	0	-1.2	0	0	0
PC3 cells + (+)-isoprenaline, 11uM _vs_ DMSO vehicle	GSE5258	Chemical	Isoproterenol	6	0	PC-3 Cell Line [prostate cancer]			Isoproterenol	3.04576		0	1.49	0	0	0	-1.2	0	0	0	0	0	0	0	0	1.26	0	0	0	0	0	0	0	0	0	0	0	0	0	0	1.27	0	0	0	0	0	0	1.26	0
PC3 cells + menadione, 23.2uM _vs_ DMSO vehicle	GSE5258	Chemical	menadione	6	0	PC-3 Cell Line [prostate cancer]			menadione	3.04576		1.42	0	1.31	1.31	1.48	0	0	0	0	0	0	0	0	0	1.49	1.51	2.21	-1.34	0	2.35	0	-0.135	0	0	8.02	0	1.33	0	0	0	1.35	0	0	0	0	-1.88	0	0
SUP-B15 line treated with L-asp for 2 hr _vs_ pretreatment	GSE4397	Chemical	Asparagine	2	0	SUP-B15 Cell Line			Asparagine	3.04576		0	0	0	0	0	0	2.37	0	0	0	0	0	0	0	0	0	0	1.37	0	1.65	0	0	0	0	0	0	-1.7	0	0	0	0	0	0	0	0	0	0	0
MCF7 breast cancer cells + 4hr 0mM glucose media _vs_ complete media	GSE19123	Chemical	glucose	4	0	MCF7 Cell Line			glucose	3.04576		0	0	-1.65	0	1.61	-1.4	0	0	0	1.56	0	1.66	0	0	0	0	1.22	-1.42	-1.89	1.63	0	1.28	1.69	1.29	0	0	0	0	0	1.43	1.45	1.22	0	0	-1.48	-1.37	1.63	1.29
NB4 leukemic cells - Retinoic Acid (RA) 4hr treated _vs_ control	GSE29213	Chemical	Tretinoin	4	0	NB-4 Cell Line			Tretinoin	3.04576		0	0	0	1.46	0	0	0	1.58	-1.34	0	0	0	0	1.3	0	0	1.91	0	0	0	0	1.4	0	1.34	1.37	0	0	1.23	0	-1.9	2.56	0	0	0	0	0	0	0
Breast carcinoma SUM 159 JQ1-resistant cells + 24hr 500nM JQ1 _vs_ DMSO_GPL11154	GSE63582	Chemical	JQ1	24	0	SUM159PT Cell Line			JQ1	3.04576		0	0	0	0	0	1.73933	0	0	0	0	0	1.62992	0	0	0	0	0	1.52549	0	1.75532	0	0	0	0	0	-1.57983	0	0	0	0	0	0	0	0	0	1.3787	0	0
Endometrial cancer SNG-II cells + 10X IC50 concentration of paclitaxel for 24hr _vs_ untreated	GSE50832	Chemical	Paclitaxel	24	0	SNG-II Cell Line			Paclitaxel	3.04576		0	-1.73	-1.38	-5.27	1.38	1.22	1.87	0	0	1.33	-1.27	-1.25	0	1.54	-1.24	1.54	0	0	0	0	0	0	0	1.76	0	0	-1.42	0	0	0	0	0	-1.44	-1.37	-1.29	-1.22	0	0
MDA-MB-468 breast cancer cells (mutant p53) treated 24hr with Danusertib _vs_ untreated	GSE24547	Chemical	PHA 739358	24	0	MDA-MB-468 Cell Line			PHA 739358	3.04576		0	0	0	0	0	0	-1.5	0	0	0	0	0	0	0	1.3	-1.24	1.32	0	0	0	0	1.38	0	0	0	0	0	0	0	0	0	0	0	0	0	-1.25	0	0
Ovarian cancer A2780 cells + 10X IC50 concentration of eribulin for 24hr _vs_ untreated	GSE50832	Chemical	eribulin	24	0	A2780 Cell Line			eribulin	3.04576		0	0	-1.25	0	0	0	1.67	0	0	0	0	0	0	1.2	0	-1.27	0	0	0	0	2.11	0	2.14	0	1.47	0	-1.36	0	0	0	0	0	0	1.22	0	-1.3	0	0
Ovarian cancer SK-OV-3 cells + 5uM dorsomorphin + 100ng/ml rBMP2 24hr _vs_ rBMP2 only	GSE60135	Chemical	dorsomorphin	24	0	SK-OV-3 Cell Line			dorsomorphin	3.04576		0	-1.92	0	0	0	0	1.29	0	0	0	-1.31	1.28	0	0	0	0	0	0	0	1.62	-1.52	0	0	1.7	0	0	2.13	0	0	0	0	0	0	0	0	0	0	0
Primary adipoocytes 10uM pioglitazone treated for 24hr _vs_ vehicle control_GPL6947	GSE28384	Chemical	pioglitazone	24	0	Primary cells - cultured			pioglitazone	3.04576		0	0	0	0	0	1.39	0	-1.42	0	0	0	0	-1.51	1.33	0	0	-1.2	0	1.46	0	0	0	0	0	0	0	0	1.21	0	-1.21	0	0	0	0	0	0	0	0
TK6 spherocytic spleen cells 1ug/ml vincristine treated 24hr _vs_ untreated	GSE41296	Chemical	Vincristine	24	0	TK6 Cell Line			Vincristine	3.04576		0	0	0	-1.81	1.27	0	2.17	0	-1.24	0	0	0	0	0	-1.29	-0.005	0	0	-1.61	1.22	0	0	2.04	0	0	0	0	0	-1.25	0	0	-1.21	-1.26	0	-1.26	-1.27	0	0
Non-small cell lung cancer cell line H1299 + 1uM azacitidine for 48hr _vs_ control	GSE29077	Chemical	Azacitidine	48	0	NCI-H1299 Cell Line			Azacitidine	3.04576		0	0	0	0	0	1.65	3.68	0	0	0	0	1.6	0	0	0	0	0	1.44	1.4	3.14	0	-1.81	0	0	0	0	1.31	0	0	0	0	0	0	0	0	0	1.31	0
Hepatocellular carcinoma HepG2 cells + 72hr 420uM IC10 nifedipine _vs_ 0.5% DMSO	GSE40117	Chemical	Nifedipine	72	0	Hep G2 Cell Line			Nifedipine	3.04576		0	0	0	-1.89	0	0	0	-4.94	0	0	0	0	0	0	0	0	0	0	0	2.18	0	0.455	0	0	-1.43	0	0	0	0	0	0	0	0	0	0	0	0	-1.29
Immortalized keratinocyte HaCaT cells (HPV-) - 50ug/ml cidofovir for 72hr _vs_ untreated	GSE39293	Chemical	cidofovir	72	0	HaCaT Cell Line			cidofovir	3.04576		0	-1.38	4.03	-1.76	0	0	0	3.68	0	2.91	0	-1.77	0	0	1.28	-1.27	0	1.24	1.52	1.7	1.55	0.1	0	2.46	1.57	0	0	0	0	0	1.23	1.41	-1.55	0	-1.22	-1.46	0	-1.69
Breast cancer MDA-MB-231 cells with luciferase siRNA + 5uM doxorubicin _vs_ untreated controls	GSE25741	Chemical	Doxorubicin	Not annotated	0	MDA-MB-231 Cell Line			Doxorubicin	3.04576		1.24	0	0	0	1.89	0	1.56	1.51	-2.27	0	1.22	2.03	0	2.82	5.76	0	1.35	2.16	0	1.78	1.25	0	0	-1.45	3.04	1.29	-1.27	0	2.41	-1.45	0	1.25	1.29	1.25	1.31	-1.46	1.47	0
CCD-18Co colon fibroblasts + flavanone rich orange extract _vs_ control	GSE15322	Chemical	flavanone	Not annotated	0	CCD 18Co Cell Line			flavanone	3.04576		0	1.24	0	0	0	0	0	0	0	0	0	0	0	0	0	1.37	0	0	0	0	0	1.28	0	0	1.6	0	1.59	0	0	1.29	0	0	0	0	0	0	0	0
Wild type MCF7 + 17b-estradiol 4h _vs_ untreated	GSE5840	Chemical	Estradiol	Not annotated	0	MCF7 Cell Line			Estradiol	3.04576		0	0	0	0	0	-1.76	1.3	0	-2.52	0	0	-1.33	0	0	1.46	4.91	0	0	1.24	2.15	-1.26	2.57	0	-1.48	0	0	0	0	0	1.38	0	0	0	0	-1.34	0	0	-1.79
MCF7 cells + cyproterone, 9.6uM _vs_ DMSO vehicle	GSE5258	Chemical	Cyproterone	6	0	MCF7 Cell Line			Cyproterone	3		0	1.84	1.25	1.31	1.77	0	1.74	0	0	0	0	0	0	0	0	1.45	0	0	1.21	0	0	0	-1.25	0	0	0	0	0	0	1.41	0	0	0	0	-1.23	0	0	0
Breast cancer MCF7 cells expressing IRA - 10nM X10 for 6hr _vs_ vehicle	GSE65398	Chemical	X10	6	0	MCF7 Cell Line			X10	3		0	1.54	-2.03	0	0	0	1.98	0	0	-1.39	0	0	-1.27	1.77	0	1.72	0	0	0	1.66	0	0	0	0	0	1.37	0	1.45	0	0	1.48	0	0	0	0	-1.42	1.5	0
U266 myeloma cells p53 mutant + 40uM PRIMA -1Met 8hr _vs_ DMSO control	GSE46609	Chemical	2-hydroxymethyl-2-methoxymethylazabicyclo(2.2.2)octan-3-one	8	0	U-266B1 Cell Line			2-hydroxymethyl-2-methoxymethylazabicyclo(2.2.2)octan-3-one	3		0	0	0	0	0	0	-1.39	1.93	1.54	0	0	0	0	1.55	6.51	0	0	0	0	1.59	0	0	0	0	-2.03	0	0	0	0	0	0	0	-1.27	0	0	-1.41	0	0
Uveal melanoma Mel290 cell line (GNAQ WT and BRAF WT) Selumetinib treated 8hr _vs_ untreated	GSE33655	Chemical	AZD 6244	8	0	Cell line			AZD 6244	3		0	0	0	0	0	0	0	0	-1.71	0	0	0	0	0	0	0	0	0	0	0	0	0	0	0	0	0	0	0	0	0	0	0	0	0	0	0	0	0
MCF-7 breast cancer cells with AP2gamma knockdown treated 12hr 10nM estradiol _vs_ ethanol vehicle	GSE26740	Chemical	Estradiol	12	0	MCF7 Cell Line			Estradiol	3		0	0	0	0	0	0	0	0	0	1.83	0	0	0	0	0	0	0	0	0	0	0	1.81	0	0	0	0	0	0	0	0	0	0	0	0	0	0	0	0
HepG2 hepatoma cells treated (test center 1) 24hr with 3mM BaP _vs_ DMSO	GSE25936	Chemical	Benzo(a)pyrene	24	0	Hep G2 Cell Line			Benzo(a)pyrene	3		0	3	0	0	3.59	0	0	0	0	2.64	0	0	1.85	0	0	0	0	1.5	0	0	0	0	0	0	1.34	0	0	0	1.49	1.24	0	0	0	1.86	0	-1.48	0	0
Ishikawa cell line (ERÎ±, ERÎ² and PGR positive) 10nM BPA treated for 24hr _vs_ control 24hr	GSE17624	Chemical	bisphenol A	24	0.01	Ishikawa Cell Line			bisphenol A	3		0	0	0	1.27	0	1.25	1.44	0	0	0	0	0	0	1.24	0	0	0	1.23	0	1.26	0	0	0	0	0	0	1.23	0	0	1.31	0	0	0	0	0	0	1.3	0
Mammary luminal epithelial cells treated 24hr with 5-flourouracil _vs_ media alone	GSE763	Chemical	5-Fluorouracil	24	0	MCF7 Cell Line			5-Fluorouracil	3		0	0	0	0	0	0	0	0	0	0	0	2.02	2.01	0	0	0	0	0	0	0	0	3.31	3.07	0	0	0	0	0	0	0	1.77	0	0	0	0	0	0	0
Ovarian cancer OVTOKO cells + 10X IC50 concentration of eribulin for 24hr _vs_ untreated	GSE50832	Chemical	eribulin	24	0	OVTOKO Cell Line			eribulin	3		1.76	0	0	0	1.25	0	1.69	0	0	0	0	0	0	0	0	1.44	0	0	0	-1.21	1.29	-1.38	1.3	0	0	0	0	0	0	0	0	0	0	0	-1.24	-1.22	0	0
Prostate cancer LnCaP cells - 100uM ST045849 (OGT inhibitor) for 24hr _vs_ vehicle	GSE44624	Chemical	ST045849	24	0	LNCaP Cell Line			ST045849	3		0	0	0	1.82	0	1.73	2.48	0	0	0	0	1.5	0	0	0	0	0	1.41	1.38	3.15	0	0	0	0	0	0	1.47	0	0	0	0	0	0	0	0	0	0	0
U2OS osteosarcoma cells treated 24hr - 10uM Nutlin-3 _vs_ 0.1% DMSO	GSE46493	Chemical	nutlin 3	24	0	U-2 OS Cell Line			nutlin 3	3		4.16	0	-2.4	0	2.35	0	-1.48	1.64	-1.24	2.74	0	0	0	0	-1.64	1.53	0	-1.26	1.25	0	0	0	4.41	1.65	0	-1.51	0	0	1.23	1.42	0	0	0	0	0	0	0	0
HepG2 hepatocellular carcinoma cell line 60uM MOCA treated for 24hr _vs_ DMSO control	GSE28878	Chemical	Methylenebis(chloroaniline)	24	60	Hep G2 Cell Line			Methylenebis(chloroaniline)	3		2.08	0	0	0	0	1.52	6.74	-1.64	3.1	0	0	0	1.45	1.62	0	0	1.34	1.98	2.36	0	0	-0.44	0	0	-2.04	0	0	1.25	0	0	0	0	1.48	0	0	0	0	-1.67
Bronchial epithelial AIR-100 cells 48hr post 14min 15% cigarette smoke exposure _vs_ synthetic air	E-MTAB-874	Chemical	Tobacco smoke	48	14	Primary cells - cultured			Tobacco smoke	3		1.93	0	0	0	0	0	0	0	1.49	1.22	0	1.46	0	0	0	0	0	0	0	0	0	0	0	0	0	0	-1.24	0	0	0	0	0	0	0	0	0	0	0
Vaginal tissue from post-menopausal women after 17b-estradiol treatment 3mo _vs_ prior to treatment	GSE11622	Chemical	Estradiol	Not annotated	0	Primary tissue - fresh or fresh frozen			Estradiol	3		2.29	1.46	2.06	1.56	0	0	1.23	-1.91	4.67	0	1.65	4.22	0	0	0	-0.005	0	-1.31	1.28	0	0	-1.25	0	0	1.56	0	1.52	0	0	0	-1.49	0	-1.41	0	1.52	0	-1.39	0
Multiple myeloid MM1S cells treated 9hr with 5nM zalypsis _vs_ control	GSE13662	Chemical	Zalypsis	9	0	MM.1S Cell Line			Zalypsis	2.95861		0	0	0	0	0	0	-18.5	0	0	0	0	1.47	0	0	1.53	0	0	0	0	0	0	-2.17	8.27	0	-2.02	0	-1.63	0	1.71	0	1.74	0	0	0	0	0	0	0
A2780 ovarian cancer cells + oxaliplatin IC10 2hr then cultured drug-free 16hr _vs_ untreated 16hr	GSE8057	Chemical	oxaliplatin	16	IC10	A2780 Cell Line			oxaliplatin	2.95861		0	2.54	0	0	0	0	0	1.64	0	0	0	0	2.54	0	0	0	0	0	0	0	0	0	3.85	0	0	0	0	0	0	0	0	0	0	0	0	0	0	0
Plasmacytoid dendritic cells stimulated 18hr with 0.5uM CpG-C _vs_ untreated	GSE79272	Chemical	CPG-ODN	18	0	Primary cells			CPG-ODN	2.95861		0	5.36336	0	1.53919	0	3.8383	7.32977	0	0	0	0	4.22526	-3.30382	15.2372	3.00778	0	3.28203	0	6.0897	1.31332	0	0	-1.76667	0	0	0	2.00803	20.6946	2.36289	0	1.78027	-4.23335	1.91242	0	2.4087	-1.7214	1.29964	-1.71233
Breast cancer MCF-7 cells sensitive to indole-3-carbinol + 200uM I3C 24hr _vs_ control (DMSO)	GSE55897	Chemical	indole-3-carbinol	24	0	MCF7 Cell Line			indole-3-carbinol	2.95861		0	0	0	2.41	0	-1.55	0	0	-2.39	-1.38	2.1	0	0	2.02	0	0	0	0	1.82	2.93	1.92	0	0	0	3.22	0	0	0	3.21	-1.36	0	0	0	0	0	4.02	0	0
Breast cancer-associated fibroblasts 1d after 24hr treatment with 0.65uM paclitaxel _vs_ untreated	GSE23399	Chemical	Paclitaxel	24	0	Primary cells - cultured			Paclitaxel	2.95861		3.32	1.45	0	1.32	1.21	0	1.34	0	0	0	0	0	0	0	0	0	0	0	0	0	0	1.2	0	0	0	0	0	0	0	0	0	0	0	0	0	0	0	0
Hep G2 hepatocarcinoma cell line cultured for 24hr with 10nM TCDD _vs_ 0.5% DMSO	E-MEXP-2574	Chemical	Tetrachlorodibenzodioxin	24	0	Hep G2 Cell Line			Tetrachlorodibenzodioxin	2.95861		0	0	0	0	0	0	0	0	0	2.11	0	2.35	0	0	1.42	2.33	0	0	0	0	0	1.67	0	0	1.52	0	0	0	0	0	0	0	0	1.33	0	0	0	-1.31
Breast cancer MCF7 cells treated with 10pM 17beta-estradiol for 48hr _vs_ controls	GSE50705	Chemical	Estradiol	48	1e-05	MCF7 Cell Line			Estradiol	2.95861		0	0	-1.32	0	-1.44	0	0	0	1.69	-1.46	0	0	0	0	1.83	0	0	-1.32	1.5	0	0	1.3	0	0	0	0	0	1.39	0	1.52	0	0	1.22	0	0	0	0	-1.2
Colorectal cancer HCT116 cells - 10uM TIC10 treated 48hr _vs_ vehicle control	GSE34194	Chemical	TIC10	48	0	HCT 116 Cell Line			TIC10	2.95861		0	0	0	0	0	0	1.61	0	2.13	0	-1.28	-1.69	0	2.5	-2.34	1.74	0	0	0	0	0	0	0	0	-2.15	0	0	0	-2.08	-1.33	1.28	0	0	0	0	-1.7	0	0
Primary hepatocytes + 50uM Cyclosporin A for 48hr _vs_ DMSO	GSE55881	Chemical	Cyclosporine	48	0	Primary cells - cultured			Cyclosporine	2.95861		0	0	0	0	0	1.72	4.58	-24.2	0	0	0	-2.27	0	0	7.27	0	2.2	-1.88	-4.37	2.37	0	-1.55	-1.76	-2.73	3.26	-2.45	2.82	-1.23	-1.69	-6.08	-1.54	0	0	0	1.2	-2.19	1.39	-1.54
Hepatocytes of female donors treated 8hr with 50uM nitrofurazone _vs_ 0uM	TG-GATES	Chemical	Nitrofurazone	8	50	Hepatocytes			Nitrofurazone	2.92082		1.22	0	0	0	0	0	2.51	-1.22	0	0	0	1.48	0	0	0	0	0	0	1.22	0	0	0	0	0	1.28	0	0	0	0	0	0	0	0	0	0	0	0	0
HL60 cells + oxyphenbutazone, 12.4uM _vs_ DMSO vehicle	GSE5258	Chemical	Oxyphenbutazone	6	0	HL-60 Cell Line			Oxyphenbutazone	2.92082		0	0	0	0	0	1.44	1.25	0	0	0	0	2.53	0	0	0	0	0	0	2.92	0	0	0	0	0	0	0	0	0	0	0	0	0	0	0	1.2	1.41	0	0
SKGT4 adenocarcinoma cell line treated for 4hr 300uM deoxycholic acid _vs_ untreated	GSE13400	Chemical	Deoxycholic Acid	4	300	SK-GT-4 Cell Line			Deoxycholic Acid	2.92082		-8.16	1.41	4.67	0	0	2.02	7.57	0	0	1.26	1.79	-1.58	0	3.81	0	1.61	1.79	1.4	1.94	2.52	0	1.63	-2.63	1.89	0	0	0	3.34	0	-1.52	2.63	0	0	-4.43	0	0	0	0
TK6 spherocytic spleen cells 50uM formaldehyde treated 4hr _vs_ untreated	GSE41296	Chemical	formalin	4	0	TK6 Cell Line			formalin	2.92082		0	-1.2	0	0	0	0	0	0	0	0	0	0	0	0	0	0	0	0	0	1.27	0	-1.23	0	0	0	0	0	0	0	0	0	0	0	0	0	0	0	0
Embryonic kidney SCL60 cells (overexpressing GnRH-R) + 8hr 100nM triptorelin _vs_ vehicle	GSE27467	Chemical	Triptorelin Pamoate	8	0	293 Cell Line			Triptorelin Pamoate	2.92082		0	0	0	0	0	1.3	1.43	1.27	2.9	0	0	-1.47	0	0	2.32	0	0	0	0	2.15	0	1.21	0	1.27	0	0	0	0	0	0	0	0	0	0	0	-1.49	0	-1.35
MCF-7 breast cancer cells FGFR2b induced - 1nM estradiol 12hr _vs_ vehicle	GSE48931	Chemical	Estradiol	12	0	MCF7 Cell Line			Estradiol	2.92082		0	0	0	0	0	0	0	0	0	0	0	0	0	0	1.28	0	0	0	0	2.08	0	1.57	0	0	1.41	0	0	0	0	4.15	0	0	0	0	0	-1.22	-1.21	0
Acute monocytic leukemia THP-1 cells - 2uM GSK126 treated for 24hr _vs_ untreated	GSE71671	Chemical	GSK126	24	0	THP-1 Cell Line			GSK126	2.92082		0	0	0	0	0	4.23	15.2	-1.96	0	0	0	0	0	2.85	0	4.92	1.48	3.04	0	2.14	0	0	0	1.97	0	1.93	0	0	0	1.42	1.51	0	2.9	0	0	0	0	0
Breast adenocarcinoma MCF7 cells 10nM ICI182 24hr and control siRNA - 100nM E2 6hr _vs_ vehicle	GSE37386	Chemical	Estradiol	24	0	MCF7 Cell Line			Estradiol	2.92082		0	0	0	0	0	1.26	0	0	0	0	0	0	0	0	2.08	0	0	0	1.39	1.52	0	1.37	0	0	0	0	0	0	0	2.76	0	0	0	0	0	0	0	0
HCT116 colon cancer cells + hydroxyurea 24hr _vs_ untreated control	GSE3176	Chemical	Hydroxyurea	24	0	HCT 116 Cell Line			Hydroxyurea	2.92082		0	1.26	2.09	0	0	0	0	1.37	0	1.58	0	0	0	0	1.6	0	1.32	0	0	0	0	-1.41	2.79	1.33	0	1.46	0	0	1.5	0	0	0	0	0	-1.55	0	0	0
RWPE-1 cells + dihydroxyvitamin D3 24hr _vs_ vehicle control	GSE15947	Chemical	Vitamin D	24	0	RWPE-1 Cell Line			Vitamin D	2.92082		0	7.23	1.38	4.13	0	0	0	0	0	0	0	0	0	0	0	0	0	0	0	0	-1.24	0	0	1.39	0	0	0	1.55	1.28	0	0	0	0	0	0	0	0	0
TK6 spherocytic spleen cells 4ug/ml vincristine treated 24hr _vs_ untreated	GSE41296	Chemical	Vincristine	24	0	TK6 Cell Line			Vincristine	2.92082		0	-1.31	0	-1.7	0	0	2.26	0	0	0	0	0	0	0	-1.25	0	0	0	-1.28	1.24	0	0	1.37	0	0	0	0	0	-1.46	0	0	0	-1.21	0	-1.28	0	0	0
Breast cancer MCF7 cells treated with 0.1pM 17beta-estradiol for 48hr _vs_ controls	GSE50705	Chemical	Estradiol	48	1e-07	MCF7 Cell Line			Estradiol	2.92082		0	0	0	0	0	0	-1.49	0	1.53	1.44	0	1.28	0	0	1.27	-1.42	0	-1.28	0	0	0	0	0	0	0	0	0	0	0	1.27	-1.24	0	0	0	0	0	0	0
Breast cancer MCF7 cells treated with 100pM 17beta-estradiol for 48hr _vs_ controls	GSE50705	Chemical	Estradiol	48	0.0001	MCF7 Cell Line			Estradiol	2.92082		0	0	-1.76	0	-2.13	1.24	0	0	2.04	-2.06	1.59	-1.49	0	0	2.01	0	1.28	-1.51	1.89	1.44	0	1.5	0	0	0	1.34	0	1.5	1.29	1.65	0	0	-1.38	0	0	-1.22	1.2	0
Breast cancer MCF7 cells treated with 60pM 17beta-estradiol for 48hr _vs_ controls	GSE50705	Chemical	Estradiol	48	6e-05	MCF7 Cell Line			Estradiol	2.92082		0	0	-1.67	0	-1.98	1.26	1.32	0	1.92	-1.93	1.61	-1.58	1.23	0	2.15	0	1.3	-1.44	1.9	1.28	0	1.54	0	0	0	1.33	0	1.4	0	1.5	0	0	-1.35	0	1.22	0	0	-1.22
Megakaryoblastic cell line CHRF-288 +PMA 7d _vs_ untreated	GSE8914	Chemical	phorbolol myristate acetate	168	0	CHRF-288-11 Cell Line			phorbolol myristate acetate	2.92082		0	0	1.76	0	0	0	0	0	0	0	0	0	0	0	0	0	0	0	0	0	0	1.52	0	0	0	0	0	0	0	0	0	0	0	0	0	0	0	0
Breast epithelial trMCF cells transformed subline of MCF10A + 10uM ATRA for 26d _vs_ vehicle (DMSO)	GSE51549	Chemical	Tretinoin	Not annotated	0	Cell line			Tretinoin	2.92082		0	0	0	-2.08	0	1.73	2.17	-3.36	15.7	0	0	0	0	0	0	0	0	1.23	1.77	0	0	0	0	0	0	0	0	0	0	0	0	0	0	0	0	0	1.67	-1.63
Lung adenocarcinoma pathological stage II - tobacco smoker _vs_ non-smoker	GSE31210	Chemical	Tobacco smoke	Not annotated	0	Primary tissue - fresh or fresh frozen			Tobacco smoke	2.92082		0	0	0	0	0	0	0	0	0	0	1.35	0	0	1.37	0	0	0	0	0	0	1.45	0	0	0	0	0	0	0	0	0	0	0	0	0	-1.27	0	0	0
Hepatocytes of female donors treated 8hr with 12uM papaverine _vs_ 0uM	TG-GATES	Chemical	Papaverine	8	12	Hepatocytes			Papaverine	2.88606		-1.57	0	0	0	0	0	-1.74	0	0	0	-1.28	-1.41	0	0	0	0	1.25	1.61	0	0	0	-1.31	0	0	1.32	0	0	0	0	0	0	1.28	0	0	0	0	0	0
MCF7 cells + primaquine, 8.8uM _vs_ DMSO vehicle	GSE5258	Chemical	Primaquine	6	0	MCF7 Cell Line			Primaquine	2.88606		1.48	2.01	0	2.09	0	2.04	-1.97	0	0	0	0	0	1.44	0	1.26	1.63	1.45	-1.36	1.78	1.56	0	-2.69	1.31	0	4.79	0	-1.28	0	1.26	-1.36	0	0	0	0	0	0	0	0
Bronchial epithelial cells (no recovery) treated 1hr with tobacco smoke _vs_ air	E-TABM-127	Chemical	tobacco smoke	1	0	Primary cells - cultured			tobacco smoke	2.88606		0	0	0	1.28	0	0	-3.05	0	0	0	0	0	0	0	0	-2.47	0	-1.54	-2.55	0	0	-3.67	0	0	0	0	-1.64	0	0	0	0	0	-1.49	1.31	0	0	0	0
Lung fibroblasts DTT 3hr _vs_ DTT 0hr	GSE4301	Chemical	Dithiothreitol	3	0	Lung fibroblasts			Dithiothreitol	2.88606		0	0	0	0	0	0	0	1.56	0	0	0	0	0	0	0	0	0	0	0	2.87	0	-1.24	0	0	0	0	0	0	0	0	0	0	0	0	0	0	0	0
Lung fibroblasts DTT 6hr _vs_ DTT 0hr	GSE4301	Chemical	Dithiothreitol	6	0	Lung fibroblasts			Dithiothreitol	2.88606		0	0	0	0	0	0	5.1	1.46	0	0	0	0	0	0	0	0	0	1.83	-1.63	9.94	1.23	0	1.86	0	2.82	0	0	2.06	1.61	0	0	0	0	0	0	0	0	0
Colon cancer HCT116 cells + 350uM 5-fluorouracil (DNA damage inducer) for 12hr _vs_ 4hr	GSE58507	Chemical	5-fluorouracil	12	0	HCT 116 Cell Line			5-fluorouracil	2.88606		3.35999	0	0	0	0	0	-3.71472	0	0	0	0	0	0	0	0	0	0	0	0	0	0	0	0	0	0	0	0	0	0	0	0	0	0	0	0	0	0	0
Normal foreskin fibroblast BJ cells + 12hr 25uM vorinostat _vs_ control (DMSO)	GSE43010	Chemical	vorinostat	12	0	BJ Cell Line [foreskin]			vorinostat	2.88606		0	0	13.4	2.46	0	1.33	-4.27	-1.37	2.45	1.93	1.21	0	0	1.99	1.51	0	0	4.49	0	0	-1.63	2.71	0	0	-1.62	0	1.74	-2.18	0	0	2.49	0	0	1.86	1.41	0	0	0
Colorectal cancer cells (LS174T) with uniduced shRNA targeting MIZ1 - 20uM BI8622 16hr _vs_ DMSO	GSE59223	Chemical	BI8622	16	0	LS174T Cell Line			BI8622	2.88606		2.19693	1.93477	0	1.31635	0	1.53443	3.70606	0	1.81489	-1.81397	0	1.42002	0	1.99061	-2.06803	0	0	1.31468	1.4451	0	0	2.11169	0	1.74253	0	0	1.46911	1.34891	1.70362	1.46458	1.76949	0	0	0	0	0	2.41707	1.67964
Breast cancer Hs578T cells + 10X IC50 concentration of eribulin for 24hr _vs_ untreated	GSE50832	Chemical	eribulin	24	0	Hs 578T Cell Line			eribulin	2.88606		0	0	0	0	0	0	1.52	0	0	0	0	0	0	1.2	0	0	0	0	0	1.34	0	1.2	0	0	0	0	0	0	0	0	0	0	0	0	0	1.57	0	0
Cytotrophoblasts 24hr cultured in 8% oxygen - with 10nM active vitamin D _vs_ untreated	GSE41331	Chemical	Vitamin D	24	0	Primary cells - cultured			Vitamin D	2.88606		0	0	0	-1.22	0	-2.43	0	0	-1.7	0	-2.03	0	0	0	0	0	0	-1.69	0	0	0	0	0	0	-1.41	0	0	0	0	0	-1.38	0	0	0	-1.34	0	0	0
Breast cancer MCF7 cells treated with 0.05pM 17beta-estradiol for 48hr _vs_ controls	GSE50705	Chemical	Estradiol	48	5e-08	MCF7 Cell Line			Estradiol	2.88606		0	0	-1.21	0	0	0	-1.35	0	1.45	1.35	0	1.33	0	0	0	-1.39	0	-1.26	0	0	0	0	0	0	0	0	0	0	0	1.26	0	0	0	0	0	0	0	0
A549 lung cancer cells + PCI-5002 _vs_ vehicle	GSE6972	Chemical	sapphyrin	Not annotated	0	A549 Cell Line			sapphyrin	2.88606		0	0	0	0	0	0	0.225	0	1.54	0	-1.73	0	0	1.39	0	2.59	3	0	1.54	1.58	0	0.015	0	0	1.74	0	0	1.3	-1.3	0	0	0	-1.22	0	0	0	0	0
Anaplastic astrocytomas with high (18)FDG radiotracer uptake _vs_ low uptake_GPL570	GSE21217	Chemical	Fluorodeoxyglucose F18	Not annotated	0	Primary cells			Fluorodeoxyglucose F18	2.88606		1.37	0	-1.43	0	0	1.36	0	2.23	2.02	0	1.77	1.39	0	0	0	3.99	3.39	0	0	-1.33	0	-1.89	-1.73	1.82	6.96	0	0	0	0	0	0	0	0	0	-1.38	0	0	0
Hepatocytes of female donors treated 8hr with 400uM diclofenac _vs_ 0uM	TG-GATES	Chemical	Diclofenac	8	400	Hepatocytes			Diclofenac	2.85387		0	0	0	0	0	1.5	10.9	0	1.42	0	0	0	0	1.34	0	0	0	0	1.41	2.21	0	-1.28	0	0	-1.35	0	0	1.43	0	1.45	1.35	1.21	-1.22	0	0	0	0	0
Hepatocytes of female donors treated 8hr with 40uM hydroxyzine _vs_ 0uM	TG-GATES	Chemical	Hydroxyzine	8	40	Hepatocytes			Hydroxyzine	2.85387		0	0	0	0	0	0	1.24	0	0	0	0	0	1.37	0	0	0	0	0	0	0	0	0	0	0	0	0	1.31	1.41	0	0	0	1.35	0	0	0	0	0	0
Breast cancer MCF7 cells 72hr expressing control siRNA - 24hr 10nM estradiol _vs_ ethanol control	GSE53394	Chemical	Estradiol	24	0	MCF7 Cell Line			Estradiol	2.85387		0	0	0	0	0	0	8.71	0	0	0	0	0	0	0	0	0	0	0	0	0	0	0	0	0	0	0	0	0	0	0	0	0	0	0	0	0	0	0
Colon cancer Caco-2 cells treated 24hr with 10uM Microcystin-LR _vs_ vehicle (EtOH)	GSE29861	Chemical	cyanoginosin LR	24	10	Caco-2 Cell Line			cyanoginosin LR	2.85387		0	-1.38	0	-1.79	0	0	0	0	0	0	0	0	1.76	0	0	0	-1.45	0	2.7	0	0	0	0	0	0	0	0	2.68	-1.68	0	0	0	0	0	0	0	-1.51	0
Diffuse_large B cell lymphoma OCI-LY3 cells + 0.101uM doxorubicin for 24hr _vs_ untreated	GSE51068	Chemical	doxorubicin	24	0.101	OCI-LY-3 Cell Line			doxorubicin	2.85387		0	8	0	2.42	0	-2.27	-2.62	0	-1.37	2.13	0	-2.07	0	-1.2	-1.35	1.93	0	-1.21	0	1.82	-1.23	0	2.96	1.97	0	-1.36	-1.28	-1.57	1.67	1.63	3.43	0	-2.39	0	-1.62	0	1.35	0
MCF-7 breast adenocarcinoma cells 1nM estradiol treated 24hr _vs_ EtOH control	GSE46924	Chemical	Estradiol	24	0	MCF7 Cell Line			Estradiol	2.85387		0	0	-1.31	0	0	0	1.27	0	0	0	0	-2.2	0	0	3.08	1.77	0	-1.23	1.97	1.33	1.84	1.73	0	0	0	0	0	0	1.23	0	0	0	0	0	1.36	0	0	0
Ovarian carcinoma TOV112D cells (p53[R175H] mutant) + 24hr 1uM NSC319726 _vs_ untreated controls	GSE35972	Chemical	NSC319726	24	0	TOV-112D Cell Line			NSC319726	2.85387		0	2.58	0	0	0	0	0	0	0	0	0	2.5	0	0	0	0	1.79	0	0	0	0	0	0	0	0	0	2.25	0	0	0	0	1.53	1.95	0	-1.92	-1.71	0	0
HMEC + DEP 25mcg _vs_ control HMEC	GSE6584	Chemical	Vehicle Emissions	Not annotated	0	HMECs			Vehicle Emissions	2.85387		0	12.4	0	3.06	0	4.8	0	31.6	184	2	0	0	0	4.2	2.98	1.63	1.75	1.45	5.37	6.71	0	3.44	0	0	3.94	0	74.5	0	0	1.51	0	0	1.29	0	0	0	0	0
LNCAP cells TrichostatinA treated _vs_ vehicle treated	GSE8645	Chemical	trichostatin A	Not annotated	0	LNCaP Cell Line			trichostatin A	2.85387		1.72	1.52	1.48	2.69	0	-3.84	0	0	0	1.67	-2.54	-4.31	1.65	0	0	0	1.34	1.3	0	-3.36	0	-3.57	0	0	1.71	1.25	0	0	-1.64	-1.31	0	0	-3.13	0	-1.74	-4.43	0	-1.3
MCF7 cells treated with sangivamycin _vs_ untreated	GSE13477	Chemical	sangivamycin	Not annotated	0	MCF7 Cell Line			sangivamycin	2.85387		0	0	0	0	1.28	0	0	0	0	-4.49	0	0	-1.38	0	-1.4	-8.99	0	-2.94	2.3	0	0	-2.14	0	0	17.3	0	0	-1.35	0	-3.43	0	-1.38	0	0	0	-1.61	0	-1.69
Hepatocytes of female donors treated 24hr with 330uM etoposide _vs_ 0uM	TG-GATES	Chemical	Etoposide	24	330	Hepatocytes		TN	Etoposide	2.82391		-1.43	0	-1.88	0	0	0	0	0	0	0	0	0	1.25	0	0	-1.38	1.28	1.25	0	0	0	1.46	2.96	0	0	0	-1.57	0	1.25	0	1.4	0	0	0	-1.32	0	0	0
Hepatocytes of male donors treated 24hr with 2000uM methimazole _vs_ 0uM	TG-GATES	Chemical	Methimazole	24	2000	Hepatocytes			Methimazole	2.82391		0	-1.22	0	0	0	0	1.23	0	0	-1.27	0	0	0	1.28	0	0	0	1.24	1.22	0	0	0	0	0	0	0	0	0	0	0	0	0	0	0	0	0	0	0
Hepatocytes of female donors treated 8hr with 600uM sulindac _vs_ 0uM	TG-GATES	Chemical	Sulindac	8	600	Hepatocytes			Sulindac	2.82391		-1.34	0	0	0	0	0	1.41	0	0	0	0	0	0	1.34	0	0	1.35	1.22	0	0	0	0	0	0	1.21	0	0	0	0	0	0	0	0	0	0	0	0	0
Hs 294T melanoma cells treated 6hr with 100nM elesclomol _ vs_ vehicle control	GSE11552	Chemical	elesclomol	6	0	Hs 294T Cell Line			elesclomol	2.82391		2.33	2.2	0	0	0	2.72	7.76	1.54	0	0	-1.33	0	3.16	3.01	3.27	1.47	0	3.97	7.51	1.85	0	0	0	0	0	0	0	0	0	0	2.15	0.65	2.15	-2.27	1.26	0	0	0
MCF7 breast cancer cells treated 6hr with 5x IC50 of topo II inhibitor Doxorubicin _vs_ untreated	GSE18552	Chemical	Doxorubicin	6	0	MCF7 Cell Line			Doxorubicin	2.82391		1.63	0	0	-1.25	1.35	0	0	0	0	0	1.2	1.25	-1.31	0	0	1.55	0	0	0	0	2.52	0	4.05	0	0	0	-1.54	0	1.8	0	0	-1.2	0	0	-1.28	0	0	0
HT-1080 cells + 2-deoxyglucose stress and 100uM phenformin 18hr _vs_ untreated control	GSE13548	Chemical	Phenformin	18	0	HT 1080 Cell Line			Phenformin	2.82391		0	0	0	0	0	0	0	0	0	0	1.85	0	0	0	0	12	4.27	-0.33	0	6.31	0	-0.005	0	0	0	0	0	0	-2.23	0	0	-2.73	1.68	0	-3.86	-1.33	2.59	0
HT-1080 cells + 2-deoxyglucose stress and 100uM phenformin 18hr _vs_ untreated control	GSE13548	Chemical	Phenformin	18	0	HT 1080 Cell Line			Phenformin	2.82391		0	0	-5.36	0	2.23	1.4	0.195	0	0	0	0	1.4	0	-1.23	0	10.85	0	0	0	8.52	-3.8	-0.095	0	0	0	0	0	0.03	-4.35	0	1.48	-5.38	0	-2.51	-4.92	0	0.06	0
Fibrosarcoma HT1080 cells - 30uM methyl methanesulfonate treated for 24hr _vs_ DMSO control	GSE59368	Chemical	Methyl Methanesulfonate	24	30	HT 1080 Cell Line			Methyl Methanesulfonate	2.82391		0	1.35	0	0	1.92	0	0	0	0	1.54	-1.35	1.21	0	0	0	0	0	0	0	0	0	0	1.71	0	0	0	-1.43	0	0	0	0	0	0	-1.35	0	0	0	0
HepG2 hepatocellular carcinoma cell line 30uM E2 treated for 48hr _vs_ DMSO control	GSE28878	Chemical	Estradiol	48	30	Hep G2 Cell Line			Estradiol	2.82391		0	0	0	-1.23	1.21	0	0	2.27	1.46	0	0	0	0	0	0	1.68	0	-1.65	0	0	0	1.125	1.57	1.79	0	0	0	0	0	0	1.22	0	1.46	0	0	0	1.29	0
Bone marrow CD34+ cells from HL patients with normal karyotype + 1uM decitabine 72hr _vs_ mock	GSE19610	Chemical	5-azacytidine	72	0	Primary cells - cultured			5-azacytidine	2.82391		0	0	0	0	0	0	1.47	0	0	0	0	1.46	0	0	0	0	0	0	0	0	0	0	2.17	0	0	0	0	0	0	0	0	0	0	0	0	0	0	0
Hepatoma HepaRG cells + 72hr 2.5uM IC10 aflatoxin B1 _vs_ 0.5% DMSO	GSE40117	Chemical	Aflatoxin B1	72	0	HepaRG Cell Line			Aflatoxin B1	2.82391		1.33	0	1.24	0	1.87	0	1.61	-1.67	0	2.71	0	0	0	1.55	1.43	2.17	-1.53	-1.36	0	1.36	0	-1.91	3.84	1.8	-1.29	0	1.29	1.29	0	-2.29	-1.25	1.49	0	1.43	0	0	0	-1.26
A549 cells + 2.5uM sapphyrin PCI-2050 _vs_ mannitol control	GSE6400	Chemical	sapphyrin	Not annotated	0	A549 Cell Line			sapphyrin	2.82391		0	1.743	0	0	0	-1.204	-1.6	0	-1.576	0	0	0	-1.225	0	0	0	-1.571	-1.429	-1.456	-1.565	1.322	-1.273	1.253	0	-1.832	0	-1.407	1.25	0	-2.117	0	0	0	0	-2.995	-1.29	0	1.567
Hepatocytes of female donors treated 24hr with 450uM chloramphenicol _vs_ 0uM	TG-GATES	Chemical	Chloramphenicol	24	450	Hepatocytes			Chloramphenicol	2.79588		0	0	0	0	0	0	0	-1.33	0	0	0	0	1.41	0	0	0	0	1.3	0	0	0	0	0	0	0	0	1.23	0	0	0	0	0	0	0	0	0	0	0
Hepatocytes of female donors treated 24hr with 2000uM tolbutamide _vs_ 0uM	TG-GATES	Chemical	Tolbutamide	24	2000	Hepatocytes			Tolbutamide	2.79588		0	0	0	0	0	0	0	1.21	0	0	0	0	1.39	0	0	0	1.3	0	-1.3	1.37	0	1.48	0	0	1.3	0	0	1.21	0	3.53	2.81	0	0	0	0	0	1.24	0
Colorectal carcinoma cells (Caco-2-HT29-MTX) 100ug/ml TiO2-NB treated 1hr _vs_ untreated control	GSE42069	Chemical	titanium dioxide	1	0	Caco-2 Cell Line			titanium dioxide	2.79588		0	0	0	0	0	0	1.51	0	0	0	0	0	0	0	0	0	0	0	0	0	0	0	0	0	1.24	0	0	0	0	0	0	0	0	0	0	0	0	0
HUVEC cells treated with fenofibrate for 2hr _vs_ untreated	GSE15494	Chemical	Fenofibrate	2	0	HUVECs			Fenofibrate	2.79588		0	0	0	0	0	0	0	0	0	0	0	0	0	0	0	1.31	0	1.49	0	1.74	0	0	0	0	0	0	0	0	0	1.48	0	0	0	0	0	0	0	0
TK6 spherocytic spleen cells 2ug/ml colcemid treated 4hr _vs_ untreated	GSE41296	Chemical	Colcemid	4	0	TK6 Cell Line			Colcemid	2.79588		0	0	0	0	0	0	0	0	0	0	0	0	0	0	0	0	0	0	0	0	0	0	0	0	0	0	0	0	0	0	0	0	0	0	0	0	0	0
Megakaryoblastic cell line CHRF-288 +PMA 6hr _vs_ untreated	GSE8914	Chemical	phorbolol myristate acetate	6	0	CHRF-288-11 Cell Line			phorbolol myristate acetate	2.79588		0	0	2.91	0	0	0	0	0	0	0	0	0	0	0	0	0	0	0	0	0	0	1.92	0	0	0	0	0	0	-1.26	0	1.84	0	0	0	0	0	0	0
Prostate cancer VCaP cells selective deubiquitinase inhibitor WP1130 treated 24hr _vs_ DMSO	GSE53994	Chemical	degrasyn	24	0	VCaP Cell Line			degrasyn	2.79588		8.81	0	-1.74	1.83	0	2.04	9.39	0	42.9	-1.34	1.35	2.78	0	1.65	1.88	6.67	4.6	0	4.19	11.7	4.61	1.91	0	0	13	4.5	0	0	-1.39	-1.8	18.2	0	0	0	0	-1.46	0	1.33
Prostate RWPE cells overexpressing ERG - 500nM I-BET762 24hr _vs_ untreated	GSE55063	Chemical	I-BET762	24	0	RWPE-1 Cell Line			I-BET762	2.79588		-1.24	0	1.32	1.77	0	2.53	0	1.44	0	0	1.33	1.49	0	0	1.26	0	0	0	1.24	0	0	0	1.24	1.23	1.65	0	0	-1.27	0	-1.31	0	0	0	1.33	0	1.27	0	0
Prostate cancer LNCaP cells cultured 48hr - 30uM MK591 treated for 8hr _vs_ untreated	GSE64574	Chemical	MK 0591	48	0	LNCaP Cell Line			MK 0591	2.79588		0	0	0	0	0	1.29	3	0	0	0	-1.94	0	0	0	-1.67	0	0	-1.23	1.74	19.3	0	0	0	0	0	0	0	0	-1.34	-2.59	0	0	0	0	0	0	0	0
A375 melanoma cells carrying shRNA2 anti-BRAF + BRAF inhibitor GDC-0879 _vs_ untreated	GSE13487	Chemical	GDC 0879	Not annotated	0	A-375 Cell Line			GDC 0879	2.79588		0	0	1.29	0	0	0	0	0	0	0	2.51	0	0	0	0	-1.77	-0.025	0	0	2.12	0	-3.54	0	0	11.5	0	-0.31	1.38	0	0	0	-1.55	1.35	0	0	0	0	0
Prostate cancer PC-3 cells - 160uM S-adenosylmethionine treated for 5d _vs_ PBS treated controls	GSE71070	Chemical	S-Adenosylmethionine	Not annotated	0	PC-3 Cell Line [prostate cancer]			S-Adenosylmethionine	2.79588		0	0	-1.59427	0	0	0	-1.95616	0	1.53305	0	0	0	0	1.31363	1.36994	0	1.23125	-1.22593	1.37504	0	0	0	0	0	0	0	0	0	0	0	0	1.30602	0	0	0	0	0	0
MCF7 cells + calmidazolium, 5uM _vs_ DMSO vehicle	GSE5258	Chemical	calmidazolium	6	0	MCF7 Cell Line			calmidazolium	2.76955		0	2.74	0	2.5	0	2.1	5.48	0	0	0	0	0	0	0	0	1.58	0	1.49	2.2	0	0	0	0	0	1.37	-1.27	0	0	0	1.62	0	0	0	0	0	0	0	-1.31
MCF7 cells + rilmenidine, 8.4uM _vs_ DMSO vehicle	GSE5258	Chemical	rilmenidine	6	0	MCF7 Cell Line			rilmenidine	2.76955		0	1.98	0	1.5	0	1.24	1.6	0	0	0	0	0	0	0	0	0	0	0	0	0	0	0	0	0	0	0	0	0	0	0	0	1.2	0	0	0	0	0	0
Kidney HK-2 cells treated with 70uM PCB-153 for 6hr _vs_ 0hr controls	GSE23494	Chemical	PCB 153	6	0	HK-2 Cell Line			PCB 153	2.76955		0	0	0	0	0	0	0	0	0	0	0	0	0	0	0	0	1.44	0	0	0	0	1.35	0	0	-1.41	0	0	0	0	0	1.29	0	0	0	0	0	0	0
BEAS-2B bronchioepithelial cells treated 24hr with 100nM N-OH-PhIP _vs_ DMSO	GSE34635	Chemical	2-amino-1-methyl-6-phenylimidazo(4,5-b)pyridine	24	0.1	BEAS-2B Cell Line			2-amino-1-methyl-6-phenylimidazo(4,5-b)pyridine	2.76955		0	1.29	-1.3	0	0	0	0	-1.44	0	2.21	0	0	0	0	0	0	0	0	0	0	1.72	0	1.96	0	0	0	0	0	0	1.28	0	0	0	0	0	0	0	0
Normal foreskin fibroblast BJ cells + 24hr 25uM vorinostat _vs_ control (DMSO)	GSE43010	Chemical	vorinostat	24	0	BJ Cell Line [foreskin]			vorinostat	2.76955		2.35	0	20.4	3.77	0	1.68	-2.6	-2.09	3.6	3.05	2.14	0	0	3.9	0	-2.62	1.25	9.42	1.91	0	0	2.95	0	0	-2.04	0	1.97	-2.06	0	0	2.18	-1.45	1.79	3.39	1.62	-1.54	0	0
Colon cancer HT 115 cells with UGT1A_i2 shRNA - 0.5uM SN-38 _vs_ vehicle controls	GSE48118	Chemical	SN-38	Not annotated	0	HT 115 Cell Line			SN-38	2.76955		0	0	0	0	0	0	0	0	0	0	1.45	-1.5	0	0	0	0	-1.36	0	0	1.87	0	0	0	0	2.27	0	1.61	0	0	-1.58	0	0	-1.48	0	0	0	0	0
H295R adrenocortical carcinoma cells + 2-OH-BDE47 _vs_ untreated	GSE8588	Chemical	2-OH-BDE47	Not annotated	0	NCI-H295R Cell Line			2-OH-BDE47	2.76955		0	0	0	0	0	1.55	5.78	-1.88	3.78	0	-2.55	0	0	1.55	-1.63	1.89	0	1.45	0	4.06	0	0	0	0	0	-2.18	0	0	0	-1.51	2.89	-1.29	0	0	0	0	1.48	0
NSCLC cell lines + 5-aza-2deoxycytidine 100nM _vs_ HBEC control	GSE6695	Chemical	5-azacytidine	Not annotated	0	Cell line			5-azacytidine	2.76955		0	0	0	0	0	0	0	0	0	0	0	0	0	0	0	0	0	0	0	0	0	0	0	-1.52	0	0	0	0	0	0	0	2.56	0	0	0	-0.16	0	-1.77
Liposarcoma LiSa-2 cells + DMSO + CDDO 6hr _vs_ 0hr	GSE3643	Chemical	1-(2-cyano-3,12-dioxooleana-1,9-dien-28-oyl) imidazole	6	0	LiSa-2 Cell Line			1-(2-cyano-3,12-dioxooleana-1,9-dien-28-oyl) imidazole	2.74473		0	1.38	0	0	0	0	0	-1.22	0	0	0	0	0	1.8	0	0	0	0	0	0	0	0	0	0	0	0	0	0	0	0	0	0	0	0	0	0	0	0
A2780 ovarian cancer cells + oxaliplatin IC75 2hr then cultured drug-free 16hr _vs_ untreated 16hr	GSE8057	Chemical	oxaliplatin	16	IC75	A2780 Cell Line			oxaliplatin	2.74473		0	3.35	0	2.49	0	-1.31	0	2.38	0	0	0	0	3.08	0	0	1.24	0	0	0	0	0	0	5.72	1.54	3.15	0	0	0	1.73	0	0	0	0	0	0	0	0	0
Breast cancer MCF-7 cells + 10X IC50 concentration of paclitaxel for 24hr _vs_ untreated	GSE50832	Chemical	Paclitaxel	24	0	MCF7 Cell Line			Paclitaxel	2.74473		0	0	0	0	0	0	1.88	0	0	0	0	0	0	0	0	0	1.29	0	0	0	0	0	0	0	0	0	0	0	0	0	0	0	0	0	0	0	0	0
Endometrial cancer KLE cells + 10X IC50 concentration of eribulin for 24hr _vs_ untreated	GSE50832	Chemical	eribulin	24	0	KLE Cell Line			eribulin	2.74473		-2.01	0	0	0	2.01	1.2	0	0	2.46	0	0	0	0	1.35	0	-1.58	1.7	0	0	0	0	1.29	0	1.3	0	0	0	0	0	0	0	0	0	-1.34	-1.31	0	0	0
Prostate cancer PC-3 cells - 0uM methionine media treated 24hr _vs_ 200uM methionine control media	GSE62673	Chemical	Methionine	24	0	PC-3 Cell Line [prostate cancer]			Methionine	2.74473		0	0	0	-3.28	2.71	1.39	3.17	0	0	-1.78	0	1.41	1.34	0	-2.09	0	4.06	0	0	7.22	-1.43	-1.83	-1.65	0	4.26	0	-1.36	0	-1.26	0	-1.91	0	-2.31	0	1.6	-2.34	0	1.93
Prostate cancer PC-3 cells - 5uM methionine media treated 24hr _vs_ 200uM methionine control media	GSE62673	Chemical	Methionine	24	5	PC-3 Cell Line [prostate cancer]			Methionine	2.74473		1.53	0	1.7	-1.99	2.82	1.6	3.9	0	0	0	0	1.87	0	0	-1.9	-1.49	3.34	1.2	0	5.34	0	-1.79	-1.65	0	2.88	-1.34	-1.43	0	1.27	0	-1.88	0	-1.86	0	1.73	-1.91	0	1.74
MCF7 cells + nordihydroguaiaretic acid, 1uM _vs_ DMSO vehicle	GSE5258	Chemical	Nordihydroguaiaretic Acid	6	0	MCF7 Cell Line			Nordihydroguaiaretic Acid	2.72125		0	0	0	1.35	0	1.28	1.6	-1.22	0	0	0	1.3	-1.38	0	1.27	1.42	0	0	1.3	0	0	1.26	0	1.28	0	0	0	0	1.25	1.26	0	0	0	0	0	1.29	0	0
B-lymphoma U937 cells treated with NO-releasing prodrug JS-K for 1.5hr _vs_ vehicle	GSE42344	Chemical	Nitric Oxide	1.5	0	U-937 Cell Line			Nitric Oxide	2.72125		0	0	0	0	0	0	1.86	0	1.75	0	0	1.7	0	1.3	1.31	1.25	0	1.22	1.68	0	0	0	0	0	0	0	0	0	0	0	0	0	1.22	0	0	-1.49	0	-1.41
Epidermal keratinocytes cultured for 4hr with 0.1um dexamethasone _vs_ no treatment	GSE26487	Chemical	Dexamethasone	4	0	Primary cells			Dexamethasone	2.72125		0	1.29	0	1.67	0	0	0	0	0	0	0	0	0	0	0	0	0	2.46	0	0	0	0	0	0	0	0	0	0	0	0	0	0	0	0	0	0	0	0
Dendritic cells sorted BDCA1+ from blood + 6hr 30mg/mL Gardasil _vs_ media_GPL10558	GSE44722	Chemical	Gardasil	6	0	0			Gardasil	2.72125		0	0	0	0	0	2.87	2.26	0	-2.63	0	0	1.8	0	2.68	2.22	3.59	2.98	0	4.18	2.79	0	2.23	0	0	1.66	0	3.21	0	0	0	0	0	1.54	0	-1.56	2.98	-1.83	-1.75
Macrophages treated 6hr with 100ug glucan from baker's yeast _vs_ untreated controls	GSE32282	Chemical	beta-1,3-glucan	6	0	Primary cells - cultured			beta-1,3-glucan	2.72125		0	0	0	0	0	3.16	2.48	0	0	0	0	0	0	0	0	1.66	4.63	0	3.35	1.58	0	0	0	0	7.77	0	0	2.01	0	0	1.25	0	0	0	0	0	0	0
LP9 mesothelial cells exposed 8hr to 5ug/cm2 crocidolite asbestos _vs_ untreated	GSE14034	Chemical	Asbestos, Crocidolite	8	0	Meso LP9 Cell Line			Asbestos, Crocidolite	2.72125		0	0	1.22	-1.37	0	0	3.06	0	0	0	0	0	0	0	0	0	0	1.33	1.47	2.34	0	1.47	-1.35	0	1.8	0	0	0	0	0	-1.36	0	0	0	-1.55	-1.31	0	0
Hepatocellular carcinoma HepaRG cells - 0.345mM Benzoin 24hr _vs_ DMSO control	GSE48990	Chemical	Benzoin	24	0	HepaRG Cell Line			Benzoin	2.72125		0	0	0	0	0	0	0	0	0	0	0	0	0	0	0	0	0	0	0	0	0	0	0	0	0	0	0	0	0	0	1.68	0	0	0	0	0	0	0
HTETOP cells + 100uM dexrazosane 24hr _vs_ control	GSE14886	Chemical	Dexazosane	24	0	Cell line			Dexazosane	2.72125		0	0	0	0	0	0	0	0	0	1.34	0	0	0	0	0	0	0	0	0	0	0	0	1.99	1.44	0	0	0	0	0	0	0	0	0	0	-1.39	0	0	0
Breast cancer MDA-MB-231 cells with FOXM1 siRNA + 36hr 5uM doxorubicin _vs_ untreated controls	GSE25741	Chemical	Doxorubicin	36	0	MDA-MB-231 Cell Line			Doxorubicin	2.72125		0	0	0	-1.59	2.02	1.37	2.41	1.32	-1.24	0	0	2.56	0	2.92	4.26	0	1.69	2.94	0	1.64	1.28	0	1.4	0	1.42	0	0	0	2.08	0	0	0	0	0	0	0	0	0
HepG2 hepatocellular carcinoma cell line 5uM DES treated for 48hr _vs_ EtOH control	GSE28878	Chemical	Diethylstilbestrol	48	5	Hep G2 Cell Line			Diethylstilbestrol	2.72125		2.1	1.31	0	0	0	1.35	1.6	0	1.42	0	2.66	1.59	0	0	0	1.66	0	1.61	1.67	0	0	-1.3	0	0	1.83	0	0	0	0	0	0	0	0	0	1.77	1.34	0	0
Hepatocytes of female donors treated 8hr with 15uM perhexiline _vs_ 0uM	TG-GATES	Chemical	Perhexiline	8	15	Hepatocytes			Perhexiline	2.69897		0	0	0	0	1.35	0	3.07	0	0	0	0	0	0	0	0	0	0	0	0	1.34	0	1.25	0	0	-2.04	0	1.49	0	0	0	0	1.62	0	0	0	0	0	0
HEK293 cells overexpression p65-S547A mutant - etoposide treated 4hr _vs_ untreated	GSE33990	Chemical	Etoposide	4	0	293 Cell Line			Etoposide	2.69897		0	0	0	0	0	0	0	0	0	0	0	0	0	0	0	0	0	0	0	0	0	0	0	0	1.36	0	0	0	0	0	0	0	0	0	0	0	0	0
SUP-B15 line treated with L-asp for 4 hr _vs_ pretreatment	GSE4397	Chemical	Asparagine	4	0	SUP-B15 Cell Line			Asparagine	2.69897		0	0	0	0	0	0	4.19	0	0	0	0	0	0	0	0	0	0	0	0	1.86	0	1.21	0	0	0	0	-1.68	0	0	0	1.45	0	0	0	0	1.46	0	0
B lymphocyte cell line dexamethasone treated 8hr _vs_ ethanol treated control	GSE29342	Chemical	Dexamethasone	8	0	Cell line			Dexamethasone	2.69897		0	0	0	0	0	0	0	0	0	0	0	0	0	0	0	0	0	0	0	0	0	0	0	0	0	0	0	0	0	0	0	0	0	0	0	0	0	0
Dermal fibroblasts (C18) - 3uM sphingosine-1-phosphate treated 8hr _vs_ untreated_GPL6480	GSE56308	Chemical	sphingosine 1-phosphate	8	0	Primary cells - cultured			sphingosine 1-phosphate	2.69897		0	-2.41	0	-3.52	0	0	0	0	0	0	-1.47	0	0	0	1.28	0	2.54	0	-1.39	3.38	-2.39	2.23	-3.23	0	0	0	1.99	2.08	0	2.44	2.02	0	0	-2.02	-1.48	0	0	0
Immortalized mammary epithelial line ME16C treated 12hr with doxorubicin _vs_ untreated	GSE1647	Chemical	Doxorubicin	12	0	hTERT-HME1 Cell Line			Doxorubicin	2.69897		0	0	0	0	0	1.65	0	0	0	0	0	0	0	0	0	0	0	0	0	0	0	2.18	3.54	0	0	0	0	0	0	0	0	0	3.36	0	0	0	0	0
Endometrial cancer MFE-280 cells + 10X IC50 concentration of paclitaxel for 24hr _vs_ untreated	GSE50832	Chemical	Paclitaxel	24	0	MFE-280 Cell Line			Paclitaxel	2.69897		0	1.27	0	1.26	0	0	0	0	0	0	0	1.2	0	0	0	0	0	-1.26	0	0	1.49	0	0	0	1.39	0	-1.31	0	0	0	0	0	0	0	0	0	0	0
Fibroblast IMR90 cells vector 5d - 100nM etoposide 24hr acute DNA damage response _vs_ growing	GSE53379	Chemical	etoposide	24	0	IMR-90 Cell Line			etoposide	2.69897		0	0	0	1.67	0	0	1.34	0	1.4	1.49	1.56	0	0	0	0	0	0	0	1.37	2.32	0	0	7.49	1.56	-1.22	0	0	0	0	0	0	0	0	0	0	0	1.23	1.23
PBMCs of male Chinese workers with 14mo occupational benzene exposure >10ppm _vs_ 0ppm	GSE21862	Chemical	Benzene	Not annotated	>10ppm	Blood fraction			Benzene	2.69897		0	0	0	0	0	0	0	0	1.61	0	0	0	0	0	0	0	0	0	0	0	0	0	0	0	1.6	0	0	0	0	0	0	0	0	0	0	0	0	0
MCF7 cells + Prestwick-1082, 12uM _vs_ DMSO vehicle	GSE5258	Chemical	Prestwick-1082	6	0	MCF7 Cell Line			Prestwick-1082	2.67778		0	0	-1.2	1.84	0	1.56	2.58	0	0	0	0	0	0	0	0	0	0	1.21	1.7	1.31	0	0	0	1.53	0	0	0	0	0	1.23	1.25	0	0	0	1.27	1.27	0	0
Immature dendritic cells treated with Echinacea purpurea extracts for 4hr _vs_ untreated	GSE12259	Chemical	Plant Extracts	4	0	Primary cells - cultured			Plant Extracts	2.67778		0	0	0	1.8	0	0	7.34	0	0	0	0	2.25	0	0	0	1.59	0	0	4.08	0	0	0	0	0	0	0	0	0	0	0	0	0	0	0	0	0	0	0
Breast cancer MCF7 cells expressing IRA - 10nM glargine for 6hr _vs_ vehicle	GSE65398	Chemical	glargine	6	0	MCF7 Cell Line			glargine	2.67778		0	1.6	-1.43	0	0	0	3.18	0	1.23	-1.34	0	0	0	1.76	0	2.35	0	0	0	1.55	0	0	0	0	0	0	0	1.35	0	0	1.41	0	0	0	0	-1.22	1.44	-1.24
Uveal melanoma 92.1 cell line (GNAQ mutant) Selumetinib treated 8hr _vs_ untreated	GSE33655	Chemical	AZD 6244	8	0	92.1 Cell Line			AZD 6244	2.67778		0	0	0	0	0	0	0	0	0	0	0	0	0	-1.34	1.2	0	0	-1.41	0	1.58	0	0	0	0	0	0	0	0	0	0	0	0	0	0	0	0	1.33	0
Hepatocytes of female donors treated 8hr with 40uM chlormadinone _vs_ 0uM	TG-GATES	Chemical	Chlormadinone Acetate	8	40	Hepatocytes			Chlormadinone Acetate	2.65758		0	0	0	0	0	0	1.23	0	0	0	0	0	0	0	0	0	-1.28	-1.25	0	0	0	0	0	0	-1.23	0	-1.51	0	0	0	0	0	0	0	0	0	0	0
Primary mesothelial HPM4 cells, pleural + 5ug/cm2 crocidolite asbestos for 8hr _vs_ unexposed	GSE63966	Chemical	Asbestos, Crocidolite	8	0	Cell line			Asbestos, Crocidolite	2.65758		0	2.08792	0	0	0	0	2.52225	0	0	0	0	0	0	0	1.46974	0	0	0	2.29035	2.57431	-1.53158	1.41326	-1.44017	1.26347	0	0	0	0	0	1.96909	0	1.56728	0	0	0	0	0	0
HepG2 hepatocellular carcinoma cell line 10mM DEHP treated for 24hr _vs_ DMSO control	GSE28878	Chemical	Diethylhexyl Phthalate	24	10000	Hep G2 Cell Line			Diethylhexyl Phthalate	2.65758		0	1.34	0	0	1.23	0	1.59	0	0	1.23	0	0	1.76	0	-1.22	2.06	1.86	-1.32	0	1.38	0	0.59	0	1.25	0	1.4	0	0	0	1.38	1.28	0	1.38	1.22	0	-1.6	1.39	1.47
MCF7 cells + 100nM endoxifen 24hr _vs_ ethanol control	GSE43702	Chemical	4-hydroxy-N-desmethyltamoxifen	24	0	MCF7 Cell Line			4-hydroxy-N-desmethyltamoxifen	2.65758		0	0	0	0	0	0	0	0	0	0	0	0	0	0	0	0	1.36	0	0	1.77	0	0	1.34	0	0	0	0	0	0	1.51	1.48	0	1.3	0	-1.61	0	0	1.25
HCT116 diploid colon carcinoma cells treated 36hr with cisplatin + UCN-01 _vs_ untreated	E-TABM-172	Chemical	Cisplatin	36	0	HCT 116 Cell Line			Cisplatin	2.65758		0	0	0	0	0	0	-2.2	0	0	0	0	-1.52	-1.26	0	1.48	0	0	0	0	0	0	0	3.12	1.41	0	0	0	0	0	0	0	0	0	0	0	0	0	0
Non-small cell lung cancer cell line H1299 + 3uM azacitidine for 48hr _vs_ control	GSE29077	Chemical	Azacitidine	48	0	NCI-H1299 Cell Line			Azacitidine	2.65758		0	0	0	0	0	2.32	3.88	0	0	0	0	1.8	0	0	0	0	0	2.1	2.03	5.13	0	-2.07	0	0	-2.42	0	1.73	0	0	0	1.47	0	0	0	0	0	1.27	0
MCF7 cells + monorden, 0.1uM _vs_ DMSO vehicle	GSE5258	Chemical	monorden	6	0	MCF7 Cell Line			monorden	2.63827		0	1.77	0	2.06	-0.055	1.52	3.29	0	0	0	0	0	0	0	0	0	1.42	1.51	1.62	1.25	-1.26	-1.35	-1.37	-1.41	1.47	1.65	1.28	0	1.49	-1.28	0	0	0	0	1.37	1.52	0	0
Breast cancer MCF7 cells PR-ER+ expressing PRB - 100nM estradiol treated 6hr _vs_ ethanol	GSE45643	Chemical	Estradiol	6	0	MCF7 Cell Line			Estradiol	2.63827		0	0	-1.62	-1.36	0	1.24	0	0	0	0	0	-2.93	0	1.28	2.11	-1.23	0	0	1.53	3.11	0	1.3	0	0	-2.73	0	-1.55	0	0	2.72	0	0	0	0	0	0	-1.27	0
Multiple myeloma RPMI8226 melphalan-resistant cells treated 6hr with melphalan _vs_ untreated	GSE60970	Chemical	Melphalan	6	0	RPMI 8226 Cell Line			Melphalan	2.63827		0	0	0	0	0	-1.26	0	0	0	0	0	0	0	0	1.24	0	0	-1.22	0	0	0	-1.31	0	0	0	-1.24	-1.4	1.21	1.41	0	0	0	0	0	0	1.22	0	0
HepG2 hepatocellular carcinoma cell line 30uM E2 treated for 24hr _vs_ DMSO control	GSE28878	Chemical	Estradiol	24	30	Hep G2 Cell Line			Estradiol	2.63827		0	0	0	0	1.26	0	0	0	0	1.29	0	0	-1.65	0	0	1.3	0	0	0	0	1.29	0	0	0	-1.36	1.29	0	0	0	0	0	0	-1.37	1.25	0	0	0	0
Hepatocellular carcinoma no iron deposition _vs_ adjacent normal with iron	E-MEXP-84	Chemical	Iron	Not annotated	0	Primary tissue - fresh or fresh frozen			Iron	2.63827		9.31044	0	3.246	2.23982	0	2.45846	0	-1.98225	-1.56984	0	0	2.07098	0	2.1067	0	0	0	0	0	0	2.19751	-1.87569	0	0	0	0	2.38677	2.17858	0	-1.50954	-2.401	0	1.52926	0	1.76509	0	0	0
Malignant melanoma A375 cells uninduced control shRNA - 100nM HSP990 3hr _vs_ DMSO treatment	GSE44867	Chemical	HSP990	3	0	A-375 Cell Line			HSP990	2.61979		0	0	0	0	0	0	2.41	0	0	0	0	0	0	0	0	0	0	0	1.32	0	0	0	0	0	0	0	0	0	0	0	0	0	0	0	0	0	0	0
NB4 leukemic cells treated with 25uM AraC 16hr + 10nM RA 4hr _vs_ control	GSE29213	Chemical	Tretinoin	4	0	NB-4 Cell Line			Tretinoin	2.61979		0	1.37	1.25	4.56	0	0	2.79	0	2.57	0	0	0	0	0	0	0	7.83	0	0	0	0	0	0	2.89	6.87	0	0	1.2	0	-2.28	2.68	0	0	0	0	0	1.32	-1.6
Diffuse_large B cell lymphoma OCI-LY3 cells + 50uM monastrol for 24hr _vs_ untreated	GSE51068	Chemical	monastrol	24	50	OCI-LY-3 Cell Line			monastrol	2.61979		0	0	0	0	0	0	0	0	0	0	0	0	0	0	-1.69	1.49	0	0	-1.54	0	0	1.71	0	0	0	0	1.24	0	0	0	0	0	0	0	-1.45	0	1.28	0
Endometrial cancer HEC-88nu cells + 10X IC50 concentration of paclitaxel for 24hr _vs_ untreated	GSE50832	Chemical	paclitaxel	24	0	HEC-88nu Cell Line			paclitaxel	2.61979		0	0	0	0	0	0	-1.35	0	1.24	0	0	-1.35	0	0	0	0	0	0	0	0	0	0	-1.2	0	1.28	0	0	0	-1.37	0	0	0	-1.23	0	0	0	0	0
MCF7 cells treated 24hr with 1nM estradiol _vs_ vehicle	GSE27375	Chemical	Estradiol	24	0	MCF7 Cell Line			Estradiol	2.61979		0	0	0	0	-2.32	0	0	0	0	0	0	-1.37	0	0	1.55	1.56	0	0	0	2.33	0	0	0	0	0	0	0	0	1.5	1.53	0	0	0	0	0	0	0	0
Normal lung WI-38 cell line exposed 24hr to 0.5uM BPDE _vs_ vehicle control	GSE19510	Chemical	7,8-Dihydro-7,8-dihydroxybenzo(a)pyrene 9,10-oxide	24	0.5	WI 38 Cell Line			7,8-Dihydro-7,8-dihydroxybenzo(a)pyrene 9,10-oxide	2.61979		3.16	0	0	0	1.55	0	0	0	0	2.82	1.9	0	0	0	1.5	2.01	-2.01	0	-1.69	0	3.32	0	3.32	1.59	-1.52	0	0	0	0	0	0	0	1.59	0	-1.84	0	0	0
Prostate cancer PC-3 cells - 1uM methionine media treated 24hr _vs_ 200uM methionine control media	GSE62673	Chemical	Methionine	24	1	PC-3 Cell Line [prostate cancer]			Methionine	2.61979		1.43	0	1.29	-3.14	2.61	1.44	3.38	0	0	0	0	1.5	1.27	0	-2.22	-1.54	3.65	0	0	6.69	0	-1.99	-1.77	0	4.19	-1.25	-1.23	0	0	0	-1.9	0	-2.17	0	1.72	-1.96	0	1.92
Alveolar adenocarcinoma A549 cells - 1% hexanal treated 48hr _vs_ DMSO control	GSE56005	Chemical	n-hexanal	48	0	A549 Cell Line			n-hexanal	2.61979		0	0	4.62	0	0	0	0	0	0	1.26	0	0	0	0	0	0	0	0	0	0	0	0	0	0	0	0	0	0	0	0	0	0	0	0	0	0	0	0
Embryonic H9 stem cell line - 1mM valproic acid treated 1d _vs_ DMSO	GSE64123	Chemical	Valproic Acid	Not annotated	0	H9 Stem Cell Line			Valproic Acid	2.61979		0	2.55	1.75	6.36	1.45	1.34	1.8	-1.37	2.05	1.85	1.26	-1.6	0	1.65	1.24	1.41	1.3	0	1.2	0	1.86	1.2	1.22	2.88	-1.57	1.71	3.07	-1.25	1.89	-1.4	0	-1.41	1.38	1.49	1.21	1.47	-1.55	0
T24 bladder cancer cells hypericin with light activation and PD169316 _vs_ no light activation	E-MEXP-1220	Chemical	hypericin	Not annotated	0	T24 Cell Line			hypericin	2.61979		0	0	0	0	0	1.98	5.81	0	0	0	0	0	0	0	0	2.2	4.09	2.25	2.35	3.46	0	-1.46	-1.31	0	0	0	1.94	0	0	0	0	0	0	0	-1.31	-1.22	1.72	0
MCF7 cells + nifedipine, 11.6uM _vs_ DMSO vehicle	GSE5258	Chemical	Nifedipine	6	0	MCF7 Cell Line			Nifedipine	2.60206		1.27	0	0	1.86	0	1.45	2.17	0	0	0	0	0	0	0	0	1.46	0	0	1.43	0	0	-1.44	0	0	0	0	0	0	1.26	0	0	0	0	0	0	0	0	0
PC3 cells + ethoxyquin, 18.4uM _vs_ DMSO vehicle	GSE5258	Chemical	Ethoxyquin	6	0	PC-3 Cell Line [prostate cancer]			Ethoxyquin	2.60206		1.24	0	0	1.23	1.35	0	1.3	0	0	0	0	0	0	0	0	0	0	1.25	0	0	0	1.33	0	0	0	1.49	0	0	0	0	1.36	0	0	0	0	0	0	-1.67
Cardiomyocytes - 6hr after 1hr treatment with 0.1uM VX _vs_ 0uM VX	GSE33325	Chemical	VX	6	0	Cell line			VX	2.60206		0	0	1.32	0	0	0	-3.59	0	0	0	0	-1.31	0	-1.41	0	1.46	0	0	1.32	-1.51	0	0	0	0	0	0	1.21	-1.28	0	0	0	0	0	1.45	0	0	0	0
Endometrial cancer MFE-296 cells + 10X IC50 concentration of paclitaxel for 24hr _vs_ untreated	GSE50832	Chemical	Paclitaxel	24	0	MFE-296 Cell Line			Paclitaxel	2.60206		0	0	1.29	0	0	0	1.39	0	0	0	0	0	0	1.21	0	-1.47	0	0	-1.33	1.41	0	-1.3	0	0	0	0	-1.25	0	0	0	0	0	0	0	-1.21	-1.23	0	0
Osteosarcoma U-2 OS cells grown 24hr without glutamine _vs_ with glutamine	GSE59931	Chemical	Glutamine	24	0	U-2 OS Cell Line			Glutamine	2.60206		-2.15	-4.11	0	-11.4	-1.72	-1.28	1.45	0	1.9	2.75	-2.39	-2.62	0	-1.4	-2.45	-6.76	0	0	-1.6	3.08	-1.26	1.28	-1.8	-1.64	0	-3.02	1.56	-2.27	0	-1.59	0	2.29	-1.54	-1.61	0	-2.61	1.41	0
Renal cortex + 24hr no renal function pre-dialysis uremic plasma with 10nM probenecid _vs_ without	GSE45709	Chemical	Probenecid	24	0	Primary cells - cultured			Probenecid	2.60206		0	0	0	0	0	1.46	1.49	0	0	0	0	0	0	1.31	0	0	0	0	1.25	0	0	0	0	0	-2.01	0	-1.36	0	0	0	0	1.23	0	0	0	0	0	0
Gastric cancer AGS cell line 0.01% ornithogalum treated for 36hr _vs_ ethanol control	GSE54658	Chemical	Ornithogalum glycoside	36	0	AGS Cell Line			Ornithogalum glycoside	2.60206		0	0	0	0	0	1.74	-4.43	0	0	0	0	0	0	0	2.64	0	0	0	0	0	0	1.52	1.4	0	0	0	0	0	0	-1.45	-1.82	0	-1.45	0	-2.07	0	-1.44	-1.78
PC3 cells + pyrvinium, 3.4uM _vs_ DMSO vehicle	GSE5258	Chemical	pyrvinium	6	0	PC-3 Cell Line [prostate cancer]			pyrvinium	2.58503		0	0	0	0	0	0	5.4	0	0	0	0	0	0	0	0	-1.23	0	1.5	0	2.11	0	0	0	-1.29	0	0	0	0	0	-1.34	1.7	0	0	0	0	0	0	0
HBEC bronchial epithelial cells treated 3hr with compound 1 _vs_ vehicle_GPL6884	GSE35117	Chemical	compound 1	3	0	Primary cells			compound 1	2.58503		0	0	0	0	0	0	0	0	0	0	0	0	0	0	0	0	0	0	0	0	0	0	0	0	0	0	0	0	0	0	0	0	0	0	0	0	0	0
Primary hepatocytes treated 6hr with 10uM VX _vs_ untreated controls	GSE33606	Chemical	VX	6	0	Primary cells			VX	2.58503		0	0	-1.58	0	0	0	0	1.82	0	0	0	0	1.28	1.33	0	1.57	-1.79	2.07	1.48	0	1.43	0	0	-1.61	-1.55	0	0	1.4	0	0	-1.3	1.2	1.26	0	1.57	1.32	0	0
Bone marrow monocytes CD14+, healthy - 0.01uM bio-active form of vitamin D for 24hr _vs_ ethanol	GSE56490	Chemical	Vitamin D	24	0	Primary cells - cultured			Vitamin D	2.58503		0	0	0	0	0	0	2.77	0	6.22	0	0	2.57	0	0	0	1.42	2.78	1.44	1.95	0	0	0	0	1.6	0	0	-1.67	1.3	0	0	-1.44	0	0	0	0	0	0	0
Breast cancer MCF-7 cells + 10X IC50 concentration of eribulin for 24hr _vs_ untreated	GSE50832	Chemical	eribulin	24	0	MCF7 Cell Line			eribulin	2.58503		0	0	1.29	0	0	0	1.46	0	0	0	0	0	0	0	0	0	0	0	0	0	0	0	0	0	1.2	0	0	0	0	0	0	0	0	0	0	0	0	0
Megakaryoblastic cell line CHRF-288 +PMA 1d _vs_ untreated	GSE8914	Chemical	phorbolol myristate acetate	24	0	CHRF-288-11 Cell Line			phorbolol myristate acetate	2.58503		0	0	4.18	0	0	0	0	0	0	0	0	0	0	0	0	0	0	0	0	0	0	0	0	0	0	0	0	0	-1.49	0	2.84	0	0	0	0	0	0	0
Glioma stem cells treated with 2uM cannabidiol 48hr _vs_ vehicle control	GSE57978	Chemical	Cannabidiol	48	0	Primary cells - cultured			Cannabidiol	2.58503		0	0	0	0	0	0	3.25	0	0	0	0	1.49	0	0	0	0	0	0	0	2.47	0	0	0	1.36	0	0	0	0	0	0	0	1.24	1.3	0	0	0	0	0
Hepatocytes of female donors treated 24hr with 15uM thioridazine _vs_ 0uM	TG-GATES	Chemical	Thioridazine	24	15	Hepatocytes			Thioridazine	2.56864		0	0	0	0	0	0	2.2	0	0	0	0	0	1.46	0	0	0	0	0	0	1.4	0	-1.32	-1.55	0	0	0	1.21	0	0	3.59	1.66	0	0	0	0	0	0	0
Ishikawa cells + 1nM 17-alpha-estradiol 24hr _vs_ vehicle control	GSE11869	Chemical	17a-estradiol	24	0.001	Ishikawa Cell Line			17a-estradiol	2.56864		0	0	0	0	0	0	1.27	0	0	0	0	0	0	0	0	0	0	1.25	0	1.44	0	-1.2	0	0	1.61	0	0	0	0	1.47	0	0	0	0	0	0	-1.3	0
Melanoma primary tumor Me4405 cell line - 24hr post 10ug/ml cisplatin treated _vs_ untreated	GSE47980	Chemical	Cisplatin	24	0	ME4405 Cell Line			Cisplatin	2.56864		0	0	0	0	0	1.39	0	0	0	0	1.74	0	0	2.91	0	-1.8	-7.28	0	0	3.44	0	-1.46	0	0	6.96	0	0	2	2.76	0	1.22	0	0	0	0	1.46	0	0
Ovarian cancer OVCAR-4 cells + 10X IC50 concentration of paclitaxel for 24hr _vs_ untreated	GSE50832	Chemical	Paclitaxel	24	0	OVCAR-4 Cell Line			Paclitaxel	2.56864		0	0	1.45	0	0	1.21	1.88	0	1.77	0	-1.28	0	0	0	0	-1.64	0	0	1.26	0	0	0	0	1.38	0	0	-1.63	0	0	0	0	0	-1.42	0	0	0	0	0
Hepatocyte-like cells derived from ESCs + 72hr 5.5mM IC10 tolbutamide _vs_ 0.5% DMSO	GSE40117	Chemical	Tolbutamide	72	0	Primary cells - cultured			Tolbutamide	2.56864		0	3.04	0	0	0	0	1.25	0	-1.7	0	1.46	-1.31	-1.51	0	0	0	0	0	0	0	0	-2.11	0	0	0	1.44	-1.26	0	0	0	0	0	0	-1.33	-1.65	0	0	-1.29
Hepatoma HepaRG cells + 72hr 75uM IC10 methapyrilene hydrochloride _vs_ 0.5% DMSO	GSE40117	Chemical	Methapyrilene	72	0	HepaRG Cell Line			Methapyrilene	2.56864		0	0	-1.86	0	0	0	-1.29	0	1.36	0	0	0	1.22	0	0	0	0	-1.23	0	1.38	0	-2.2	0	0	0	1.21	1.26	0	0	1.52	0	0	0	0	0	-1.23	0	1.25
MCF7 cells treated with doxorubicin _vs_ untreated	GSE13477	Chemical	doxorubicin	Not annotated	0	MCF7 Cell Line			doxorubicin	2.56864		21	0	-2.04	0	0	1.56	-1.9	0	0	-2.31	0	1.74	0	0	0	-2.11	4.22	0	0	2.61	28.5	-1.44	12.1	1.93	5.83	0	0	-1.4	2.02	-1.7	0	0	-1.39	0	0	-1.82	-1.25	-1.49
Neuroblastoma cell line SH-SY5Y + tunicamycin _vs_ DMSO	GSE24500	Chemical	Tunicamycin	Not annotated	0	SH-SY5Y Cell Line			Tunicamycin	2.56864		0	0	-1.33	0	0	-1.28	0	0	0	1.25	0	1.28	0	-1.2	-1.68	0	0	0	0	4.46	0	0	2	2.43	0	-1.47	0	0	0	0	0	0	0	0	-1.41	0	0	0
Lymphoblastoid AH LCL cells - 1mM valproic acid (VPA) treated for 120min _vs_ untreated	GSE65297	Chemical	Valproic Acid	2	0	Cell line			Valproic Acid	2.55284		0	1.89	0	1.6	1.52	1.29	-2.09	0	0	0	2.69	-1.41	0	1.28	1.29	-1.7	2.48	-1.26	0	0	0	0	0	0	5.44	-1.24	0	-1.62	0	0	0	1.81	0	0	1.64	0	0	0
HepG2 hepatocellular carcinoma cell line 2mM ANAC treated for 12hr _vs_ DMSO control	GSE28878	Chemical	Anthranilic Acids	12	2000	Hep G2 Cell Line			Anthranilic Acids	2.55284		0	0	0	0	0	0	0	1.62	0	1.21	0	0	0	1.32	0	1.76	1.29	0	0	1.29	0	1.98	0	0	0	0	0	0	1.22	0	0	0	1.58	0	0	0	1.33	1.44
Breast cancer MCF7 cells 72hr expressing MAPK7 siRNA - 24hr 10nM estradiol _vs_ ethanol control	GSE53394	Chemical	Estradiol	24	0	MCF7 Cell Line			Estradiol	2.55284		0	0	0	0	0	0	0	0	0	0	0	0	0	0	2.01	0	0	0	0	0	0	0	0	0	0	0	0	0	0	-1.9	0	0	0	0	0	0	0	0
Lung cancer NCIH460 cells 24hr post 6Gy radiation - smoke extract 2hr _vs_ no smoke	GSE42172	Chemical	Tobacco smoke extract	24	0	NCI-H460 Cell Line			Tobacco smoke extract	2.55284		0	0	1.43	0	0	0	0	0	1.27	0	1.41	0	0	0	1.3	1.43	0	0	1.59	0	1.31	0	0	0	0	0	0	1.2	0	0	0	0	0	0	0	2.08	0	0
Breast epithelial malignant T2-4 cell line in glucose free medium _vs_ normal medium	GSE50444	Chemical	Glucose	Not annotated	0	Cell line			Glucose	2.55284		0	-2.52	0	0	0	4.82	0	3.79	0	0	0	0	0	0	0	-3.72	0	2.86	0	4.07	0	-1.77	0	0	0	0	0	0	0	1.75	0	0	4.77	0	2.87	0	0	1.47
Monocyte derived dendritic cells matured via galectin-1 _vs_ vehicle	GSE4984	Chemical	Galectin 1	Not annotated	0	0			Galectin 1	2.55284		0	0	0	0	0	0	4.62	0	0	1.2	0	0	0	0	0	0	0	-2.6	0	1.89	1.9	-3.17	0	2.79	3.24	0	-2.46	2.54	-1.69	0	1.58	0	0	0	-1.59	-3.12	0	0
Peripheral blood mononuclear cells treated with 15uM 1-2-4-benzenetriol _vs_ untreated control	GSE7664	Chemical	1-2-4-benzenetriol	Not annotated	0	Blood fraction			1-2-4-benzenetriol	2.55284		0	3.25	0	1.9	0	1.83	2.51	0	0	0	0	1.7	0	0	1.32	0	0	1.31	1.65	1.28	0	0	1.54	0	2.2	0	1.37	0	0	0	0	0	1.49	0	0	0	0	0
Squamous cell carcinoma of tongue CAL27 cells + 56uM spironolactone for 3d _vs_ vehicle (DMSO)	GSE50010	Chemical	Spironolactone	Not annotated	0	CAL 27 Cell Line			Spironolactone	2.55284		0	0	0	0	0	0	0	0	0	2.52	1.75	0	0	0	0	0	0	0	0	0	0	2.35	0	0	0	0	-4.3	0	0	0	0	0	0	0	0	0	1.82	0
MCF7 cells + tolazoline, 20.4uM _vs_ DMSO vehicle	GSE5258	Chemical	Tolazoline	6	0	MCF7 Cell Line			Tolazoline	2.5376		0	0	0	0	0	0	-1.62	0	0	0	0	0	0	0	0	0	0	0	0	0	0	-1.7	0	0	0	0	0	0	0	0	1.25	1.39	0	0	0	0	0	0
Nasal epithelial cells incubated 4hr with 100uM formaldehyde _vs_ 4hr untreated	GSE21477	Chemical	formalin	4	100	Primary cells - cultured			formalin	2.5376		0	0	0	0	0	0	0	0	0	0	0	0	0	0	0	0	0	0	0	0	1.96	0	0	0	0	0	0	0	0	0	0	0	0	0	0	0	0	0
Diffuse_large B cell lymphoma OCI-LY3 cells + 22uM rapamycin for 12hr _vs_ untreated	GSE51068	Chemical	rapamycin	12	22	OCI-LY-3 Cell Line			rapamycin	2.5376		0	0	0	0	0	0	5.33	0	0	0	0	-1.6	0	2.07	0	0	0	-1.78	0	2.85	0	0	-1.78	0	0	0	0	0	0	0	-1.84	0	0	0	0	-1.71	0	0
B-cell lymphoma cell line - auranofin treated for 24hr _vs_ DMSO control	GSE60408	Chemical	auranofin	24	0	B-cell lymphoma			auranofin	2.5376		0	0	0	0	0	0	0	0	0	0	0	0	0	3.3	0	0	0	2.12	0	0	0	0	0	0	0	0	0	0	0	0	0	0	1.73	0	0	0	0	0
MCF-7 breast cancer cells treated 6hr with 100nM estradiol _vs_ vehicle	GSE11791	Chemical	Estradiol	6	0	MCF7 Cell Line			Estradiol	2.52288		0	0	0	0	0	0	3.72	0	0	0	0	0	0	0	1.93	0	0	0	1.26	1.73	0	2.52	0	0	0	0	0	0	0	3.68	0	0	0	0	0	0	0	0
Ishikawa cells + 1uM 17-alpha-estradiol 24hr _vs_ vehicle control	GSE11869	Chemical	17a-estradiol	24	1	Ishikawa Cell Line			17a-estradiol	2.52288		0	0	0	0	0	0	1.24	0	0	0	0	0	0	0	0	0	0	1.33	0	1.47	0	0	0	0	1.62	0	0	0	0	1.45	0	0	0	0	0	0	-1.33	0
Ovarian cancer CaOv3 cells + 10X IC50 concentration of paclitaxel for 24hr _vs_ untreated	GSE50832	Chemical	Paclitaxel	24	0	Caov-3 Cell Line			Paclitaxel	2.52288		0	-1.2	0	0	0	0	0	-1.43	0	1.31	0	1.2	0	0	1.27	0	1.49	0	0	0	1.24	-1.4	0	0	0	0	-1.66	0	0	0	0	-1.27	-1.55	0	0	-1.43	0	0
Hepatocellular carcinoma HepG2 cells + 72hr 90uM IC10 Wy-14643 _vs_ 0.5% DMSO	GSE40117	Chemical	WY 14,643	72	0	Hep G2 Cell Line			WY 14,643	2.52288		1.83	1.28	1.64	0	1.36	0	-2.18	1.85	0	0	2.21	1.43	1.33	0	0	0	0	0	0	-1.63	0	1.3	1.55	0	0	1.46	0	0	0	1.38	0	0	1.66	-1.2	0	1.4	0	0
Hepatocytes of female donors treated 8hr with 50uM acetamidofluorene _vs_ 0uM	TG-GATES	Chemical	2-Acetylaminofluorene	8	50	Hepatocytes			2-Acetylaminofluorene	2.50864		0	0	0	0	0	0	0	0	0	0	0	0	0	0	0	0	0	0	1.21	0	0	0	0	0	0	0	0	0	0	0	0	0	0	0	0	0	1.27	0
PC3 cells + quercetin, 11.8uM _vs_ DMSO vehicle	GSE5258	Chemical	Quercetin	6	0	PC-3 Cell Line [prostate cancer]			Quercetin	2.50864		0	0	0	0	0	0	1.52	0	0	0	0	0	0	0	0	0	0	0	0	0	0	0	0	1.34	0	0	0	0	0	0	1.42	0	0	0	0	0	0	0
PC3 cells + spiperone, 10.2uM _vs_ DMSO vehicle	GSE5258	Chemical	Spiperone	6	0	PC-3 Cell Line [prostate cancer]			Spiperone	2.50864		0	0	0	-1.71	0	1.66	3.97	0	0	0	0	0	0	0	0	1.21	1.87	2.81	1.47	3.32	0	0	-1.37	0	1.2	0	0	0	0	0	-1.24	0	0	0	0	0	0	0
Blood cells in culture - 200uM formaldehyde 4hr _vs_ before treatment	GSE27263	Chemical	formalin	4	0	Primary cells - cultured			formalin	2.50864		0	0	0	0	0	0	2.32	0	0	-1.56	0	0	0	1.6	0	0.03	0	0	0	1.29	0	-1.55	0	0	1.51	-1.26	-1.49	1.2	0	0	0	0	-1.35	0	0	0	0	0
U2OS osteosarcoma cells expressing S134A mutant GR - 100nM Dexamethasone 6hr _vs_ vehicle control	GSE28912	Chemical	Dexamethasone	6	0	U-2 OS Cell Line			Dexamethasone	2.50864		0	1.49	-3.8	1.47	0	-3.49	-1.9	-1.27	-5.11	-2.15	0	-1.73	0	-2.96	0	2.7	0	-1.38	0	-1.8	0	-2.05	0	0	4.05	-1.65	-2.1	-1.47	-1.34	-3.29	0	0	-1.45	-2.82	-2.58	0	0	-1.41
Hep G2 hepatocarcinoma cell line cultured for 12hr with 10nM aflatoxin B1 _vs_ 0.5% DMSO	E-MEXP-2574	Chemical	Aflatoxin B1	12	0	Hep G2 Cell Line			Aflatoxin B1	2.50864		0	0	0	0	0	0	0	1.26	0	0	0	0	0	0	0	0	0	0	0	0	1.34	0	1.59	1.5	0	0	0	0	0	0	0	0	0	0	0	0	0	0
Primary adipoocytes 10uM nTZDpa treated for 24hr _vs_ vehicle control_GPL6947	GSE28384	Chemical	5-chloro-1-(4-chlorobenzyl)-3-(phenylthio)indole-2-carboxylic acid	24	0	Primary cells - cultured			5-chloro-1-(4-chlorobenzyl)-3-(phenylthio)indole-2-carboxylic acid	2.50864		0	0	0	-1.27	0	0	0	-1.28	0	0	0	-1.22	-1.2	0	0	0	0	0	0	0	0	0	0	0	-1.29	0	0	0	0	0	0	0	0	0	0	-1.2	0	0
Breast cancer cells MCF-7 expressing ERB and ERA siRNA + 1uM liquiritigenin _vs_ vehicle	GSE56066	Chemical	liquiritigenin	Not annotated	0	MCF7 Cell Line			liquiritigenin	2.50864		0	0	0	0	0	1.60016	2.43247	0	0	-1.27141	0	0	1.60552	0	1.42174	1.23417	1.59155	0	0	0	0	1.48289	1.32968	1.90379	0	1.36161	0	0	0	-1.31397	0	0	0	0	0	0	0	0
Human amnion epithelial FL cells + 50nM BPDE 10hr _vs_ vehicle	GSE10979	Chemical	7,8-Dihydro-7,8-dihydroxybenzo(a)pyrene 9,10-oxide	10	0	Cell line			7,8-Dihydro-7,8-dihydroxybenzo(a)pyrene 9,10-oxide	2.49485		0	-1.39	0	-1.4	0	-1.24	-3.84	0	0	0	-1.53	0	-1.56	0	0	-1.64	0	-1.42	-1.36	0	0	-1.84	0	0	0	1.28	0	0	0	0	0	0	0	0	-1.88	0	0	0
U251 MG glioma cells + enzastaurin for 18hr _vs_ vehicle	GSE11285	Chemical	enzastaurin	18	0	U-251 MG Cell Line			enzastaurin	2.49485		0	0	0	-1.67	0	-1.27	1.39	0	0	-1.31	0	-1.55	1.52	1.34	0	0	0	0	0	1.7	0	1.41	0	-1.3	0	0	1.97	0	0	0	0	1.4	0	0	-1.25	0	0	0
Breast cancer UACC-893 cells + 10X IC50 concentration of paclitaxel for 24hr _vs_ untreated	GSE50832	Chemical	Paclitaxel	24	0	UACC893 Cell Line			Paclitaxel	2.49485		0	0	0	0	1.42	0	1.37	0	0	0	0	0	0	0	0	0	0	0	0	1.24	0	0	0	0	0	0	0	0	0	0	0	0	0	0	0	0	0	0
HCT116 cells treated with R547 at 3 times IC90 for 24hr _vs_vehicle 24hr	GSE15396	Chemical	R547	24	3xIC90	HCT 116 Cell Line			R547	2.49485		1.39	0	0	0	0	0	-2.06	0	0	0	0	0	-1.31	0	-1.53	1.24	0	-1.51	0	0	0	-1.49	2.14	1.57	0	0	-1.46	0	0	0	0	1.24	-1.56	0	-1.9	0	0	1.45
Lung adenocarcionoma A549 cells 160ug/ml DAMTC treated for 24hr _vs_ untreated	GSE29698	Chemical	DAMTC	24	0	A549 Cell Line			DAMTC	2.49485		0	0	0	-2.35	0	0	-2.58	0	-1.58	0	0	0	-2.94	0	0	1.85	0	-1.91	-2.27	0	0	0	0	0	2.92	0	0	0	0	-13.2	1.74	0	0	-1.38	0	-1.44	0	0
Colorectal cancer HCT116 cells + 56uM spironolactone for 3d _vs_ vehicle (DMSO)	GSE50010	Chemical	Spironolactone	Not annotated	0	HCT 116 Cell Line			Spironolactone	2.49485		2.42	0	0	0	0	0	0	0	0	0	0	0	-3.21	0	0	0	0	0	0	0	0	2.54	0	0	0	0	0	2.64	0	0	0	0	0	0	0	0	0	-3.47
Colorectal cancer HT29 cell line treated 5d with 10uM 5-aza-deoxy-cytidine _vs_ DMSO vehicle	GSE41586	Chemical	5-azacytidine	Not annotated	0	HT 29 Cell Line			5-azacytidine	2.49485		-3.55912	0	2.12614	-2.16672	0	0	-1.21557	2.58967	-1.51387	2.29137	-1.75137	-1.38747	1.9131	0	2.29177	-1.36061	0	0	0	-1.23794	0	-1.85807	0	1.61546	0	1.75036	0	0	1.64198	-1.78191	-1.29475	0	-1.40586	0	-1.32964	0	0	0
ZR-75-1 cell line treated with doxorubicin _vs_ vehicle	GSE3178	Chemical	Doxorubicin	Not annotated	0	ZR-75-1 Cell Line			Doxorubicin	2.49485		2.71	0	0	0	0	0	0	0	0	0	0	0	1.88	0	0	0	0	0	0	0	0	0	3.53	0	0	0	0	1.53	0	0	0	0	0	0	0	0	0	0
MCF7 cells + alcuronium chloride, 5.4uM _vs_ DMSO vehicle	GSE5258	Chemical	Alcuronium	6	0	MCF7 Cell Line			Alcuronium	2.48149		0	1.35	0	0	0	0	0	0	0	0	0	0	-1.21	0	0	1.28	0	0	0	0	0	0	0	0	0	0	0	0	0	0	0	0	0	0	0	0	0	0
PC3 cells + 1,4-chrysenequinone, 15.4uM _vs_ DMSO vehicle	GSE5258	Chemical	1,4-chrysenequinone	6	0	PC-3 Cell Line [prostate cancer]			1,4-chrysenequinone	2.48149		0	1.29	0	0	1.76	0	1.97	0	0	0	0	1.3	1.57	0	2.41	0	0	-1.2	1.57	3.56	0	0	0	0	7.19	0	0	0	0	0	1.28	0	0	0	0	-1.53	0	0
MCF7 breast adenocarcinoma cells treated 4hr with 10nM estrogen _vs_ vehicle	GSE10618	Chemical	Estradiol	4	0	MCF7 Cell Line			Estradiol	2.48149		0	0	0	0	0	0	0	0	0	0	0	0	0	0	0	0	0	0	0	1.5	0	1.66	0	0	0	0	0	0	0	0	0	0	0	0	0	0	0	0
HT-1080 cells + 2-deoxyglucose stress 18hr _vs_ untreated control	GSE13548	Chemical	Deoxyglucose	18	0	HT 1080 Cell Line			Deoxyglucose	2.48149		0	0	1.37	0	0	0	2.96	0	0	0	0	0	0	0	0	1.88	0	0	0	9.15	0	0	0	0	0	0	0	0	0	0	0	1.21	0	0	0	0	0	0
HT-1080 cells + 2-deoxyglucose stress 18hr _vs_ untreated control	GSE13548	Chemical	Deoxyglucose	18	0	HT 1080 Cell Line			Deoxyglucose	2.48149		0	2.77	0	2.58	0	0	4.38	0	0	0	0	0	0	1.43	0	2.2	0	1.92	0	11	0	1.77	0	1.64	0	0	0	1.92	1.62	0	0	1.36	0	0	0	0	0	0
B-cell lymphoma cell line - mebendazole treated for 24hr _vs_ DMSO control	GSE60408	Chemical	mebendazole	24	0	B-cell lymphoma			mebendazole	2.48149		1.63	0	0	0	0	0	0	1.64	0	0	1.39	0	0	0	0	0	0	0	0	0	0	0	-1.46	0	0	0	0	0	0	-1.23	0	0	0	0	0	0	0	0
Endometrial cancer HEC-151 cells + 10X IC50 concentration of paclitaxel for 24hr _vs_ untreated	GSE50832	Chemical	Paclitaxel	24	0	HEC-151 Cell Line			Paclitaxel	2.48149		1.48	0	0	-1.35	1.31	0	1.86	0	0	0	-1.55	0	0	1.33	0	0	0	0	0	0	1.55	0	0	0	0	0	0	0	-1.34	0	0	0	-1.39	0	0	0	0	0
Hepatoma HepaRG cells + 72hr 40uM IC10 nifedipine _vs_ 0.5% DMSO	GSE40117	Chemical	Nifedipine	72	0	HepaRG Cell Line			Nifedipine	2.48149		0	0	-1.72	0	0	0	0	1.75	0	0	1.28	0	0	0	0	0	1.32	0	0	0	0	0.11	-1.23	0	0	0	0	0	0	1.44	1.3	-1.28	0	0	0	0	1.42	1.35
Lymphoblastoid cell lines from healthy donors treated 72hr with 0.5 Î¼g/Î¼L MNNG _vs_ untreated	GSE10313	Chemical	Methylnitronitrosoguanidine	72	0	Cell line			Methylnitronitrosoguanidine	2.48149		0	0	0	0	0	0	0	0	0	0	0	0	0	0	0	0	0	0	0	0	0	0	0	0	0	0	0	0	0	0	0	0	0	0	0	0	-1.2	0
Pancreatic carcinoma BxPC-3 cells treated 72hr with 10uM GW3965 _vs_ ethanol vehicle	GSE51656	Chemical	GW 3965	72	0	BxPC-3 Cell Line			GW 3965	2.48149		-1.41	0	0	0	1.27	2.86	1.46	-1.38	0	0	1.95	1.26	0	1.59	0	0	0	1.55	0	2.45	1.6	0	0	1.61	2.6	0	1.33	0	0	0	0	0	1.3	0	-1.35	0	0	0
Hepatocytes of female donors treated 24hr with 140uM allopurinol _vs_ 0uM	TG-GATES	Chemical	Allopurinol	24	140	Hepatocytes			Allopurinol	2.46852		0	0	0	0	0	0	0	0	0	0	0	0	0	0	0	0	1.63	0	0	0	-1.76	0	-1.57	0	0	0	1.28	0	0	0	0	1.4	0	0	0	0	1.24	0
Hepatocytes of female donors treated 24hr with 400uM cyclophosphamide _vs_ 0uM	TG-GATES	Chemical	Cyclophosphamide monohydrate	24	400	Hepatocytes			Cyclophosphamide monohydrate	2.46852		0	0	0	0	0	0	1.6	0	0	-1.41	0	0	1.42	0	0	0	0	0	1.25	0	0	0	0	0	0	0	0	0	0	0	1.55	0	0	-1.21	0	0	0	0
Mantle cell lymphoma Z-138 cells AEB071 insensitive + 2.5uM AEB071 for 3hr _vs_ vehicle (DMSO)	GSE42549	Chemical	AEB071	3	0	Z-138 Cell Line			AEB071	2.46852		0	0	0	0	0	0	0	0	0	0	0	0	0	0	0	0	2.1	0	0	0	0	0	0	0	0	0	0	0	0	0	0	0	0	0	0	0	0	0
Squammous cell carcinoma H1869 cells sensitive to cisplatin - cisplatin treated 8hr _vs_ untreated	GSE66549	Chemical	Cisplatin	8	0	NCI-H1869 Cell Line			Cisplatin	2.46852		0	1.46	0	0	0	0	0	0	0	0	0	0	0	1.37	0	0	0	0	0	0	0	0	0	0	0	0	0	0	0	0	1.38	0	0	0	0	1.3	0	0
Colorectal cancer Caco-2 cells treated 24hr with 1.6uM cylindrospermopsin _vs_ untreated controls	GSE55723	Chemical	cylindrospermopsin	24	0	Caco-2 Cell Line			cylindrospermopsin	2.46852		0	1.32	0	0	0	0	0	-2.05	0	0	0	-1.74	-1.21	1.75	0	-1.67	-1.34	1.43	0	1.48	0	-1.64	0	0	0	0	-1.81	0	-1.31	0	0	-1.27	0	0	0	0	0	0
Hepatocytes of female donors treated 24hr with 20uM chlorpromazine _vs_ 0uM	TG-GATES	Chemical	Chlorpromazine	24	20	Hepatocytes			Chlorpromazine	2.45593		0	0	0	0	0	0	3.16	0	0	0	0	0	0	0	0	0	0	0	0	1.61	-1.54	-1.26	0	0	0	0	1.31	0	0	0	0	0	0	0	0	0	0	0
Hepatocytes of female donors treated 8hr with 30uM nifedipine _vs_ 0uM	TG-GATES	Chemical	Nifedipine	8	30	Hepatocytes			Nifedipine	2.45593		0	0	0	0	0	0	0	0	0	0	0	0	1.34	0	0	0	0	0	0	0	0	0	0	0	0	0	0	0	0	1.47	0	0	0	0	0	0	0	0
Hepatocytes of female donors treated 8hr with 600uM omeprazole _vs_ 0uM	TG-GATES	Chemical	Omeprazole	8	600	Hepatocytes			Omeprazole	2.45593		0	0	0	0	0	0	4.21	0	0	0	0	0	0	0	0	0	0	0	1.3	0	0	0	0	0	0	1.23	1.29	0	0	0	1.47	0	0	0	0	0	0	0
Hepatocytes of female donors treated 24hr with 70uM rifampicin _vs_ 0uM	TG-GATES	Chemical	Rifampin	24	70	Hepatocytes			Rifampin	2.45593		0	0	0	0	0	1.4	2.87	0	1.38	0	0	0	1.66	0	0	0	0	0	0	0	0	0	-1.6	0	0	-1.34	0	0	0	4.52	3.47	0	0	0	0	0	0	0
PC3 cells + chlorpropamide, 14.4uM _vs_ DMSO vehicle	GSE5258	Chemical	Chlorpropamide	6	0	PC-3 Cell Line [prostate cancer]			Chlorpropamide	2.45593		0	1.37	0	0	0	0	0	0	0	0	0	0	0	0	0	0	0	0	0	0	0	0	0	0	0	0	0	0	0	0	0	1.41	1.28	0	0	0	0	0
Lung cancer NCIH460 cells smoke extract treated 2hr and 1uM cisplatin treated 2hr _vs_ untreated	GSE42172	Chemical	Cisplatin	2	0	NCI-H460 Cell Line			Cisplatin	2.45593		0	0	0	0	0	0	0	0	1.23	0	0	0	0	1.25	0	1.33	0	0	0	0	0	0	0	0	1.24	0	0	0	0	1.23	0	0	0	1.28	0	1.68	1.55	0
NB4 leukemic cells expressing phosphomimetic Myc (MycD) + RA 4hr treated _vs_ control	GSE29213	Chemical	Tretinoin	4	0	NB-4 Cell Line			Tretinoin	2.45593		0	0	0	1.35	0	0	0	1.7	-1.54	0	0	0	0	1.22	0	0	2.09	0	0	-1.35	0	0	0	1.38	1.25	0	-1.32	1.27	0	-1.72	2.76	0	0	0	0	0	0	0
MCF-7 cells + estradiol _vs_ vehicle	GSE6800	Chemical	Estradiol	6	0	MCF7 Cell Line			Estradiol	2.45593		0	0	0	0	0	0	1.56	0	0	0	0	-1.31	0	0	0	0	0	0	0	1.65	0	0	0	0	0	0	0	0	0	2.27	0	0	0	0	0	0	0	0
Hepatocellular carcinoma HepG2 cells + 24hr 200uM hydrogen peroxide _vs_ 24hr controls	GSE39291	Chemical	Hydrogen peroxide	24	0	Hep G2 Cell Line			Hydrogen peroxide	2.45593		0	0	0	0	0	0	0	-1.21	0	0	0	0	0	0	0	0	0	0	0	0	0	-1.26	0	0	0	0	0	0	0	0	0	0	-1.31	0	0	0	0	1.23
Breast cancer HCC-1428 cells + 10X IC50 concentration of paclitaxel for 24hr _vs_ untreated	GSE50832	Chemical	Paclitaxel	24	0	HCC1428 Cell Line			Paclitaxel	2.45593		0	0	0	0	-1.47	0	0	0	0	1.42	0	0	0	0	0	0	0	0	0	0	1.22	0	0	0	0	0	-1.27	0	-1.21	0	0	0	0	0	-1.3	-1.34	0	0
Colorectal cancer HCT 116 cell line treated 24hr with 0.5uM JQ1 _vs_ DMSO	GSE73318	Chemical	JQ1	24	0	HCT 116 Cell Line			JQ1	2.45593		0	0	8.47687	1.82326	0	1.25406	-2.71694	0	1.31617	-1.84813	1.65943	1.87872	-6.33608	1.43124	1.38112	0	1.20666	1.506	1.27477	-1.24766	0	1.48441	1.23929	1.4469	-1.22503	-1.2934	-2.65697	0	1.57711	-2.15566	0	0	0	1.97587	0	1.27934	0	0
H1975 non-small lung cancer cells treated 24hr with 50uM cisplatin _vs_ untreated	E-TABM-239	Chemical	Cisplatin	24	0	NCI-H1975 Cell Line			Cisplatin	2.45593		0	0	0	0	0	0	0	0	0	0	1.44	0	0	0	0	-2.06	0	0	0	0	2.59	-1.4	1.59	0	0	0	0	0	1.3	0	1.48	0	0	0	0	0	0	0
Human bronchial epithelia 75x10^-6 um2/cm2 cristobalite silica treated 24hr _vs_ saline control	GSE62769	Chemical	cristobalite silica	24	0	Primary cells - cultured			cristobalite silica	2.45593		0	0	0	1.73	0	1.86	-1.28	0	0	0	0	1.76	0	0	1.4	2.61	0	1.4	0	0	2.46	0	0	0	1.31	0	0	0	0	0	-1.25	0	0	0	0	0	0	-1.37
SH-SY5Y neuroblastoma cells + 140nM bilirubin 24hr _vs_ DMSO	GSE16768	Chemical	Bilirubin	24	0.14	SH-SY5Y Cell Line			Bilirubin	2.45593		0	0	0	0	0	0	14.2	0	0	0	0	2.1	0	0	0	0	0	0	1.73	0	0	0	0	0	0	0	1.53	0	0	0	0	0	0	0	0	0	0	0
Differentiating dendritic cell monocyte derived + 1,25-vitD _vs_ monocyte untreated	GSE13762	Chemical	Vitamin D	Not annotated	0	Primary cells - cultured			Vitamin D	2.45593		0	0	0	0	0	5.98	57.4	0	0	0	13.1	2.6	0	3.69	2.96	-0.54	0	0	4.39	0	0	4.99	2.59	0	-6.52	0	0	3.02	1.93	0	7.39	3.93	1.84	0	2.6	0	1.87	-1.66
Hepatocytes of female donors treated 8hr with 10000uM phenobarbital _vs_ 0uM	TG-GATES	Chemical	Phenobarbital	8	10000	Hepatocytes			Phenobarbital	2.4437		-2.09	0	0	-1.25	0	-1.53	1.55	0	0	0	0	0	0	-1.93	0	-1.61	-1.56	1.62	0	1.58	0	-1.72	0	0	3.77	0	0	0	-1.74	0	0	0	0	0	0	-1.91	-1.68	0
MCF7 cells + halofantrine, 7.4uM _vs_ DMSO vehicle	GSE5258	Chemical	halofantrine	6	0	MCF7 Cell Line			halofantrine	2.4437		0	1.57	0	1.57	0	1.28	1.25	0	0	0	0	0	0	0	0	0	0	1.25	1.66	0	0	0	0	0	0	0	0	0	1.28	1.21	-3.03	0	0	0	0	1.22	0	0
Aortic endothelial cells + procyanidins from cranberry juice 6hr _vs_ untreated	GSE5556	Chemical	procyanidin	6	0	Primary cells - cultured			procyanidin	2.4437		2.05	0	0	0	0	0	0	0	2.01	0	0	0	0	1.41	0	1.9	0	0	0	1.49	0	0	0	0	0	0	0	0	1.57	0	0	0	0	0	0	0	0	0
Breast cancer MCF7 cells overexpressing HER2 - 50nM LBH589 treated 24hr _vs_ DMSO treated	GSE36509	Chemical	LBH589	24	0	MCF7 Cell Line			LBH589	2.4437		0	1.21	2.99	0	0	3.27	0	0	4.11	-2.6	2.43	-1.82	0	4.05	0	1.51	1.51	2.14	1.35	0	1.58	-2.25	0	2.71	3.57	1.79	1.77	-1.27	1.59	-3.21	2.02	0	1.64	1.8	1.26	-1.4	0	0
PC3 prostate cancer cells + 50uM DRB (transcription elongation inhibitor) 24hr _vs_ DMSO	GSE30188	Chemical	Dichlororibofuranosylbenzimidazole	24	0	PC-3 Cell Line [prostate cancer]			Dichlororibofuranosylbenzimidazole	2.4437		2.12	0	0	0	0	0	1.4	0	-1.63	2.04	0	1.34	0	0	0	1.22	-1.73	0	0	0	-1.39	-1.31	-1.52	0	0	0	1.36	0	0	0	-1.28	-1.22	-1.31	0	-1.8	1.42	0	-1.25
PC3 prostate cancer cells + 50uM DRB (transcription elongation inhibitor) 2hr _vs_ DMSO 24hr	GSE30188	Chemical	Dichlororibofuranosylbenzimidazole	24	0	PC-3 Cell Line [prostate cancer]			Dichlororibofuranosylbenzimidazole	2.4437		2.12	0	0	0	0	0	1.4	0	-1.63	2.04	0	1.34	0	0	0	1.22	-1.73	0	0	0	-1.39	-1.31	-1.52	0	0	0	1.36	0	0	0	-1.28	-1.22	-1.31	0	-1.8	1.42	0	-1.25
Fibroblasts CCL210 cells 500nM PGE2 treated 48hr _vs_ untreated	GSE63659	Chemical	Dinoprostone	48	0	CCD 19Lu Cell Line			Dinoprostone	2.4437		0	5.46	-4.96	2.05	0	-2.02	1.29	0	0	0	0	0	0	0	2.01	0	0	1.39	-1.95	0	0	0	-1.48	-2.31	-1.64	0	0	1.67	0	1.89	1.82	0	0	0	0	0	0	0
Hepatocytes 100uM PPARa-PPARg dual agonist EMD 392949 treated 72hr _vs_ 0.1% DMSO	GSE47970	Chemical	EMD 392949	72	0	Primary cells - cultured			EMD 392949	2.4437		0	0	0	0	0	0	0	0	0	0	1.35	0	1.49	0	0	0	0	0	0	4.31	0	1.65	0	0	0	0	0	0	0	0	2.02	0	0	0	0	0	0	0
Colorectal cancer HCT116 cells ACL siRNA - treated with 0.5mM butyrate for 3d _vs_ untreated	GSE41113	Chemical	Butyrate	Not annotated	500	HCT 116 Cell Line			Butyrate	2.4437		1.61	0	0	1.86	0	0	0	0	0	0	0	0	0	0	0	0	0	0	0	0	0	0	0	0	0	0	0	0	0	0	0	0	0	0	0	0	0	0
Livers of chronic hepatitis C patients 16hr after 1.5ug/kg PegIntron _vs_ untreated controls	GSE48445	Chemical	Pegintron	16	0	Primary tissue - fresh or fresh frozen			Pegintron	2.4318		0	0	0	0	0	0	0	0	1.36	0	0	1.71	0	0	0	0	0	0	0	1.55	0	1.3	0	0	3.37	0	0	1.63	0	0	0	0	0	0	0	0	0	0
Breast cancer HCC-1500 cells + 10X IC50 concentration of eribulin for 24hr _vs_ untreated	GSE50832	Chemical	eribulin	24	0	HCC1500 Cell Line			eribulin	2.4318		0	0	3.41	-1.38	-1.33	0	3.67	0	5.42	-1.38	-1.51	-1.24	0	0	-1.59	0	0	0	0	2.51	0	-1.54	0	1.74	3.22	0	0	0	0	-1.31	1.65	0	0	0	0	1.23	0	0
Lymphoblastoid cell lines from alcoholic subjects 75mM ethanol treated 24hr _vs_ untreated	GSE52553	Chemical	Ethanol	24	0	Cell line			Ethanol	2.4318		0	0	0	0	0	0	1.28	0	1.27	0	1.28	0	0	0	0	0	0	0	0	0	0	0	0	0	0	0	0	0	0	0	0	0	0	0	0	0	0	0
LNCaP androgen receptor positive prostate cancer cells 1nM R1881 treated 24hr _vs_ EtOH	GSE50936	Chemical	R-1881	24	0	LNCaP Cell Line			R-1881	2.42022		0	1.47	2.76	0	0	1.23	2.41	0	1.48	-2.31	0	1.92	0	1.57	0	-2.05	1.32	0	1.47	1.82	0	2.25	0	0	0	0	0	-1.23	1.36	3.64	0	0	1.3	0	0	2.02	1.48	1.21
Hs294T melanoma cells serum starved 48hr + 50umol/l MMP inhibitor iIlomastat _vs_ untreated	GSE52246	Chemical	ilomastat	48	0	Hs 294T Cell Line			ilomastat	2.42022		0	0	0	0	2.75	0	9.62	0	2.2	0	0	0	-3.44	2.07	0	0	0	2.37	0	0	0	0	0	0	0	0	0	0	0	0	0	0	0	0	0	0	0	0
HCT 116 cells treated with 1nM actinomycin D _vs_ untreated	GSE12459	Chemical	Actinomycin D	Not annotated	0.001	HCT 116 Cell Line			Actinomycin D	2.42022		3.16	0	0	-1.28	0	0	0	0	0	5.06	0	0	0	0	0	0	0	0	0	0	0	0	0	0	0	0	0	0	2.06	0	0	-1.59	0	0	0	-1.55	0	0
Hepatocytes of female donors treated 24hr with 1200uM iproniazid _vs_ 0uM	TG-GATES	Chemical	Iproniazid	24	1200	Hepatocytes			Iproniazid	2.40894		0	0	1.66	0	0	0	0	0	0	0	0	0	0	0	0	1.99	0	0	0	0	0	0	0	0	1.65	0	1.47	0	0	0	0	0	0	0	-1.48	0	0	0
MCF7 cells + 0317956-0000, 10uM _vs_ DMSO vehicle	GSE5258	Chemical	0317956-0000	6	0	MCF7 Cell Line			0317956-0000	2.40894		0	1.26	0	1.94	-1.48	1.34	1.41	1.32	0	0	0	0	0	0	0	0	0	0	0	1.31	1.59	1.2	0	1.34	1.39	0	0	0	1.34	0	0	0	0	0	0	0	0	0
Alveolar epithelium A549 cells - 6.0ug/cm2 silica (SiO2) nanoparticles 24hr _vs_ untreated controls	GSE63806	Chemical	silica (SiO2) nanoparticles	24	6.0ug/cm2	A549 Cell Line			silica (SiO2) nanoparticles	2.40894		-2.04	-2.18	-1.5	-1.51	0	0	0	-1.52	0	-1.27	-1.63	0	1.46	-1.42	0	-1.28	0	-1.82	0	1.58	-1.43	1.53	-1.53	1.41	0	0	2.42	1.33	-2.61	-1.44	0	1.33	-1.49	1.35	0	0	0	0
FL2 diploid fibroblasts DINO siRNA- 200ng/ml doxorubicin treated 26hr _vs_ untreated	GSE42368	Chemical	Doxorubicin	26	0	FL2 Cell Line			Doxorubicin	2.40894		4.07	0	0	-1.98	0	0	0	0	0	0	-1.73	0	0	2.58	0	0	2.12	2.23	2.15	1.99	2.83	-1.68	1.9	1.91	1.37	-1.44	0	2.03	3.08	2.2	0	2.4	-1.86	0	1.4	-1.79	0	0
Hepatocytes of female donors treated 8hr with 3500uM disopyramide _vs_ 0uM	TG-GATES	Chemical	Disopyramide	8	3500	Hepatocytes			Disopyramide	2.39794		0	0	0	-1.25	0	0	2.38	0	0	0	0	-1.29	0	0	0	0	0	-1.28	0	1.32	0	0	0	0	0	0	1.23	0	0	0	0	0	0	0	-2.03	-1.71	-1.68	0
MCF7 breast cancer line + siRNA-PBX1 72hr - stimulated with 10nM estradiol 3hr _vs_ DMSO	GSE28006	Chemical	Estradiol	3	0	MCF7 Cell Line			Estradiol	2.39794		0	0	0	0	0	0	0	0	0	0	0	0	0	0	0	0	0	0	0	1.3	0	1.61	0	0	0	0	0	0	0	0	0	0	0	0	0	0	0	1.31
Hepatocytes of female donors treated 24hr with 24uM lomustine _vs_ 0uM	TG-GATES	Chemical	Lomustine	24	24	Hepatocytes			Lomustine	2.38722		0	0	0	0	0	0	0	0	0	0	0	0	0	0	0	0	0	0	0	0	0	0	0	0	0	0	0	0	0	0	0	0	0	0	0	0	0	0
HL60 cells + nifuroxazide, 14.6uM _vs_ DMSO vehicle	GSE5258	Chemical	nifuroxazide	6	0	HL-60 Cell Line			nifuroxazide	2.38722		0	0	0	0	0	1.48	1.64	0	0	0	0	1.71	0	0	1.29	1.21	0	0	1.65	0	0	0	0	0	-3.17	0	0	0	0	0	0	0	0	0	1.32	1.24	0	0
Cardiomyocytes - 6hr after 1hr treatment with 10uM VX _vs_ 0uM VX	GSE33325	Chemical	VX	6	0	Cell line			VX	2.38722		0	0	0	0	0	0	-3.22	0	0	1.67	-1.24	-1.41	0	-1.26	0	-1.21	1.26	0	1.34	-1.23	0	1.27	-1.23	0	0	1.23	0	-1.45	-1.23	0	0	0	0	1.27	0	0	0	0
Endometrial cancer HEC-1-A cells + 10X IC50 concentration of eribulin for 24hr _vs_ untreated	GSE50832	Chemical	eribulin	24	0	HEC-1-A Cell Line			eribulin	2.38722		0	0	0	-1.27	0	0	1.21	0	0	0	0	0	0	1.3	0	1.3	0	0	0	0	0	1.28	0	0	1.38	0	0	0	0	0	0	-1.3	0	0	0	0	0	0
293T cells treated 48hr with 2uM camptothecin _vs_ untreated	GSE2451	Chemical	Camptothecin	48	0	293T/17 Cell Line			Camptothecin	2.38722		0	0	0	0	0	0	-16.6	0	0	0	0	1.58	0	0	0	0	0	0	0	-1.51	4.04	0	13.3	2.32	1.68	0	0	0	0	0	0	0	0	0	1.63	1.25	0	1.67
Ewings Sarcoma TC71 cells - 3uM YK-4-279 treated for 72hr _vs_ untreated	GSE61042	Chemical	YK-4-279	72	0	TC-71 Cell Line			YK-4-279	2.38722		0	1.91	1.42	0	0	0	2.9	0	0	0	0	0	0	0	0	0	0	0	0	3.01	0	0	0	0	0	0	0	0	0	0	0	0	0	0	0	0	1.43	1.32
Blood of 45mo old Slovak females exposed to high persistent organic pollutants _vs_ background PCB	GSE28805	Chemical	Polychlorinated Biphenyls	Not annotated	0	Whole blood			Polychlorinated Biphenyls	2.38722		0	0	0	0	1.22	-1.54	-1.31	1.39	-1.88	0	1.27	-1.32	0	0	0	-1.42	1.28	-2.12	-1.64	0	0	0	0	1.28	0	0	-1.63	0	0	0	0	1.29	-1.42	0	-2.67	0	0	0
Embryonal carcinoma NT2/D1 cell line - 10nM 5-aza deoxycytidine treated 1d _vs_ untreated	GSE42645	Chemical	Azacitidine	Not annotated	0	Cell line			Azacitidine	2.38722		0	0	0	0	0	-1.23	0	0	0	0	0	0	0	0	1.24	0	0	0	0	0	1.27	0	0	0	0	1.31	0	0	0	0	0	0	0	0	0	0	0	0
MCF7 cells + verteporfin, 2.8uM _vs_ DMSO vehicle	GSE5258	Chemical	verteporfin	6	0	MCF7 Cell Line			verteporfin	2.37675		0	1.49	0	0	1.37	1.3	1.36	0	0	0	0	0	0	0	-1.58	0	0	0	1.29	-1.37	0	-2.91	0	-1.53	0	-1.31	0	0	-1.45	0	1.29	0	1.3	0	1.34	0	0	0
Esophageal squamous cell carcinoma KYSE170 cells treated 12hr with 50ug/ml EDHB _vs_ untreated	GSE58024	Chemical	ethyl protocatechuate	12	0	KYSE170 Cell Line			ethyl protocatechuate	2.37675		0	2.01	0	2.58	0	0	0	0	0	0	0	0	0	0	0	0	0	2.02	1.71	0	0	0	0	0	0	0	0	0	0	0	1.42	0	0	0	0	0	0	0
Lung cancer NCIH460 cells - 24hr post smoke extract treated 2hr _vs_ untreated	GSE42172	Chemical	Tobacco smoke extract	24	0	NCI-H460 Cell Line			Tobacco smoke extract	2.37675		1.47	0	1.63	0	0	0	0	1.31	1.41	0	0	0	1.24	1.86	0	1.35	0	1.35	1.35	0	1.44	0	0	0	0	0	0	1.21	1.38	0	0	0	0	0	0	2.08	0	0
HepG2 hepatocellular carcinoma cell line 2mM VitC treated for 48hr _vs_ PBS control	GSE28878	Chemical	Ascorbic Acid	48	2000	Hep G2 Cell Line			Ascorbic Acid	2.37675		2.65	1.24	0	1.28	0	1.56	2.42	1.38	1.66	0	2.46	1.46	1.3	1.46	0	-1.44	0	1.59	1.56	0	0	1.21	0	0	0	0	0	0	0	0	0	0	0	0	0	0	0	0
A549 Lung cancer xenografts + PCI-5003 _vs_ vehicle	GSE6972	Chemical	sapphyrin	Not annotated	0	A549 Cell Line			sapphyrin	2.37675		-1.21	-1.47	0	0	0	-1.28	-0.32	2.17	0	-1.28	-1.575	-1.73	-1.33	0	-1.5	0	0	-0.59	-5.15	0	-0.235	1.71	-2.22	0	0	-1.45	-2.08	-1.63	0	-1.3	-2.14	0	-2.08	0	-1.87	-2.05	0	0
Trabecular meshwork treated with 0.1mg per ml Triamcinolone acetonide _vs_ benzyl alcohol treated	GSE6298	Chemical	Triamcinolone acetonide	Not annotated	0	Primary cells - cultured			Triamcinolone acetonide	2.37675		0	0	0	0	0	0	0	0	0	0	0	0	0	0	0	0	0	0	0	0	0	0	0	0	0	0	0	0	0	0	0	0	1.5	0	0	0	0	0
Hepatocytes of female donors treated 8hr with 5uM tannic acid _vs_ 0uM	TG-GATES	Chemical	Tannins	8	5	Hepatocytes			Tannins	2.36653		0	0	0	0	0	0	0	0	0	0	1.28	0	0	0	0	0	0	0	0	0	0	-1.23	0	-1.2	0	0	0	0	0	0	0	0	0	0	0	0	0	0
MCF7 cells + Prestwick-1100, 9uM _vs_ DMSO vehicle	GSE5258	Chemical	Prestwick-1100	6	0	MCF7 Cell Line			Prestwick-1100	2.36653		0	0	0	0	0	0	0	0	0	0	0	0	0	0	0	0	0	0	0	0	0	0	0	0	0	0	0	0	0	1.2	0	0	0	0	0	0	0	1.75
Aortic endothelial cells + procyanidins from red wine 6hr _vs_ untreated	GSE5556	Chemical	procyanidin	6	0	Primary cells - cultured			procyanidin	2.36653		1.5	0	1.28	0	0	-1.53	0	0	0	1.44	1.24	0	0	0	0	1.99	1.33	0	0	0	0	-1.23	0	0	0	0	0	0	1.25	0	0	1.43	0	0	0	0	0	0
Prostate cancer LnCaP cells - 100uM ST045849 (OGT inhibitor) for 12hr _vs_ vehicle	GSE44624	Chemical	ST045849	12	0	LNCaP Cell Line			ST045849	2.36653		0	0	0	1.45	0	1.34	2.42	0	0	0	0	0	0	0	0	0	0	1.3	1.44	2.73	0	0	0	0	0	0	1.32	0	0	0	0	0	0	0	0	0	0	1.23
Breast adenocarcinoma MCF7 cells 10nM ICI182 24hr and GREB1 siRNA - 100nM E2 24hr _vs_ vehicle	GSE37386	Chemical	Estradiol	24	0	MCF7 Cell Line			Estradiol	2.36653		-1.33	0	0	0	1.54	0	0	0	1.21	1.69	0	-1.49	0	0	4.42	0	0	0	1.24	0	0	1.46	0	0	0	0	-1.37	0	0	1.64	0	0	0	0	0	0	0	0
Endometrial cancer HEC-265 cells + 10X IC50 concentration of paclitaxel for 24hr _vs_ untreated	GSE50832	Chemical	Paclitaxel	24	0	HEC-265 Cell Line			Paclitaxel	2.36653		0	0	0	0	1.9	0	-1.63	0	0	0	-1.25	0	0	0	0	-1.31	0	-1.3	0	0	0	-1.44	0	1.34	1.3	0	-1.32	0	0	0	0	0	-2.31	0	0	-1.39	0	0
LNCaP cells + 10nM LBH589 _vs_ control	GSE9000	Chemical	LBH589	Not annotated	0	LNCaP Cell Line			LBH589	2.36653		0	1.75	1.65	0	0	0	0	0	0	0	0	0	0	0	0	0	0	0	0	0	0	0	0	1.51	0	0	0	0	0	0	0	0	0	0	0	0	0	0
Hepatocytes of female donors treated 8hr with 15uM amitriptyline _vs_ 0uM	TG-GATES	Chemical	Amitriptyline	8	15	Hepatocytes			Amitriptyline	2.35655		0	0	0	0	0	0	0	0	0	0	0	0	0	0	0	0	0	0	0	0	0	0	0	0	0	0	0	0	0	0	0	0	0	0	0	0	0	0
Hepatocytes of female donors treated 8hr with 20uM benzbromarone _vs_ 0uM	TG-GATES	Chemical	Benzbromarone	8	20	Hepatocytes			Benzbromarone	2.35655		0	0	0	0	0	0	0	0	0	0	0	0	0	0	0	0	0	0	0	0	0	0	0	0	0	0	0	0	0	1.73	1.23	0	0	0	0	0	0	0
U2OS osteosarcoma cells expressing WT GR - 100nM Dexamethasone 6hr _vs_ vehicle control	GSE28912	Chemical	Dexamethasone	6	0	U-2 OS Cell Line			Dexamethasone	2.35655		1.72	2.05	0	1.71	-1.28	0	0	0	-2.7	-1.66	0	0	0	0	0	0	0	0	0	0	0	0	0	0	1.84	0	0	0	-1.42	0	0	0	0	-2.24	-1.78	0	0	-1.4
NPrEC prostate epithelial cells treated 8hr with cadmium _vs_ untreated	GSE9951	Chemical	Cadmium	8	0	Cell line			Cadmium	2.35655		0	0	0	-1.31	0	0	1.25	0	0	0	0	0	0	0	0	0	0	0	0	0	0	0	0	0	0	0	0	1.2	0	0	0	0	0	0	0	0	0	0
Primary human hepatocytes treated 24hr with 0.05uM aflatoxin B1 _vs_ untreated	GSE25844	Chemical	Aflatoxin B1	24	0	Primary cells			Aflatoxin B1	2.35655		0	0	0	0	0	0	0	0	0	0	0	0	0	0	0	0	0	0	0	0	0	0	1.91	0	0	0	0	0	0	0	0	0	1.53	0	0	0	0	0
Breast cancer MDA-MB-231 cells treated with 10mM DKG for 4d _vs_ parental untreated cells	GSE74031	Chemical	DKG	Not annotated	0	MDA-MB-231 1833 Cell Line			DKG	2.35655		0	0	0	0	0	0	0	0	0	0	0	0	0	0	0	0	0	0	0	0	0	0	0	0	0	0	0	0	0	0	0	0	0	0	0	0	0	0
Breast cancer SUM149 Luc cerebral xenograft - carboplatin _vs_ PBS control_GPL10481	GSE55399	Chemical	Carboplatin	Not annotated	0	Xenograft			Carboplatin	2.35655		0	0	3.73	0	0	0	-7.38	0	0	2.92	0	0	0	0	0	-2.07	0	0	0	0	0	-1.46	0	0	0	0	0	0	1.81	0	0	0	0	0	-2.76	0	0	0
Monocytes from peripheral blood + 18hr 10nM 1,25-dihydroxyvitamin D3 _vs_ untreated controls	GSE46268	Chemical	Vitamin D	18	0	Blood fraction			Vitamin D	2.34679		0	2.22	0	0	0	0	0	0	0	0	0	0	0	1.88	0	0	0	-2.72	0	0	0	3.41	0	0	0	0	1.54	1.45	0	0	1.48	1.3	0	0	0	-1.23	1.22	0
Melanoma A375 cells + luciferase G2-siRNA - treated 26hr with 5uM nutlin _vs_ 26hr DMSO	GSE39091	Chemical	nutlin 3	26	0	A-375 Cell Line			nutlin 3	2.34679		2.89	1.31	-1.95	1.22	1.91	-1.3	-1.63	0	0	3.7	-1.7	0	1.98	0	-1.65	1.21	-1.39	-1.4	-2.2	0	1.88	-1.44	9.84	2.04	-1.24	-1.33	0	0	1.34	1.47	0	0	-1.81	1.94	-1.49	1.4	-1.2	0
MCF7 cells + sulconazole, 8.6uM _vs_ DMSO vehicle	GSE5258	Chemical	sulconazole	6	0	MCF7 Cell Line			sulconazole	2.33724		0	1.56	0	1.26	0	0	2.67	0	0	0	0	0	0	0	0	0	1.3	0	0	0	0	0	0	0	1.73	0	0	0	0	0	1.73	0	0	0	0	0	0	2.3
Jurkat T-cells 6hr post 500uM Prednisolone treatment _vs_ untreated	GSE46909	Chemical	Prednisolone	6	0	Jurkat Cell Line			Prednisolone	2.33724		0	0	0	1.36	0	1.45	2.19	0	1.79	0	0	1.46	0	1.75	0	-1.22	-1.33	0	1.73	0	0	1.36	0	0	0	0	0	0	0	0	0	0	2.38	0	1.21	1.29	-1.2	0
Diffuse_large B cell lymphoma OCI-LY3 cells + 0.811uM etoposide for 24hr _vs_ untreated	GSE51068	Chemical	etoposide	24	0.811	OCI-LY-3 Cell Line			etoposide	2.33724		0	3.5	0	0	0	0	-1.82	0	0	0	0	-1.27	0	0	0	0	0	0	-1.72	0	0	0	2.54	0	0	0	0	0	1.52	1.88	2.17	0	0	0	-1.5	0	0	0
Small acute monocytic leukemia cells (THP-1) 100ug/ml TiO2-NB treated 24hr _vs_ untreated control	GSE42069	Chemical	titanium dioxide	24	0	Cell line			titanium dioxide	2.33724		0	0	0	0	0	1.93	2.68	0	0	0	0	1.41	0	0	1.39	0	0	0	2.02	1.57	0	-2.53	0	0	0	0	0	0	0	0	0	0	0	0	0	0	0	0
Breast adenocarcinoma MDA-LM2 cells + 48hr TARBP2 siRNA then 18hr 10uM Î±-amanitine _vs_ 0hr	GSE49612	Chemical	Alpha-Amanitin	48	0	231/LM2-4 Cell Line			Alpha-Amanitin	2.33724		-1.66	0	0	0	1.43	-1.33	1.58	0	-5.43	0	1.61	0	2.37	-1.27	1.41	1.62	-1.44	-4.08	-2.06	0	1.86	0	0	0	-2.19	0	0	-1.35	1.8	-7.42	0	0	0	0	-1.71	0	0	0
Megakaryoblastic cell line CHRF-288 +PMA 2d _vs_ untreated	GSE8914	Chemical	phorbolol myristate acetate	48	0	CHRF-288-11 Cell Line			phorbolol myristate acetate	2.33724		0	0	3.78	0	0	0	0	0	0	0	0	0	0	0	0	0	0	0	0	0	0	0	0	0	0	0	0	0	0	0	2.79	0	0	0	0	0	0	0
Bronchial airway epithelial cells treated with 50mM ethanol _vs_untreated	GSE12253	Chemical	Ethanol	Not annotated	0	Primary cells - cultured			Ethanol	2.33724		0	0	1.59	0	0	0	0	0	0	0	0	1.31	0	0	0	0	0	1.21	0	0	0	1.29	0	0	0	0	0	0	0	0	0	0	0	0	0	-1.28	0	0
Macrophages derived from monocytes treated 6hr with 10ug/mL ZnO particles _vs_ 6hr untreated	GSE39444	Chemical	Zinc Oxide Nanoparticles	6	0	Primary cells - cultured			Zinc Oxide Nanoparticles	2.3279		0	23.3	0	4	0	1.51	2.85	0	0	0	3.87	2.55	0	0	2.69	2.45	0	0	3.32	1.51	0	-2.67	0	2.03	5.1	0	-1.57	1.64	0	0	0	0	0	0	0	-2.21	0	0
B-cell lymphoma cell line - teniposide treated for 24hr _vs_ DMSO control	GSE60408	Chemical	teniposide	24	0	B-cell lymphoma			teniposide	2.3279		0	0	0	0	0	0	0	0	0	-1.22	0	0	0	0	0	0	0	0	0	0	0	0	0	0	0	0	0	0	0	0	0	0	0	0	0	0	0	0
Macrophages derived from monocytes treated 24hr with 10ug/mL ZnO particles _vs_ 24hr untreated	GSE39444	Chemical	Zinc Oxide Nanoparticles	24	0	Primary cells - cultured			Zinc Oxide Nanoparticles	2.3279		0	23.3	0	4	0	1.51	2.85	0	0	0	3.87	2.55	0	0	2.69	2.45	0	0	3.32	1.51	0	-2.67	0	2.03	5.1	0	-1.57	1.64	0	0	0	0	0	0	0	-2.21	0	0
Multiple myeloma RPMI8226 cells + 20uM Sal003 (Salubrinal analog) for 24hr _vs_ untreated	GSE60981	Chemical	salubrinal	24	0	RPMI 8226 Cell Line			salubrinal	2.3279		0	0	1.45	0	0	1.45	1.66	0	0	0	0	2.59	0	1.54	0	0	1.47	0	1.85	4.33	0	-1.52	0	0	0	0	-1.51	0	0	1.55	0	1.23	0	0	0	0	0	-1.4
A549 lung cancer xenografts + PCI-5002 _vs_ vehicle	GSE6972	Chemical	sapphyrin	Not annotated	0	A549 Cell Line			sapphyrin	2.3279		0	0	0	0	0	0	0	0	0	0	0	0	-1.25	0	0	1.43	0	0	0	0	0	0	0	0	0	0	0	0	0	0	0	0	0	0	0	0	0	0
Hepatocytes of female donors treated 8hr with 750uM chlorpropamide _vs_ 0uM	TG-GATES	Chemical	Chlorpropamide	8	750	Hepatocytes			Chlorpropamide	2.31876		0	0	0	0	0	0	0	0	0	0	0	0	0	0	0	0	0	0	0	0	0	0	0	0	0	0	0	0	0	0	0	0	0	0	0	0	0	0
Breast adenocarcinoma MCF7 cells pretreated vehicle 1hr then 10nM E2 6hr _vs_ vehicle	GSE46856	Chemical	Estradiol	6	0	MCF7 Cell Line			Estradiol	2.31876		-1.42	0	0	-1.3	0	0	0	0	0	0	0	0	0	0	2.85	0	1.35	0	0	1.67	0	0	0	0	0	0	0	-1.63	0	0	-1.26	0	0	0	0	0	-1.32	0
Endometrial cancer HEC-1 cells + 10X IC50 concentration of eribulin for 24hr _vs_ untreated	GSE50832	Chemical	eribulin	24	0	HEC-1 Cell Line			eribulin	2.31876		1.2	-1.4	0	0	0	0	0	0	0	0	0	0	0	0	0	1.25	0	0	0	0	1.21	0	0	0	1.59	0	-1.33	0	-1.28	0	0	0	0	0	0	0	0	0
Fibrosarcoma HT1080 cells - 1uM quercetin treated for 24hr _vs_ DMSO control	GSE59368	Chemical	Quercetin	24	1	HT 1080 Cell Line			Quercetin	2.31876		1.32	1.72	0	0	0	0	1.33	0	0	0	0	0	0	0	0	0	0	1.27	0	0	0	0	0	0	0	0	0	0	0	0	0	0	0	0	0	0	0	0
TK6 spherocytic spleen cells 2ug/ml vincristine treated 24hr _vs_ untreated	GSE41296	Chemical	Vincristine	24	0	TK6 Cell Line			Vincristine	2.31876		0	-1.26	0	-1.81	1.2	0	2.35	0	-1.25	0	0	0	0	0	-1.24	-1.26	0	0	-1.41	1.26	0	0	1.52	0	0	0	0	0	-1.44	0	0	0	-1.27	0	-1.27	0	0	0
PC3 cells + mefloquine, 9.6uM _vs_ DMSO vehicle	GSE5258	Chemical	Mefloquine	6	0	PC-3 Cell Line [prostate cancer]			Mefloquine	2.3098		0	2.84	0	1.71	0	1.52	5.98	0	0	0	0	1.55	0	0	0	0	1.45	1.93	2.03	3.05	0	-1.23	-1.38	0	-1.27	0	0	0	0	0	-1.81	0	1.43	0	0	-1.22	1.24	0
C4l cells + DAC + trichostatin A _vs_ untreated	GSE2097	Chemical	Trichostatin A	Not annotated	0	Cell line			Trichostatin A	2.3098		0	1.38	0	1.49	0	1.37	0	0	0	0	1.36	0	0	0	0	0	-1.32	0	1.22	-1.32	0	0	0	0	0	0	0	0	0	0	0	0	0	0	0	0	0	0
B-cell lymphoma cell line - dimercaprol treated for 6hr _vs_ DMSO control	GSE60408	Chemical	dimercaprol	6	0	B-cell lymphoma			dimercaprol	2.3098		0	0	0	0	0	1.59	0	0	0	0	0	0	0	2.84	0	0	0	1.86	0	0	0	0	0	0	0	0	0	0	0	0	0	0	0	0	0	0	0	0
Ovarian cancer OV-90 cells + 10X IC50 concentration of eribulin for 24hr _vs_ untreated	GSE50832	Chemical	eribulin	24	0	OV-90 Cell Line			eribulin	2.3098		0	0	0	0	1.24	1.2	1.21	0	0	0	0	0	0	0	0	-1.52	0	0	-1.42	-1.26	1.35	-1.35	0	0	0	0	0	0	0	0	0	-1.23	-1.35	0	-1.23	-1.44	0	0
Th17 cells from healthy donors - treated with 1ug/ml adalimumab _vs_ matched untreated controls	GSE51540	Chemical	adalimumab	Not annotated	0	Primary cells - cultured			adalimumab	2.3098		0	0	0	0	0	1.25	0	0	0	0	0	0	0	1.22	0	1.26	0	0	0	1.25	0	0	0	0	-1.6	0	-1.82	0	0	0	-1.46	0	0	0	0	0	0	0
Dermal fibroblasts (NHDF) - 3uM sphingosine-1-phosphate treated 2hr _vs_ untreated_GPL6480	GSE56308	Chemical	sphingosine 1-phosphate	2	0	Primary cells - cultured			sphingosine 1-phosphate	2.30103		15.3	0	1.66	0	0	0	0	0	0	0	1.31	0	0	2.07	0	0	3.35	0	35.6	1.48	0	-2.34	0	0	0	0	0	0	0	0	0	0	0	0	0	0	1.6	0
MCF-7 breast cancer cells FGFR2b not induced - 1nM estradiol 3hr _vs_ vehicle	GSE48931	Chemical	Estradiol	3	0	MCF7 Cell Line			Estradiol	2.30103		0	0	0	0	0	0	0	0	0	0	0	0	0	0	0	0	0	0	0	1.27	-1.2	0	-1.21	0	1.28	0	0	0	0	2.54	0	0	0	0	0	0	0	0
Glioblastoma U87 cells + IC50 concentration of cisplatin for 6hr _vs_ untreated	GSE66493	Chemical	Cisplatin	6	0	U-87 MG Cell Line			Cisplatin	2.30103		0	0	0	0	0	0	0	0	-1.41	0	0	0	0	1.53	0	-1.2	0	1.29	1.44	1.4	1.25	0	1.32	0	0	0	-1.24	0	0	0	1.22	0	0	0	0	0	0	0
HT-1080 cells glucose starved 18hr _vs_ untreated control	GSE13548	Chemical	Glucose	18	0	HT 1080 Cell Line			Glucose	2.30103		0	0	2.65	0	0	1.82	0	0	0	0	-1.26	0	0	3.14	0	0	1.44	2.95	0	6.71	0	0	0	0	0	-1.71	0	0	0	0	0	0	0	0	0	0	-1.63	0
Breast cancer cells MCF-7 expressing ERB + 10nM estradiol for 24hr _vs_ vehicle	GSE56066	Chemical	Estradiol	24	0	MCF7 Cell Line			Estradiol	2.30103		0	0	0	0	0	3.35398	3.22082	0	0	0	0	0	2.02118	1.42942	2.65936	1.89854	4.0404	1.4191	1.87557	1.74875	0	3.20354	0	3.39273	0	0	-3.11487	0	0	-1.79473	1.43266	0	0	0	-2.21321	0	0	0
Hepatic progenitors from skin precursors 28mM sodium valproate induced steatosis 24hr _vs_ uninduced	GSE62547	Chemical	valproate	24	0	Primary cells - cultured			valproate	2.30103		0	-1.37	7.87	0	0	0	-3.32	-1.36	0	0	-1.42	-6.35	-1.85	4.66	2.68	-1.33	0	3.12	0	-1.46	0	2.12	0	2.92	-2.79	0	2.95	-1.73	0	-1.26	2.39	0	1.7	0	1.94	-1.29	0	-1.38
Histiocytic lymphoma U937 cells ZXDC1/2 shRNA uninduced - 100nM PMA for 3d _vs_ vehicle	GSE45417	Chemical	phorbolol myristate acetate	Not annotated	0	U-937 Cell Line			phorbolol myristate acetate	2.30103		0	1.25	1.4	3.69	0	0	3.76	0	4.37	0	1.7	2.19	-1.86	4.25	0	3.14	7.14	1.47	0	1.36	0	2.52	-2.12	3.13	3.32	0	1.54	0	1.25	1.74	1.58	1.86	1.53	-1.22	-2.28	-1.98	0	0
HCT116 wildtype cells treated with 1uM RITA 12hr _vs_ untreated	GSE11578	Chemical	RITA	12	0	HCT 116 Cell Line			RITA	2.29243		0	0	0	0	0	0	0	0	0	0	0	0	-1.76	0	1.32	0	0	0	0	0	0	-1.42	2.67	0	0	0	0	0	0	1.32	0	0	-1.35	0	-1.5	0	0	0
Macrophages (monocyte derived GM-CSF) - palmitic acid treated 24hr _vs_ 24hr control	GSE47189	Chemical	Palmitic Acid	24	0	Primary cells - cultured			Palmitic Acid	2.29243		0	1.24	0	0	0	2.61	2.21	0	0	0	0	0	0	2.42	0	1.5	0	0	0	0	1.4	0	0	0	0	0	0	0	0	0	0	0	0	0	-1.2	0	0	0
PC3 prostate cancer cells hypoxic (0.2% O2) condition - NO sulindac (25uM) _vs_ DMSO control	GSE34112	Chemical	NCX 1102	Not annotated	0	PC-3 Cell Line [prostate cancer]			NCX 1102	2.29243		0	2.09	0	0	0	0	0	0	0	0	0	0	0	0	0	1.63	0	1.37	0	1.46	0	0	0	0	0	0	0	1.22	-1.26	0	0	0	0	0	0	-1.65	0	0
Primary hepatocytes treated 6hr with 0.1uM VX _vs_ untreated controls	GSE33606	Chemical	VX	6	0	Primary cells			VX	2.284		0	0	-1.55	0	0	0	-1.26	1.8	0	0	0	0	0	1.25	0	1.23	-1.65	1.86	1.29	0	1.31	0	0	-1.67	0	0	0	1.35	0	0	-1.27	1.22	0	0	1.5	1.27	1.21	0
Diffuse_large B cell lymphoma OCI-LY3 cells + 20.2uM H-7 dichloride for 12hr _vs_ untreated	GSE51068	Chemical	H-7dichloride	12	20.2	OCI-LY-3 Cell Line			H-7dichloride	2.284		0	1.39	-1.4	0	0	1.7	0	0	0	0	0	0	0	3.44	-1.59	1.95	0	0	2.42	0	0	0	-1.25	0	0	-3.75	-2.3	1.87	0	0	-1.93	0	-1.31	0	0	0	1.84	0
Nalm27 line treated with L-asp for 12 hr _vs_ pretreatment	GSE4397	Chemical	Asparagine	12	0	Cell line			Asparagine	2.284		-1.79	0	0	0	0	0	5.92	0	0	0	0	0	0	0	0	0	0	0	0	3.32	0	0	0	0	0	0	0	0	0	0	0	0	0	0	0	0	0	0
Breast adenocarcinoma MCF7 cells, scrambled siRNA - 8uM nutlin-3a for 16hr _vs_ untreated	GSE53499	Chemical	nutlin 3	16	0	MCF7 Cell Line			nutlin 3	2.284		0	0	2.23434	2.01601	0	0	-4.31676	3.50092	0	0	0	1.37231	2.0068	1.38123	0	1.4877	0	0	0	-2.80903	2.7016	-1.29065	7.51432	2.05611	0	0	0	1.33062	2.40896	0	1.39243	0	1.29881	0	0	0	0	0
Breast cancer cells MCF-7 expressing ERB and ERA siRNA + 10nM estradiol _vs_ vehicle	GSE56066	Chemical	Estradiol	Not annotated	0	MCF7 Cell Line			Estradiol	2.284		0	0	0	0	0	2.08847	3.41942	0	0	-1.43547	0	0	2.39427	0	2.17086	1.65939	3.00006	0	1.46708	1.39	-1.57601	2.84788	1.35669	2.55762	0	0	-2.49957	0	0	1.35104	0	0	0	0	-1.69257	0	0	-1.21598
SU-DHL-4 B-cell lymphoma cells 4hr post 10ug-ml Rituximab treatment _vs_ control	GSE23394	Chemical	rituximab	4	0	SU-DHL-4 Cell Line			rituximab	2.27572		0	0	-1.98	0	0	-1.31	2.1	0	0	0	0	0	0	0	1.9	2.41	0	0	-1.6	0	0	1.43	-1.26	-1.43	0	0	2.57	1.24	0	0	1.23	0	-1.26	0	-1.84	-0.03	1.27	0
RKO human colorectal carcinoma cells + 20uM 4-hydroxy-2-nonenal (HNE) 6hr _vs_ control 6hr	GSE2397	Chemical	4-hydroxy-2-nonenal	6	0	RKO Cell Line			4-hydroxy-2-nonenal	2.27572		0	0	0	0	0	1.75	8.12	0	0	0	0	2.41	0	1.58	1.56	0	-1.76	1.5	3.25	1.59	0	0	0	0	1.88	-1.59	0	0	0	0	0	0	1.3	0	1.44	0	0	0
LNCaP prostate cancer cells with non-targeting shRNA 1nM R1881 treated 48hr _vs_ vehicle control	GSE34589	Chemical	R-1881	48	0	LNCaP Cell Line			R-1881	2.27572		0	0	2.04	0	0	1.3	3.41	0	0	-3.12	0	1.44	0	1.35	1.33	0	1.45	0	1.72	0	0	3.57	0	0	-16.1	0	0	0	2.25	0	0	0	1.88	0	-1.43	2.52	0	0
PANC-1 pancreatic duct cancer cells 5uM BRD7552 treated for 72hr _vs_ DMSO control	GSE44946	Chemical	BRD7552	72	0	PANC-1 Cell Line			BRD7552	2.27572		0	0	1.67	0	0	1.3	2.49	0	0	-1.63	1.22	1.38	0	0	0	0	0	1.23	0	0	0	0	0	-1.84	0	-1.26	-1.21	0	0	0	0	0	0	0	1.47	0	0	0
BEAS-2B bronchial epithelial cells treated 2mo 2x/wk 20ug/mL cigarette smoke condensate _vs_ DMSO	GSE14461	Chemical	cigarette smoke	Not annotated	0	BEAS-2B Cell Line			cigarette smoke	2.27572		0	2.48	0	6.42	0	1.58	0	0	0	0	0	4.15	0	0	0	2.94	0	0	1.92	0	0	0	0	0	0	1.37	0	0	0	0	0	0	1.38	0	0	0	0	0
Hepatocytes treated with EC50-aligned low concentration of Aleglitazar _vs_ DMSO	GSE33152	Chemical	aleglitazar	Not annotated	0	Primary cells - cultured			aleglitazar	2.27572		-1.36	0	0	0	0	0	0	0	1.33	0	0	-1.29	0	0	0	0	0	0	0	0	0	0	0	0	1.39	0	0	0	0	1.31	1.41	0	0	0	0	0	0	0
MCF7 breast cancer cells + 4hr 25mM lactic acid-containing media _vs_ media only	GSE19123	Chemical	lactic acid	4	0	MCF7 Cell Line			lactic acid	2.26761		0	0	-2.03	0	0	-1.37	-2.46	0	-1.58	1.51	1.29	0	0	0	0	0.16	1.56	-1.74	-1.65	0	1.53	0	1.71	1.27	0	1.32	2	0	0	1.48	1.36	0	0	0	0	-1.2	0	1.48
Mammary luminal epithelial cells treated 12hr with 5-flourouracil _vs_ media alone	GSE763	Chemical	5-Fluorouracil	12	0	ZR-75-1 Cell Line			5-Fluorouracil	2.26761		0	0	0	0	0	0	-1.5	0	0	0	0	1.48	1.56	0	-1.3	0	0	0	1.56	0	0	0	0	0	0	0	0	0	0	0	0	0	0	0	0	-1.46	0	0
Lymphoblastoid cell lines from non-alcoholic subjects 75mM ethanol treated 24hr _vs_ untreated	GSE52553	Chemical	Ethanol	24	0	Cell line			Ethanol	2.26761		0	0	0	0	0	0	1.2	0	1.26	0	1.31	0	0	0	0	0	0	0	0	0	1.25	0	0	0	-1.26	0	0	0	0	0	0	0	0	0	0	0	0	0
NHEK cells + PP-2_12h _vs_ DMSO_12h	GSE6932	Chemical	PP-2	Not annotated	0	Primary cells			PP-2	2.26761		0	1.74	0	0	0	0	2.32	0	0	0	0	0	0	0	0	0	0	3.95	0	0	0	0	0	0	1.92	0	0	0	0	0	0	0	0	0	0	0	0	0
Ovarian cancer SK-OV-3 cells treated 60hr with 20uM GANT 61 _vs_ DMSO vehicle controls	GSE53464	Chemical	GANT 61	Not annotated	0	SK-OV-3 Cell Line			GANT 61	2.26761		0	0	0	0	0	0	0	0	0	0	0	0	0	0	0	0	0	0	0	0	0	0	0	0	0	0	1.87	0	0	0	0	0	0	0	0	0	0	0
MCF7 cells + perphenazine, 10uM _vs_ DMSO vehicle	GSE5258	Chemical	Perphenazine	6	0	MCF7 Cell Line			Perphenazine	2.25964		0	1.61	0	0	0	1.7	4.53	0	0	0	0	0	0	0	0	1.25	0	0	1.39	0	0	1.37	0	1.36	0	0	1.42	0	0	1.49	0	0	0	0	0	0	0	0
PC3 cells + hydroquinine, 9.4uM _vs_ DMSO vehicle	GSE5258	Chemical	hydroquinine	6	0	PC-3 Cell Line [prostate cancer]			hydroquinine	2.25964		0	0	0	0	0	1.27	1.69	0	0	0	0	1.24	0	0	0	0	0	0	1.67	0	0	0	0	1.32	0	0	0	0	0	0	-2.27	0	1.24	0	0	0	0	0
Acute lymphoblastic leukemia xenografts (ALL-55) DEX resistant - 8hr post 15mg/kg DEX _vs_ vehicle	GSE57795	Chemical	Dexamethasone	8	0	Xenograft			Dexamethasone	2.25964		0	0	0	1.66	0	-1.38	0	0	0	0	0	0	0	0	0	0	0	0	0	2.39	0	1.28	0	0	0	0	0	0	1.21	0	1.2	0	0	0	0	0	0	1.32
HepG2 hepatocellular carcinoma cell line 30uM E2 treated for 12hr _vs_ DMSO control	GSE28878	Chemical	Estradiol	12	30	Hep G2 Cell Line			Estradiol	2.25964		0	0	0	0	1.22	0	0	0	0	1.26	0	0	0	0	0	0	0	0	1.69	0	0	2.17	0	1.38	-1.21	0	0	0	0	0	0	0	0	0	0	0	0	0
Endometrial cancer HEC-108 cells + 10X IC50 concentration of eribulin for 24hr _vs_ untreated	GSE50832	Chemical	eribulin	24	0	HEC-108 Cell Line			eribulin	2.25964		0	0	0	0	0	0	0	0	0	1.34	0	0	0	1.22	0	0	0	0	0	0	0	0	0	0	1.46	0	0	0	0	0	0	0	-1.32	0	0	0	0	0
Hepatocellular carcinoma HepG2 cells + 120uM paraquat for 24hr _vs_ vehicle (PBS)	GSE51952	Chemical	Paraquat	24	0	Hep G2 Cell Line			Paraquat	2.25964		0	0	0	0	0	1.5	2.2	1.26	3.24	0	2.64	0	1.66	1.38	1.26	1.87	2.13	2.15	2.3	0	0	1.63	0	0	4.31	1.26	1.59	-1.21	0	0	1.35	0	1.29	1.4	0	-1.28	-1.3	0
Breast cancer MCF7 cells treated with 1.56uM bisphenol A for 48hr _vs_ controls	GSE50705	Chemical	bisphenol A	48	1.56	MCF7 Cell Line			bisphenol A	2.25964		0	0	0	0	0	1.37	1.48	0	1.53	-1.47	1.43	-1.6	0	0	1.86	0	1.26	-1.27	1.95	1.3	0	1.54	1.27	0	0	0	0	1.47	0	0	0	0	0	0	0	0	0	0
Breast cancer MCF7 cells treated with 6.25uM bisphenol A for 48hr _vs_ controls	GSE50705	Chemical	bisphenol A	48	6.25	MCF7 Cell Line			bisphenol A	2.25964		0	1.28	0	0	0	1.42	0	0	0	0	1.61	-1.56	0	0	0	0	0	0	1.98	1.42	0	0	0	0	0	1.33	0	1.46	1.25	0	0	0	-1.23	0	1.24	0	0	0
Pancreatic stellate cell line PS1 on plastic 10uM all-trans retinoic acid treated 186hr _vs_ vehicl	GSE14427	Chemical	Tretinoin	186	10	Cell line			Tretinoin	2.25964		0	0	0	0	0	1.7	0	0	0	0	0	0	0	0	0	0	0	0	0	1.43	0	0	0	0	2.01	0	0	0	0	0	0	0	0	0	0	0	1.24	0
ESCs OSCAR activated STAT3-ERT2 and LIF treated - Chir99021 PD0325901 treated _vs_ untreated	GSE55708	Chemical	PD0325901	Not annotated	0	OSCAR Stem Cell Line			PD0325901	2.25964		0	0	6.37	0	0	0	1.49	-1.58	0	0	1.47	1.6	0	1.21	0	1.77	0	-1.62	1.39	1.3	1.26	-1.27	2.17	0	1.96	0	-2.03	0	0	0	0	0	0	0	-1.46	0	0	0
MDA paclitaxel-resistant cancer cells treated 3mo with paclitaxel + bexarotene _vs_ vehicle	GSE12791	Chemical	Paclitaxel	Not annotated	0	0			Paclitaxel	2.25964		0	0	0	0	13.3	0	0	0	0	0	0	-1.28	0	0	1.21	0	0	0	1.41	0	0	0	0	0	1.61	0	0	0	0	0	0	0	0	0	0	0	0	0
Hepatocytes of female donors treated 8hr with 14.6uM azathioprine _vs_ 0uM	TG-GATES	Chemical	Azathioprine	8	14.6	Hepatocytes			Azathioprine	2.25181		1.35	0	0	0	0	0	2.5	0	0	0	0	0	0	0	0	0	0	1.21	0	0	0	0	0	0	0	0	0	0	0	1.36	0	1.41	0	0	0	0	0	0
C5.2a line (breast epithelial HER2 cDNA transfected) + DOX 24hr _vs_ vehicle	GSE26599	Chemical	Doxycycline	24	0	c5.2a Cell Line			Doxycycline	2.25181		0	0	0	0	0	0	0	0	0	3.85	0	0	0	0	0	0	0	0	0	0	2.57	0	7.73	0	0	0	0	0	1.48	0	0	0	0	0	0	1.35	0	0
Neuroblastoma BE(2)-C cells treated 24hr - 5uM BIX 01294 _vs_ DMSO controls	GSE51512	Chemical	BIX 01294	24	0	BE(2)-C Cell Line			BIX 01294	2.25181		0	1.41	0	0	0	0	-5.74	0	1.24	0	0	2.25	0	1.62	1.33	0	0	0	1.92	-1.49	0	0	0	0	0	1.86	1.51	1.52	1.35	0	0	0	0	0	0	0	0	0
MCF-7 breast cancer cells + 24hr 1nM estradiol _vs_ ethanol vehicle controls	GSE35428	Chemical	Estradiol	24	0	MCF7 Cell Line			Estradiol	2.24413		0	0	-1.38	0	-1.41	0	1.22	0	0	1.21	0	-2.27	0	0	3.16	1.76	0	0	1.8	1.41	1.68	1.79	0	0	0	1.25	-1.4	0	1.21	0	0	0	0	0	1.37	0	0	0
MCF7 cells + steroid receptor RNA activator (SRA) siRNA 2.5d then E2-treated 6hr _vs_ E2-untreated	GSE20081	Chemical	Estradiol	Not annotated	0	MCF7 Cell Line			Estradiol	2.24413		0	0	0	0	0	0	0	0	1.29	0	0	0	0	0	1.51	0	0	0	0	0	-1.25	1.6	0	0	0	0	0	0	0	1.8	0	0	0	0	0	0	0	0
TK6 spherocytic spleen cells 4ug/ml colcemid treated 24hr _vs_ untreated	GSE41296	Chemical	Colcemid	24	0	TK6 Cell Line			Colcemid	2.23657		0	0	0	-2.05	0	0	2.07	1.22	0	0	0	0	0	0	-1.25	0	0	0	-1.54	1.2	0	0	1.69	0	0	0	0	0	0	0	0	0	-1.3	0	-1.31	0	0	0
HCT 116 cells treated with 100nM actinomycin D _vs_ untreated	GSE12459	Chemical	Actinomycin D	Not annotated	0.1	HCT 116 Cell Line			Actinomycin D	2.23657		2.55	0	0	0	0	0	-16.2	0	-1.84	7.64	0	0	-1.93	0	0	0	-6.74	-8.81	-1.59	0	0	0	0	0	0	-14.9	-1.45	0	2.46	0	0	0	0	0	0	1.67	-1.81	2.38
Hepatocytes of female donors treated 24hr with 14uM rifampicin _vs_ 0uM	TG-GATES	Chemical	Rifampin	24	14	Hepatocytes			Rifampin	2.22915		0	0	0	0	0	0	1.6	0	0	0	0	0	1.6	0	0	0	0	0	0	0	0	0	-1.31	0	0	0	0	0	0	4.4	3.09	0	0	0	0	0	0	0
MCF7 cells + mefloquine, 9.6uM _vs_ DMSO vehicle	GSE5258	Chemical	Mefloquine	6	0	MCF7 Cell Line			Mefloquine	2.22915		0	3	0	2.17	0	1.97	8.1	0	0	0	0	0	0	0	0	0	0	1.48	2.01	1.55	0	0	0	1.35	1.55	0	0	0	0	1.83	-1.57	0	0	0	1.4	0	0	0
TK6 spherocytic spleen cells 200uM formaldehyde treated 4hr _vs_ untreated	GSE41296	Chemical	formalin	4	0	TK6 Cell Line			formalin	2.22915		0	0	0	0	0	-1.28	-2.25	0	0	0	0	1.29	1.25	-1.63	1.21	-1.96	0	-1.36	0	1.58	0	-1.32	1.4	0	0	1.21	0	0	1.29	0	1.22	-1.41	0	0	-1.44	0	0	0
Dermal fibroblasts (NHDF) - 3uM sphingosine-1-phosphate treated 12hr _vs_ untreated_GPL6480	GSE56308	Chemical	sphingosine 1-phosphate	12	0	Primary cells - cultured			sphingosine 1-phosphate	2.22915		0	0	0	-1.7	0	0	0	0	0	0	0	0	0	0	1.54	1.81	1.93	0	0	1.45	0	0	-2.43	0	0	-14	0	1.75	0	1.42	0	0	0	0	0	-1.61	0	0
MCF7 breast cancer cells treated 24hr with 10nM estradiol _vs_ vehicle	GSE8383	Chemical	Estradiol	24	0	MCF7 Cell Line			Estradiol	2.22915		0	0	0	-2.35	-1.34	0	2.05	0	0	0	1.41	0	0	1.41	2.31	3.83	0	0	1.56	2.74	0	1.78	0	0	-2.04	1.55	-1.54	0	0	2.84	0	0	0	0	1.39	0	1.56	0
MCF7 breast cancer cells treated 24hr with 10nM estradiol _vs_ vehicle	GSE8383	Chemical	Estradiol	24	0	MCF7 Cell Line			Estradiol	2.22915		0	0	0	0	0	0	0	0	0	0	0	0	0	0	0	0	0	0	0	0	0	0	-1.21	0	0	0	0	0	0	0	0	0	0	0	0	0	0	0
Skin biopsies of systemic sclerosis patients - 56d after 5.0mg/kg/wk anifrolumab _vs_ untreated	GSE65336	Chemical	anifrolumab	Not annotated	0	Primary tissue - fresh or fresh frozen			anifrolumab	2.22915		-5.43	-14.3	-31.3	-3.94	0	2.5	-2.05	-162	12.5	3.31	-25.2	-3.63	1.39	3.59	2.13	4.8	-2.5	0	0	-2.3	0	3.94	-1.92	0	2.77	0	2.19	-2.21	-2.29	-3.31	0	1.34	2.8	-1.25	0	0	-1.25	1.83
Lymphoblastoid AH LCL cells - 0.2mM valproic acid (VPA) treated for 60min _vs_ untreated	GSE65297	Chemical	Valproic Acid	1	0	Cell line			Valproic Acid	2.22185		0	-1.45	0	0	-1.37	0	1.22	1.28	1.23	0	0	1.39	0	1.42	0	1.36	0	0	0	0	1.78	0	1.25	1.54	-1.91	0	0	0	1.26	1.35	0	1.24	1.24	0	1.25	1.47	0	1.32
Breast cancer MCF7 cells expressing IRB - 10nM X10 for 6hr _vs_ vehicle	GSE65398	Chemical	X10	6	0	MCF7 Cell Line			X10	2.21467		0	0	0	0	0	0	0	0	0	0	0	0	0	1.75	0	1.68	0	0	0	1.64	0	-1.25	0	0	0	1.84	0	0	0	0	1.52	0	0	0	0	0	0	0
MCF-7 breast cancer cells FGFR2b not induced - 1nM estradiol 12hr _vs_ vehicle	GSE48931	Chemical	Estradiol	12	0	MCF7 Cell Line			Estradiol	2.21467		0	0	0	-1.2	0	0	0	0	0	0	-1.22	-1.26	0	0	0	0	0	0	0	2.02	-1.27	1.37	0	0	1.45	0	0	0	0	4.15	0	0	0	0	0	0	-1.21	0
Prostate cancer LNCaP cells cultured 48hr - 30uM MK591 treated for 16hr _vs_ untreated	GSE64574	Chemical	MK 0591	16	0	LNCaP Cell Line			MK 0591	2.21467		0	0	0	0	0	-1.55	0	0	0	0	-1.62	-1.45	0	0	-1.88	0	0	0	-1.63	14.1	0	0	0	0	0	0	0	0	0	0	1.36	0	0	0	0	-1.28	0	1.75
SK-MEL-2 melanoma cell line expressing E2F-1 - 0.1uM doxorubicin treated for 16hr _vs_ untreated	GSE2715	Chemical	Doxorubicin	16	0	SK-MEL-2 Cell Line			Doxorubicin	2.21467		0	0	0	0	1.25	0	0	0	0	0	0	0	0	0	0	4.53	0	0	0	0	1.75	0	0	0	0	0	0	0	1.96	0	0	0	0	0	0	0	0	0
MCF7 cells + reserpine, 6.6uM _vs_ DMSO vehicle	GSE5258	Chemical	Reserpine	6	0	MCF7 Cell Line			Reserpine	2.20761		0	0	0	0	0	0	2.11	0	0	0	0	0	0	0	0	0	0	0	0	0	0	0	0	0	0	0	1.43	0	0	0	0	-1.22	0	0	0	0	0	0
MCF-7 breast adenocarcinoma cells 1nM estradiol + 1uM 27HC treated 24hr _vs_ w/o estradiol	GSE46924	Chemical	estradiol	24	0	MCF7 Cell Line			estradiol	2.20761		0	0	-1.29	0	0	0	0	0	0	0	0	-2	0	0	2.63	1.61	0	0	1.44	1.42	1.51	1.44	0	0	0	0	0	0	0	0	0	0	0	0	0	0	0	0
FL2 normal diploid fibroblasts control siRNA - 200ng/ml doxorubicin treated 26hr _vs_ untreated	GSE42368	Chemical	Doxorubicin	26	0	FL2 Cell Line			Doxorubicin	2.20761		9.99	0	0	0	0	0	0	0	0	4.72	0	1.4	0	0	0	0	0	1.92	0	2.88	21.7	0	0	0	0	0	0	0	0	4.96	0	3.07	0	0	0	0	-1.57	0
A673 EWS-FLI translocated Ewing sarcoma cell line + 0.18nM (2xEC50) puromycin 3d _vs_ DMSO	GSE6930	Chemical	Puromycin	72	0.00018	A-673 Cell Line			Puromycin	2.20761		0	-1.74	0	0	0	1.33	1.32	0	0	0	0	-1.27	0	0	1.2	0	0	1.93	1.97	2.07	2.23	0	0	-2.15	0	-1.59	0	0	1.35	0	1.54	0	0	0	1.39	0	0	2.43
ESCs + butyrate without conditioned media _vs_ + conditioned media alone	GSE15110	Chemical	Butyrates	Not annotated	0	Primary cells - cultured			Butyrates	2.20761		0	0	0	0	1.82	0	0	0	0	0	0	0	0	0	0	0	0	0	0	0	2.52	0	0	0	-1.9	0	0	-1.48	0	0	0	0	0	0	0	0	0	0
Hepatocytes of female donors treated 8hr with 50uM diazepam _vs_ 0uM	TG-GATES	Chemical	Diazepam	8	50	Hepatocytes			Diazepam	2.20066		-1.43	0	0	0	0	0	0	0	0	0	0	0	0	0	0	0	0	0	0	0	0	-1.34	0	0	0	0	0	0	0	1.74	1.4	0	0	0	0	0	0	0
MCF7 cells + cycloserine, 39.2uM _vs_ DMSO vehicle	GSE5258	Chemical	Cycloserine	6	0	MCF7 Cell Line			Cycloserine	2.20066		0	0	0	0	0	0	-0.655	0	0	0	0	0	0	0	1.22	0	0	0	-1.23	0	0	1.41	-1.51	0	0	0	0	0	0	1.24	0	0	-1.2	0	0	0	0	0
Intraductal breast carcinoma HCC1937 cells BRCA1-rescued 24hr 10uM COH29-treated _vs_ untreated	GSE55004	Chemical	COH29	24	0	HCC1937 Cell Line			COH29	2.20066		0	0	0	0	0	1.34	5.66	0	-1.96	0	0	0	-1.92	1.52	1.54	0	1.73	1.92	0	0	0	0	0	0	4.73	0	0	-1.21	0	-1.88	1.74	0	0	0	0	0	-1.36	0
Hep G2 hepatocarcinoma cell line cultured for 48hr with 10nM cyclosporin A _vs_ 0.5% DMSO	E-MEXP-2574	Chemical	Cyclosporine	48	0	Hep G2 Cell Line			Cyclosporine	2.20066		0	0	0	-1.31	0	0	0	0	0	0	0	0	0	0	0	0	0	0	0	0	0	0	0	0	-1.51	0	0	0	-1.48	0	0	0	-1.59	0	0	0	-1.37	0
Neuroblastoma cell line SH-SY5Y + thapsigargin _vs_ DMSO	GSE24500	Chemical	Thapsigargin	Not annotated	0	SH-SY5Y Cell Line			Thapsigargin	2.20066		0	0	-1.43	0	0	-1.27	0	0	0	1.24	0	1.24	0	0	-1.55	0	0	0	0	2.52	0	0	1.37	2.03	1.59	-1.56	0	0	0	0	0	0	0	0	-1.48	-1.24	0	0
Lung cancer A549 cell line + Imatinib 30000nM for 20hr _vs_ control	E-TABM-585	Chemical	Imatinib	20	30	A549 Cell Line			Imatinib	2.19382		0	0	0	0	0	0	0	-1.82	0	0	0	0	0	0	1.21	1.24	0	0	1.55	0	0	0	-1.5	1.32	0	0	0	0	0	-1.31	1.21	0	1.32	0	1.4	0	0	0
Colorectal cancer LoVo cells + 200uM 5-fluorouracil for 24hr _vs_ untreated	GSE53617	Chemical	5-Fluorouracil	24	0	LoVo Cell Line			5-Fluorouracil	2.19382		1.62	0	0	2.07	0	0	0	0	0	0	0	0	0	0	0	1.32	0	0	0	0	1.96	1.45	2.11	0	0	0	0	0	0	1.77	0	0	0	0	0	0	0	0
Uveal melanoma cell lines (pooled) without GNAQ or GNA11 mutations + JQ1 for 24hr _vs_ untreated	GSE66048	Chemical	JQ1	24	0	Cell line			JQ1	2.19382		0	0	0	0	0	1.83	0	0	0	0	0	3.68	0	0	1.35	0	0	1.94	1.55	0	0	-1.67	0	0	0	0	0	0	0	-1.44	0	0	1.95	0	0	0	0	0
Umbilical vein endothelial cells + 2hr with 500nM JQ1 then 1hr added 25ng/mL TNFA _vs_ 1hr TNFA	GSE53999	Chemical	JQ1	2	0	Primary cells - cultured			JQ1	2.18709		0	0	0	0	0	1.73	-10.4	0	0	0	0	0	0	1.95	0	1.3	0	3.05	1.35	-1.23	0	-1.6	1.31	0	2.54	0	0	-1.23	0	0	1.6	0	0	0	1.59	-1.36	-3.13	0
Immortalized mammary epithelial line ME16C treated 36hr with doxorubicin _vs_ untreated	GSE1647	Chemical	Doxorubicin	36	0	hTERT-HME1 Cell Line			Doxorubicin	2.18709		0	0	0	0	4.32	0	0	0	0	0	0	0	2.9	0	0	0	-35.8	0	0	0	0	0	5.27	0	0	0	0	0	0	0	0	0	0	0	0	0	0	0
Cervical carcinoma KB cell line sensitive to cisplatin + 5hr with 5uM 5-aza-dC _vs_ untreated	GSE19397	Chemical	5-azacytidine	Not annotated	0	KB Cell Line			5-azacytidine	2.18709		0	0	0	0	0	0	0	0	0	0	0	0	0	0	0	0	0	0	0	0	0	0	0	0	0	0	0	0	0	0	0	0	0	0	0	0	0	0
Hepatoma HepaRG cells with hCAR knockout - CITCO treated _vs_ DMSO	GSE71446	Chemical	CITCO	Not annotated	0	HepaRG Cell Line			CITCO	2.18709		1.23768	0	0	0	0	0	1.40532	0	0	0	0	0	1.20893	0	0	0	0	0	0	0	0	0	0	0	0	0	0	0	0	0	0	0	0	0	0	0	0	0
Lung tissue from asthmatic patients 1wk post flovent treatment _vs_ untreated healthy lungs	GSE23611	Chemical	Flovent	Not annotated	0	Primary tissue - fresh or fresh frozen			Flovent	2.18709		0	1.85	0	0	0	0	0	-1.73	0	0	0	0	0	0	0	0	0	0	0	0	0	0	0	0	0	0	0	0	0	1.53	0	0	1.32	0	0	1.22	1.2	1.38
H295R cells treated with 10uM forskolin for 3hr _vs_ untreated	GSE5553	Chemical	Forskolin	3	0	NCI-H295R Cell Line			Forskolin	2.18046		0	0	0	0	0	0	1.9	0	1.41	0	0	0	0	0	0	0	1.24	0	0	0	0	0	-1.27	0	0	0	0	0	0	0	0	0	0	0	0	0	0	0
Hepatocellular carcinoma HepG2 cells + diclofenac 14hr _vs_ DMSO	GSE54254	Chemical	Diclofenac	4	0	Hep G2 Cell Line			Diclofenac	2.18046		-1.63	0	0	0	0	1.29	3.15	0	0	0	-1.35	-1.5	1.25	2.08	0	0.215	0	2.21	1.34	2.02	0	0.025	-1.52	0	1.22	0	5.31	-1.48	-1.27	0	0	0	0	0	0	-1.27	1.89	1.27
Colorectal cancer HCT116 cells control siRNA 48hr - 0.5uM doxorubicin treated 24hr _vs_ untreated	GSE43541	Chemical	Doxorubicin	24	0	HCT 116 Cell Line			Doxorubicin	2.18046		18.3	0	0	0	1.64	0	0	1.56	0	0	2.23	0	0	0	0	0	1.38	0	0	0	1.31	0	0	1.76	0	0	-2.75	0	2.49	0	0	0	-1.4	0	0	0	0	-1.43
Hepatocellular carcinoma HepG2 cells + 72hr 95uM IC10 clonidine _vs_ 0.5% DMSO	GSE40117	Chemical	Clonidine	72	0	Hep G2 Cell Line			Clonidine	2.18046		2.08	1.29	0	0	0	0	0	0	0	1.37	1.8	1.31	0	0	0	0	0	0	0	0	0	0	0	0	0	0	0	0	0	0	0	0	1.49	0	0	0	0	0
Lymphoblastoid GM12878 cells - 1mM valproic acid (VPA) treated for 30min _vs_ untreated	GSE65297	Chemical	Valproic Acid	Not annotated	0	GM12878 cell line			Valproic Acid	2.18046		0	0	0	0	1.64	0	0	0	0	0	0	0	0	0	0	0	0	0	0	0	0	0	0	0	0	0	0	0	0	0	0	0	0	0	0	0	0	0
MCF-7 cells + Ad-empty + estradiol for 24h _vs_ vehicle	GSE9936	Chemical	Estradiol	Not annotated	0	MCF7 Cell Line			Estradiol	2.18046		0	0	0	0	0	0	1.31	0	0	0	0	-1.35	0	0	2.76	0	0	0	1.94	0	0	3.24	1.2	0	0	0	0	0	0	0	0	0	0	0	0	0	0	0
Hepatocytes of female donors treated 24hr with 5000uM sulpiride _vs_ 0uM	TG-GATES	Chemical	Sulpiride	24	5000	Hepatocytes			Sulpiride	2.17393		-3.06	-1.3	0	0	0	0	1.71	0	1.34	0	-1.38	0	1.28	0	0	0	1.5	0	0	1.94	0	1.52	-2.25	0	1.74	0	2.37	-1.25	-1.29	1.93	1.22	1.95	0	0	0	-2.25	-1.48	0
MCF7 cells + BW-B70C, 31.6uM _vs_ DMSO vehicle	GSE5258	Chemical	BW B70C	6	0	MCF7 Cell Line			BW B70C	2.17393		0	2.36	0	0	0	0	2.89	0	0	0	0	0	0	0	0	0	0	0	0	1.27	0	0	0	1.99	0	0	0	0	0	0	1.49	0	0	0	0	-1.33	0	0
Diffuse_large B cell lymphoma OCI-LY3 cells + 0.553uM mitomycin D for 6hr _vs_ untreated	GSE51068	Chemical	mitomycinD	6	0.553	OCI-LY-3 Cell Line			mitomycinD	2.17393		0	0	0	0	0	0	-1.5	0	1.39	0	0	0	0	1.64	0	1.42	0	0	0	0	0	0	0	0	0	-2.22	1.25	-1.73	-1.23	0	0	0	0	0	0	0	1.35	1.77
Human breast cancer xenograft into mice metastases to brain + 150mg/kg vorinostat _vs_ vehicle	GSE18544	Chemical	vorinostat	Not annotated	0	Xenograft			vorinostat	2.17393		0	0	0	0	0	1.32	0	0	0	0	0	0	0	0	1.56	0	0	0	0	0	0	1.36	0	0	0	0	1.41	0	0	0	1.39	0	1.29	0	0	0	0	0
Hepatocytes of male donors treated 8hr with 7.5uM vitamin A _vs_ 0uM	TG-GATES	Chemical	Vitamin A	8	7.5	Hepatocytes			Vitamin A	2.16749		0	0	0	0	0	0	0	0	0	0	0	-1.37	0	0	0	0	-1.6	0	0	0	0	0	0	0	0	0	0	0	0	1.4	0	1.34	0	0	0	0	0	0
PC3 cells + phenformin, 16.6uM _vs_ DMSO vehicle	GSE5258	Chemical	Phenformin	6	0	PC-3 Cell Line [prostate cancer]			Phenformin	2.16749		0	0	0	0	0	0	0	0	0	0	0	0	0	0	0	0	0	0	0	1.27	0	-1.98	1.26	1.78	0	0	0	0	1.25	0	0	0	0	0	0	0	0	0
Umbilical vein endothelial cells + 3hr with 500nM JQ1 _vs_ untreated	GSE53999	Chemical	JQ1	3	0	Primary cells - cultured			JQ1	2.16749		0	0	0	-1.48	0	0	-7.18	0	-1.39	0	0	0	0	1.63	0	0	0	2.41	1.21	0	0	0	1.22	0	1.72	0	0	0	0	-1.28	1.5	0	0	0	1.46	-1.3	-2.14	-1.36
MM.1S multiple myeloma cells - 50nM JQ1 6hr _vs_ untreated	GSE44929	Chemical	JQ1	6	0	MM.1S Cell Line			JQ1	2.16749		0	0	2.47	1.68	0	0	0	0	0	0	0	0	0	0	0	0	0	0	0	0	0	0	0	0	0	0	-1.34	-1.35	0	0	0	0	0	0	0	0	0	0
Nasal septal carcinoma RPMI 2650 cells - 0hr post 760ug/m3 welding fume 6hr _vs_ clean air	GSE62384	Chemical	welding fume	6	0	RPMI 2650 Cell Line			welding fume	2.16749		0	0	0	0	0	0	0	1.81	0	0	1.51	0	0	1.23	1.36	0	0	0	0	0	0	0	0	2.43	0	0	1.7	0	0	0	0	0	0	0	0	0	0	0
Dermal fibroblasts (C18) - 3uM sphingosine-1-phosphate treated 4hr _vs_ untreated_GPL6480	GSE56308	Chemical	sphingosine 1-phosphate	4	0	Primary cells - cultured			sphingosine 1-phosphate	2.16115		0	0	0	-1.84	0	0	0	0	0	0	-1.28	0	0	1.66	0	0	2.79	0	0	3.68	0	1.69	-1.78	0	0	0	0	1.27	0	2.32	0	0	0	-2.18	-1.7	0	0	0
Megakaryoblastic cell line CHRF-288 +PMA 12hr _vs_ untreated	GSE8914	Chemical	phorbolol myristate acetate	12	0	CHRF-288-11 Cell Line			phorbolol myristate acetate	2.16115		0	0	0	0	0	0	0	0	0	0	0	0	0	0	0	0	0	0	0	0	0	0	0	0	0	0	0	0	0	0	1.68	0	0	0	0	0	0	0
Breast cancer MCF7 cells polysomal RNA - treated 16hr with 1.5uM doxorubicin _vs_ DMSO controls	GSE50650	Chemical	Doxorubicin	16	0	MCF7 Cell Line			Doxorubicin	2.16115		0	0	0	0	3.23	0	-23	0	0	0	0	0	0	0	0	0	0	0	0	0	6.61	-2.71	7.28	0	1.34	0	0	0	0	0	0	2.17	0	0	0	0	0	0
Lung cancer A549 cell line + Imatinib 3333nM for 20hr _vs_ control	E-TABM-585	Chemical	Imatinib	20	3.333	A549 Cell Line			Imatinib	2.16115		0	0	0	0	0	0	0	-1.26	0	0	0	0	0	0	0	0	0	1.24	1.36	0	1.34	0	0	0	0	0	0	0	0	0	0	0	0	0	1.29	0	0	0
A673 EWS-FLI translocated Ewing sarcoma cell line + 119.76nM (2xEC50) doxorubicin 5d _vs_ DMSO	GSE6930	Chemical	Doxorubicin	120	0.11976	A-673 Cell Line			Doxorubicin	2.16115		27.6	-4.35	0	-2.37	31.6	0	-5.93	-4.73	0	21.4	0	-2.36	0	0	1.21	10.8	4.24	0	0	0	0	1.66	0	0	8.57	0	-2.26	0	-7.61	0	0	0	0	0	-4.75	-8.3	0	0
Lung carcinoma A549 cells + 2uM sodium arsenite (NaAsO2) for 8wk _vs_ untreated	GSE44169	Chemical	sodium arsenite	Not annotated	0	A549 Cell Line			sodium arsenite	2.16115		0	0	1.96	0	0	0	0	0	0	1.32	1.24	0	0	0	0	0	0	-1.45	1.29	-1.25	0	0	-1.23	1.34	1.29	0	0	0	0	0	1.24	0	0	0	0	0	0	0
Hepatocytes of female donors treated 24hr with 80uM phenylbutazone _vs_ 0uM	TG-GATES	Chemical	Phenylbutazone	24	80	Hepatocytes			Phenylbutazone	2.1549		0	0	0	0	0	0	0	0	0	-1.44	0	0	1.52	0	0	0	1.53	0	0	0	0	0	0	0	0	0	0	0	0	5.2	2.63	1.3	0	0	0	0	0	0
MCF7 cells + piperlongumine, 12.6uM _vs_ DMSO vehicle	GSE5258	Chemical	piperlonguminine	6	0	MCF7 Cell Line			piperlonguminine	2.1549		0	0	0	0	-1.21	1.69	2.64	1.82	0	0	0	0	1.4	0	1.4	-1.42	0	1.5	1.47	1.93	1.28	-1.83	0	0	4.62	0	0	0	0	-2.07	1.24	0	0	0	1.27	0	0	0
Ovarian cancer OV-90 cells + 10X IC50 concentration of paclitaxel for 24hr _vs_ untreated	GSE50832	Chemical	Paclitaxel	24	0	OV-90 Cell Line			Paclitaxel	2.1549		0	0	0	0	1.36	0	1.25	0	0	0	0	0	0	0	0	0	0	0	0	0	1.41	-1.25	0	0	0	-1.44	0	0	0	0	0	-1.28	-1.28	0	0	0	0	0
Colorectal cancer HCT116 cells control siRNA - treated with 5mM butyrate for 3d _vs_ untreated	GSE41113	Chemical	Butyrate	Not annotated	5000	HCT 116 Cell Line			Butyrate	2.1549		0	0	0	3.95	5.17	0	0	0	-1.24	0	0	-1.51	-4.58	1.54	0	0	0	1.24	0	0	0	0	0	0	0	0	-1.29	-2.36	0	-1.39	0	0	0	0	0	0	0	0
Lymphoblastoid AH LCL cells - 2.5uM SAHA treated for 30min _vs_ untreated	GSE65297	Chemical	vorinostat	Not annotated	0	Cell line			vorinostat	2.1549		1.95	1.64	0	1.66	0	0	-1.24	0	0	1.59	1.54	0	0	0	0	-1.27	0	0	0	0	1.22	-1.25	0	0	0	-1.37	0	0	0	0	0	0	0	0	0	0	0	0
TK6 spherocytic spleen cells 1ug/ml colcemid treated 24hr _vs_ untreated	GSE41296	Chemical	Colcemid	24	0	TK6 Cell Line			Colcemid	2.14874		0	0	0	-1.96	0	0	1.97	0	-1.38	0	0	0	0	-1.21	0	1.21	0	0	-1.61	0	0	1.21	2.55	0	0	0	0	0	0	0	0	0	-1.36	0	0	-1.29	0	0
Breast cancer MCF7 cells PR-ER+ expressing empty vector - 100nM estradiol treated 6hr _vs_ ethanol	GSE45643	Chemical	Estradiol	6	0	MCF7 Cell Line			Estradiol	2.14267		0	0	-1.58	0	0	1.3	0	0	0	-1.62	1.42	-1.86	0	1.64	3.16	0	0	0	1.58	2.58	1.67	1.25	0	0	-1.61	1.37	-1.25	0	1.79	4	0	0	0	0	0	0	0	0
Embryonic stem H1 cells in differentiation media - aphidicolin treated 96hr _vs_ DMSO treated	GSE62062	Chemical	Aphidicolin	96	0	H1 Stem Cell Line			Aphidicolin	2.14267		0	0	0	1.88	0	1.26	0	1.49	1.45	0	-1.27	1.92	1.27	0	1.26	0	0	0	0	-2.51	0	0	1.39	0	0	0	1.39	0	-1.34	0	0	0	0	0	0	0	0	0
HT-1080 cells + 5ug_ml tunicamycin _vs_ untreated control	GSE13548	Chemical	Tunicamycin	Not annotated	0	HT 1080 Cell Line			Tunicamycin	2.14267		0	0	2.06	0	0	0	0	0	0	0	0	0	0	0	0	2.59	0	0	0	5.42	0	0	0	2.21	0	0	0	0	0	0	0	1.47	0	0	0	0	0	1.59
HCT116 colon cancer cells + hydroxyurea 1hr _vs_ untreated control	GSE3176	Chemical	Hydroxyurea	1	0	HCT 116 Cell Line			Hydroxyurea	2.13668		0	0	0	0	0	0	0	0	0	0	0	0	0	0	0	0	0	0	0	0	0	0	0	0	-1.31	0	0	0	0	0	0	0	0	0	0	0	0	0
Macrophages induced from monocytes then stimulated 18hr with 5ug/ml conA _vs_ untreated controls	GSE30273	Chemical	Concanavalin A	18	0	Primary cells - cultured			Concanavalin A	2.13668		0	0	0	0	0	0	0	0	-1.52	0	0	0	0	0	0	0	0	0	0	0	0	0	0	0	0	0	0	0	0	0	0	0	0	0	0	0	0	0
Cardiomyocytes (iPSC-derived) of breast cancer patients - 1uM doxorubicin for 24hr _vs_ untreated	GSE76314	Chemical	Doxorubicin	24	0	Primary cells - cultured			Doxorubicin	2.13668		0	0	0	0	0	1.39113	0	0	0	11.1382	0	2.05473	0	0	2.06548	0	0	2.02951	0	0	29.4892	-6.61827	24.0009	0	0	2.30592	2.00053	0	4.87837	0	-2.05008	1.93254	0	2.59141	0	0	-1.48253	-1.61951
MCF7 cells + albendazole, 15uM _vs_ DMSO vehicle	GSE5258	Chemical	Albendazole	6	0	MCF7 Cell Line			Albendazole	2.13077		0	1.42	0	0	1.98	0	3	0	0	0	0	0	0	0	0	0	0	0	0	0	0	-1.38	0	0	1.24	0	0	0	0	0	0	0	-1.27	0	0	0	0	0
Breast cancer MCF7 cells control siRNA 48hr - 1nM estradiol additional 4hr _vs_ vehicle	GSE57935	Chemical	Estradiol	4	0	MCF7 Cell Line			Estradiol	2.13077		0	0	0	0	0	0	0	0	0	0	0	0	0	0	1.47	0	1.22	0	0	0	0	1.27	0	0	0	0	0	0	0	1.6	0	0	0	0	-1.27	0	-1.3	0
Gastric adenocarcinoma AGS cells - mycophenolic acid treated 12hr _vs_ untreated	GSE46671	Chemical	Mycophenolic Acid	12	0	AGS Cell Line			Mycophenolic Acid	2.13077		0	0	0	0	0	1.36	0	0	1.22	2.23	0	1.33	0	1.55	1.63	0	1.23	0	0	1.37	0	0	0	0	0	0	0	0	2.08	1.67	0	0	0	0	-2.16	0	0	0
HCT116 tetraploid colon carcinoma cells treated 36hr with cisplatin + UCN-01 _vs_ untreated	E-TABM-172	Chemical	Cisplatin	36	0	HCT 116 Cell Line			Cisplatin	2.13077		0	0	0	0	0	1.3	0	0	0	0	0	0	0	0	0	0	0	0	0	0	0	0	2.73	0	0	0	0	1.36	1.39	0	1.25	0	0	0	0	0	0	0
Hybridoma EA.hy926 cells grown in low folate level treated 48hr 0.5uM MTX _vs_ untreated controls	GSE32008	Chemical	Methotrexate	48	0	EA.hy926 Hybridoma Line			Methotrexate	2.13077		0	0	0	0	0	0	0	1.48	0	0	0	0	0	1.28	0	0	0	0	0	1.65	0	0	1.82	0	0	-1.37	0	0	0	0	1.48	1.21	0	1.31	0	0	0	0
PC3 cells + astemizole, 8.8uM _vs_ DMSO vehicle	GSE5258	Chemical	Astemizole	6	0	PC-3 Cell Line [prostate cancer]			Astemizole	2.12494		0	1.28	0	0	0	0	3.41	0	0	0	0	0	0	0	0	0	1.29	1.53	0	2.91	0	0	-1.33	0	2.64	0	0	0	0	1.37	1.55	0	0	0	-1.41	0	0	-1.46
Acute lymphoblastic leukemia Jurkat cells + 12.5uM SB225002 for 6hr _vs_ vehicle (DMSO)	GSE71212	Chemical	SB 225002	6	0	Jurkat Cell Line			SB 225002	2.12494		0	0	0	0	0	0	1.28	0	1.46	0	0	0	0	0	0	0	0	0	1.22	0	0	1.24	0	0	0	0	0	0	0	0	1.35	0	0	0	0	0	0	0
Breast cancer MCF7 cell line treated with 0.5uM BMH-21 for 6hr _vs_ mock treated	GSE12666	Chemical	BMH-21	6	0	MCF7 Cell Line			BMH-21	2.12494		0	0	0	0	0	1.45	1.95	0	0	0	0	0	0	0	0	0	0	0	0	1.23	1.3	0	0	0	0	0	0	0	0	1.35	0	0	0	0	0	0	1.58	0
SW620 colorectal cancer cells 4uM FAK inhibitor Y15 treated 24hr _vs_ untreated	GSE39168	Chemical	1,2,4,5-benzenetetraamine tetrahydrochloride	24	0	SW 620 Cell Line			1,2,4,5-benzenetetraamine tetrahydrochloride	2.12494		0	0	0	0	0	0	0	0	1.29	0	0	0	0	0	0	0	1.24	0	0	0	0	0	0	0	1.28	0	0	0	0	0	0	0	0	0	0	0	0	0
HCT116 colon cancer cells + H2O2 1hr _vs_ untreated control	GSE3176	Chemical	Hydrogen peroxide	1	0	HCT 116 Cell Line			Hydrogen peroxide	2.11919		0	0	0	0	0	0	0	0	0	0	0	0	0	1.21	1.21	0	0	0	0	0	0	0	0	0	0	0	0	1.23	0	0	0	1.23	0	0	0	0	0	0
Macrophages monocyte-derived 10uM nutlin-3 treated 2hr _vs_ DMSO	GSE43596	Chemical	nutlin 3	2	0	Cell line			nutlin 3	2.11919		0	1.23	1.32	0	1.22	0	-1.27	0	0	0	0	0	0	0	0	0	0	-1.24	0	-1.21	0	-1.4	1.26	0	2.65	1.24	0	0	0	0	0	0	0	1.24	0	-1.26	0	0
Lung epithelium A549 cells 200ug/ml silica treated from 6hr _vs_ untreated	GSE30200	Chemical	Silicon Dioxide	6	200ug/ml	A549 Cell Line			Silicon Dioxide	2.11919		0	0	0	0	0	0	0	0	0	0	0	0	0	0	0	0	0	0	0	0	0	0	0	0	0	0	1.27	0	0	0	0	0	0	0	0	0	0	0
Diffuse_large B cell lymphoma OCI-LY3 cells + 2.56uM mitomycin D for 12hr _vs_ untreated	GSE51068	Chemical	mitomycinD	12	2.56	OCI-LY-3 Cell Line			mitomycinD	2.11919		0	0	1.72	0	0	0	0	0	0	0	0	0	0	0	0	0	0	0	0	0	0	0	1.57	0	0	0	1.95	0	0	0	0	0	0	0	0	0	0	0
Prostate + Acyline + testosterone gel _vs_ + Acyline + placebo gel	GSE8466	Chemical	Epitestosterone	Not annotated	0	Primary cells - laser capture			Epitestosterone	2.11919		0	0	0	0	0	0	1.25	0	0	0	0	0	0	0	0	0	0	0	0	0	0	0	0	0	0	0	0	0	0	0	0	0	0	0	0	1.67	0	0
Hepatocytes of female donors treated 24hr with 20uM benzbromarone _vs_ 0uM	TG-GATES	Chemical	Benzbromarone	24	20	Hepatocytes			Benzbromarone	2.11351		0	0	0	0	0	0	0	0	0	0	0	0	0	0	0	0	0	0	0	0	0	0	0	0	0	0	0	0	0	1.95	1.38	0	0	0	0	0	0	0
HL60 cells + sanguinarine, 12uM _vs_ DMSO vehicle	GSE5258	Chemical	sanguinarine	6	0	HL-60 Cell Line			sanguinarine	2.11351		0	0	1.23	1.32	0	1.3	9.34	0	0	0	0	2.43	0	0	2.11	1.2	0	0	5.96	2.54	0	-0.1	0	0	0	0	-4.69	0	0	0	2.47	0	-1.26	0	0	-1.35	0	1.49
MCF7 cells + ethoxyquin, 18.4uM _vs_ DMSO vehicle	GSE5258	Chemical	Ethoxyquin	6	0	MCF7 Cell Line			Ethoxyquin	2.11351		0	1.78	0	1.44	0	1.25	1.99	0	0	0	0	0	0	0	0	0	0	0	1.45	0	0	0	0	0	0	0	0	0	0	0	0	0	0	0	0	1.28	0	0
PC3 cells + emetine, 7.2uM _vs_ DMSO vehicle	GSE5258	Chemical	Emetine	6	0	PC-3 Cell Line [prostate cancer]			Emetine	2.11351		0	0	0	0	0	0	-2.96	0	0	0	0	0	0	0	0	1.54	0	-1.23	0	3.97	1.63	-1.35	0	0	7.2	-1.25	0	0	1.79	0	1.24	0	0	0	1.6	0	1.49	3.55
Umbilical vein endothelial cells (HUVECs) + 1mM indoxyl sulfate for 4hr _vs_ control media (KCl)	GSE34259	Chemical	indoxyl sulfate	4	0	HUVECs			indoxyl sulfate	2.11351		0	0	0	0	0	0	1.83	0	0	0	0	0	0	1.63	0	1.64	0	0	1.6	0	0	0	0	0	0	0	0	0	0	0	0	0	0	0	1.25	0	2.09	0
Ovarian cancer OVCAR-3 cells + 10X IC50 concentration of paclitaxel for 24hr _vs_ untreated	GSE50832	Chemical	Paclitaxel	24	0	OVCAR-3 Cell Line			Paclitaxel	2.11351		0	-1.29	0	0	0	0	1.45	0	0	0	-1.2	0	0	0	0	0	0	0	0	1.29	1.35	0	0	0	0	0	0	1.23	0	0	0	0	0	0	0	0	0	0
MRC5 cells treated 48hr with 2ug per ml cyclosporine _vs_ untreated	GSE25200	Chemical	Cyclosporine	48	0	MRC-5 Cell Line			Cyclosporine	2.11351		4.41	0	0	0	0	1.47	3	0	0	0	0	0	0	2.29	0	0	1.55	0	0	0	0	0	0	0	0	0	0	1.95	0	0	0	0	0	0	0	0	0	0
A673 EWS-FLI translocated Ewing sarcoma cell line + 0.18nM (2xEC50) puromycin 5d _vs_ DMSO	GSE6930	Chemical	Puromycin	120	0.00018	A-673 Cell Line			Puromycin	2.11351		0	-5.2	0	-1.74	0	0	-3.51	0	0	0	0	0	0	0	-1.53	0	2.89	0	0	1.5	0	1.99	-2.19	-12.4	0	0	-1.93	0	0	-2.4	0	0	-3.05	0	0	-2.61	0	0
Blood from patient 25hr post acetaminophen treatment - 4g _vs_ 0.5g	GSE30418	Chemical	Acetaminophen	Not annotated	0	Whole blood			Acetaminophen	2.11351		0	0	0	0	0	0	0	0	0	0	0	0	0	0	0	1.21	0	-1.28	0	0	0	0	0	0	0	1.36	0	0	0	0	0	0	0	0	0	0	0	1.22
Dermal fibroblasts of systemic sclerosis patients + 50ug/mL rottlerin for 24hr _vs_ PBS	GSE23741	Chemical	rottlerin	24	0	Primary cells - cultured			rottlerin	2.10791		0	0	0	0	0	0	8.09	0	0	0	0	0	0	0	0	0	0	0	1.99	2.19	0	0	0	0	0	0	0	0	0	0	0	0	1.68	0	0	0	0	0
Colorectal cancer cells null for p53 + SN38 for 24h _vs_ 0h	E-MEXP-1194	Chemical	irinotecan	Not annotated	0	HCT 116 Cell Line			irinotecan	2.10791		0	0	0	0	0	0	0	0	0	0	0	0	0	0	0	0	0	0	0	-1.25	0	0	0	0	0	0	1.44	0	0	0	0	0	0	0	0	0	0	0
Hepatocytes of female donors treated 24hr with 800uM colchicine _vs_ 0uM	TG-GATES	Chemical	Colchicine	24	800	Hepatocytes			Colchicine	2.10237		-11.3	0	0	0	0	1.46	0	-1.33	0	0	-1.27	0	-2.08	1.63	0	0	0	1.55	0	0	0	-1.4	0	1.37	0	0	0	0	0	0	0	0	0	0	-2.09	0	0	0
Hepatoma HepaRG cells + 72hr 3.2uM IC10 piperonylbutoxide _vs_ 0.5% DMSO	GSE40117	Chemical	Piperonyl Butoxide	72	0	HepaRG Cell Line			Piperonyl Butoxide	2.10237		0	0	-1.62	0	0	0	-1.6	1.89	1.29	0	1.38	0	0	0	0	0	0	0	0	0	0	-1.78	-1.32	0	1.26	0	0	0	0	1.62	1.46	-1.22	0	0	0	0	0	1.21
HL-60 promyelocytic leukemia cells treated 5d with 5uM R-(-)-apomorphine-HCl _vs_ vehicle	GSE982	Chemical	Apomorphine	Not annotated	0	HL-60 Cell Line			Apomorphine	2.10237		0	0	0	12.8	0	0	4.85	0	0	0	0	0	0	0	0	0	0	0	0	2.59	0	2.07	0	0	0	0	0	0	0	0	0	0	2.39	0	1.99	0	0	3.72
PC3 cells + atracurium besilate, 3.2uM _vs_ DMSO vehicle	GSE5258	Chemical	cisatracurium	6	0	PC-3 Cell Line [prostate cancer]			cisatracurium	2.09691		1.42	1.35	0	1.24	0	0	1.39	0	0	0	0	0	0	0	0	1.26	0	0	0	0	0	0	0	0	0	0	0	0	0	0	0	0	0	0	0	0	0	0
Breast cancer MCF7 cells (ER and FOXA1 expressing) - 10nM estradiol 4hr _vs_ vehicle 4hr	GSE23850	Chemical	Estradiol	4	0	MCF7 Cell Line			Estradiol	2.09691		0	0	0	0	0	0	1.98	0	-1.4	2.06	0	-1.3	0	0	1.83	1.52	1.28	1.22	0	1.43	1.66	2.01	0	0	0	1.82	0	0	0	1.64	0	1.34	0	0	0	0	0	1.26
HepG2 hepatocellular carcinoma cell line 250uM Dman treated for 24hr _vs_ PBS control	GSE28878	Chemical	Mannitol	24	250	Hep G2 Cell Line			Mannitol	2.09151		0	0	0	0	0	0	0	0	-1.52	0	-1.44	0	0	1.2	0	1.87	1.7	0	0	1.23	0	3.15	0	0	0	0	0	0	1.4	1.44	0	0	1.6	0	0	0	0	0
Breast cancer MCF7 cells treated with 50uM bisphenol A for 48hr _vs_ controls	GSE50705	Chemical	bisphenol A	48	50	MCF7 Cell Line			bisphenol A	2.09151		0	0	0	0	-2	1.54	6.56	0	0	-2.17	1.65	0	0	0	1.66	0	0	0	1.75	2.19	0	0	0	0	0	1.25	1.3	1.32	1.29	1.7	0	0	0	0	0	1.25	0	0
A549 lung epithelial cells + 30min 10uM SIS3 inhibitor _vs_ DMSO vehicle controls	GSE26858	Chemical	6,7-dimethyl-2-(2E)-3-(1-methyl-2-phenyl-1H-pyrrolo(2,3-b)pyridin-3-yl-prop-2-enoyl)-1,2,3,4-tetrahydroisoquinoline hydrochloride	Not annotated	0	A549 Cell Line			6,7-dimethyl-2-(2E)-3-(1-methyl-2-phenyl-1H-pyrrolo(2,3-b)pyridin-3-yl-prop-2-enoyl)-1,2,3,4-tetrahydroisoquinoline hydrochloride	2.09151		-6.33	-6.96	1.94	-6.96	2.76	-1.23	-4.1	-4.01	-1.6	0	-2.23	-7.92	-1.76	-2.06	-1.69	1.235	1.82	-5.26	-5.62	0	-3.94	0.4	-1.37	-1.71	0	1.75	7.42	-1.46	-3.18	-5.94	1.41	2.86	-2.85	0	-1.67	-2.92	2.43	0
Hepatocytes of female donors treated 8hr with 2000uM ethionine _vs_ 0uM	TG-GATES	Chemical	Ethionine	8	2000	Hepatocytes			Ethionine	2.08619		0	0	0	0	0	1.28	1.7	0	0	0	1.52	0	0	0	0	0	0	1.68	0	0	0	0	0	0	0	0	0	0	0	0	0	-1.42	0	0	0	0	0	0
Lung cancer NCIH460 cells 1uM cisplatin treated 2hr - smoke extract treated 2hr _vs_ no smoke	GSE42172	Chemical	Tobacco smoke extract	2	0	NCI-H460 Cell Line			Tobacco smoke extract	2.08619		0	0	0	0	0	0	0	0	1.21	0	0	0	0	0	0	1.34	0	0	0	0	0	0	0	0	0	0	0	1.24	0	1.27	0	0	0	0	0	1.79	1.57	0
Breast cancer MCF7 cells + epigallocatechin gallate for 24hr _vs_ vehicle (ethanol)	GSE56245	Chemical	epigallocatechin gallate	24	0	MCF7 Cell Line			epigallocatechin gallate	2.08619		0	0	0	0	0	0	1.71	0	0	0	0	0	0	0	0	0	0	0	0	0	0	0	0	0	0	0	0	0	0	0	0	0	0	0	0	0	0	0
Breast cancer MDA-MB-231 cells + 10X IC50 concentration of paclitaxel for 24hr _vs_ untreated	GSE50832	Chemical	Paclitaxel	24	0	MDA-MB-231 Cell Line			Paclitaxel	2.08619		0	1.23	0	0	0	0	1.42	0	0	0	0	0	0	0	0	0	0	0	0	0	0	0	0	0	1.33	0	-1.32	0	-1.34	0	0	0	0	0	0	0	0	0
Liver cancer HepG2 cells expressing TRb - 100nM Triiodothyronine 24hr _vs_ 0hr	GSE54699	Chemical	Triiodothyronine	24	0	Hep G2 Cell Line			Triiodothyronine	2.08619		0	0	3.88	0	2.25	1.68	1.21	0	0	0	1.45	0	0	0	0	1.94	1.47	0	1.33	0	0	1.26	0	0	6.6	1.31	0	0	-1.45	0	0	0	0	0	0	-1.29	0	0
Colon carcinoma cell line HCT116 1.5ug/ml tunicamycin _vs_ untreated controls	GSE41666	Chemical	Tunicamycin	Not annotated	0	HCT 116 Cell Line			Tunicamycin	2.08619		0	0	0	3.08	0	1.59	2.68	0	0	1.71	0	1.71	0	1.42	0	2.1	0	1.41	0	3.43	0	0	0	1.65	0	0	0	0	0	0	0	0	0	0	0	0	-2.36	0
HL60 cells + ticarcillin, 9.4uM _vs_ DMSO vehicle	GSE5258	Chemical	Ticarcillin	6	0	HL-60 Cell Line			Ticarcillin	2.08092		0	0	0	0	0	0	0	0	0	0	0	0	0	0	0	0	0	0	0	0	0	0	0	0	0	0	0	0	0	0	0	0	0	0	0	1.33	0	0
Diffuse_large B cell lymphoma OCI-LY3 cells + 22uM rapamycin for 24hr _vs_ untreated	GSE51068	Chemical	rapamycin	24	22	OCI-LY-3 Cell Line			rapamycin	2.08092		0	0	0	0	0	1.39	2.41	0	0	0	0	0	0	3.41	-1.93	-1.38	0	0	0	1.4	0	1.44	-1.43	0	0	0	0	0	0	0	1.53	1.24	0	0	-1.48	0	0	0
Primary mesothelial HM3 cells, peritoneal + 5ug/cm2 crocidolite asbestos for 8hr _vs_ unexposed	GSE63966	Chemical	Asbestos, Crocidolite	8	0	Cell line			Asbestos, Crocidolite	2.07572		0	1.85983	0	0	0	1.27245	2.71132	0	0	0	0	0	0	1.30589	0	0	0	1.30931	1.96793	2.40957	0	1.39069	-1.40211	0	2.20455	0	0	0	0	1.70571	0	1.4066	0	0	0	0	0	0
Tongue SCC-25 cells expressing E2F7 siRNA - 1uM doxorubicin treated 48hr _vs_ untreated	GSE58074	Chemical	Doxorubicin	48	0	SCC-25 Cell Line			Doxorubicin	2.07572		4.32	0	0	0	2.07	0	0	-1.46	0	1.46	-1.24	2.2	0	0	2.09	0	0	-1.44	-1.72	0	3.1	0	0	0	0	1.67	0	0	0	0	0	0	0	0	0	0	0	0
HBEC cells + low dose_100nM 5-aza-2â€™-deoxycytidine _vs_ DMSO control	GSE5816	Chemical	5-azacytidine	Not annotated	0	Cell line			5-azacytidine	2.07572		0	0	0	0	256.1	0	0	7.85	0	3.044	0	1.432	0	0	0	0	0	-2.132	0	0	0	0	0	0	0	0	0	0	0	0	0	0	0	0	-2.484	0	0	0
Breast cancer MCF7 cells SMRT siRNA 48hr - 1nM estradiol additional 4hr _vs_ vehicle	GSE57935	Chemical	Estradiol	4	0	MCF7 Cell Line			Estradiol	2.07058		0	0	0	0	0	0	0	0	0	0	0	0	0	0	1.82	1.24	0	0	0	0	0	1.7	0	0	0	0	0	0	0	0	0	0	0	0	0	0	-1.27	0
MCF7 cells + 10hr 1nM estradiol _vs_ vehicle	GSE24065	Chemical	Estradiol	10	0	MCF7 Cell Line			Estradiol	2.07058		-1.65	0	-1.52	0	0	0	1.8	0	1.54	0	0	0	-1.47	0	4.62	1.46	0	0	1.7	1.87	0	3.36	0	0	1.56	1.62	0	0	1.35	1.65	0	0	0	0	0	0	0	0
HT29 colon adenocarcinoma cells treated 12hr with 10nM apratoxin A _vs_ EtOH vehicle	GSE2742	Chemical	apratoxin A	12	0	HT 29 Cell Line			apratoxin A	2.07058		0	1.43	0	0	0	0	2.08	0	0	0	0	0	0	0	0	0	0	0	0	4.76	0	0	0	0	0	0	0	0	0	0	0	0	0	0	0	0	0	0
Hepatocytes of male donors treated 24hr with 250uM chlormezanone _vs_ 0uM	TG-GATES	Chemical	Chlormezanone	24	250	Hepatocytes		TN	Chlormezanone	2.0655		0	0	0	0	0	0	1.26	0	1.31	0	0	0	1.42	0	0	0	0	0	0	0	0	1.22	0	0	0	0	0	0	0	0	0	0	0	0	0	0	0	0
Hepatocytes of female donors treated 24hr with 20uM glibenclamide _vs_ 0uM	TG-GATES	Chemical	Glyburide	24	20	Hepatocytes			Glyburide	2.0655		0	0	0	0	0	0	0	0	0	0	0	0	0	0	0	0	0	0	0	0	0	0	0	0	0	0	0	0	0	2.7	1.76	0	0	0	0	0	0	0
MCF7 cells + hexetidine, 11.8uM _vs_ DMSO vehicle	GSE5258	Chemical	Hexetidine	6	0	MCF7 Cell Line			Hexetidine	2.0655		0	1.83	0	0	0	1.57	3.47	0	0	0	0	0	0	0	0	0	0	0	1.52	1.24	0	0	0	1.39	0	0	0	0	0	0	0	0	0	0	0	0	0	0
U937 lymphoma cell line expressing PML-RAR treated 4hr with 1uM retinoic acid _vs_ untreated	E-MEXP-149	Chemical	Tretinoin	4	0	U-937 Cell Line			Tretinoin	2.0655		0	0	0	0	0	0	0	1.35	0	0	1.35	0	0	0	0	2.09	0	0	0	0	0	2.2	0	0	0	0	0	0	0	0	1.78	0	0	0	0	0	0	0
Breast cancer MCF7 cells SMRT siRNA 48hr - 1nM estradiol additional 24hr _vs_ vehicle	GSE57935	Chemical	Estradiol	24	0	MCF7 Cell Line			Estradiol	2.0655		0	0	0	0	0	0	0	0	0	0	0	-1.47	0	0	3.09	0	1.24	0	0	1.23	0	1.64	0	0	0	1.3	0	0	0	0	0	0	0	0	0	0	0	-1.21
hESC in serum-replacement medium - SRM treated for 24hr _vs_ control	GSE11302	Chemical	SRM	24	0	0			SRM	2.0655		0	0	0	0	0	1.29	1.25	0	0	0	0	1.72	0	0	0	0	0	0	0	0	0	0	0	0	1.43	0	0	0	1.22	0	0	0	0	0	1.43	0	0	0
HCT 116 p53 KO cells treated with 100nM actinomycin D _vs_ untreated	GSE12459	Chemical	Actinomycin D	Not annotated	0.1	HCT 116 Cell Line			Actinomycin D	2.0655		0	0	-2.21	0	0	0	-11.1	0	-2.3	3.66	2.23	0	0	0	0	0	-10.6	-7.4	-2.14	0	0	0	1.86	0	0	-9.91	-1.32	0	3.19	0	0	0	1.33	0	0	0	-1.56	2.01
MCF7 cells + zuclopenthixol, 9.2uM _vs_ DMSO vehicle	GSE5258	Chemical	zuclopenthixol	6	0	MCF7 Cell Line			zuclopenthixol	2.06048		0	1.73	0	0	0	1.5	2.68	0	0	0	0	0	0	0	0	1.5	-1.28	0	0	0	0	0	0	1.58	-1.33	0	0	0	0	0	0	0	0	0	0	0	0	0
Breast cancer MCF7 cells - 10nM estradiol for 6hr _vs_ untreated controls	GSE38252	Chemical	Estradiol	6	0	MCF7 Cell Line			Estradiol	2.06048		0	0	0	0	0	0	0	0	0	1.28	0	0	0	0	1.74	0	0	0	0	1.53	0	1.37	0	0	-1.3	0	0	0	0	1.65	0	0	0	0	0	0	0	0
RKO human colorectal carcinoma cells + 60uM 4-hydroxy-2-nonenal (HNE) 6hr _vs_ control 6hr	GSE2397	Chemical	4-hydroxy-2-nonenal	6	0	RKO Cell Line			4-hydroxy-2-nonenal	2.06048		0	0	0	0	0	1.63	5.71	0	0	0	0	1.58	0	2.39	1.7	-1.34	-1.65	1.2	3.1	2.86	0	0	0	0	3.7	0	0	0	0	-1.57	0	0	0	0	1.24	1.55	0	1.29
Hep G2 hepatocarcinoma cell line cultured for 12hr with 10nM estradiol _vs_ 0.5% DMSO	E-MEXP-2574	Chemical	Estradiol	12	0	Hep G2 Cell Line			Estradiol	2.06048		0	0	0	0	0	0	0	0	0	0	-1.34	0	0	0	0	0	0	0	0	0	1.28	0	0	1.42	0	0	0	0	0	0	0	0	0	0	0	0	0	0
Lung fibroblasts pretreatment 10ng/ml IL-13 for 24hr - 10ug/cm2 CBNP for 48hr _vs_ vehicle	GSE43515	Chemical	Carbon Black	48	0	Primary cells - cultured			Carbon Black	2.06048		0	0	0	0	0	0	1.56	0	0	0	0	0	0	0	0	0	0	0	0	1.42	0	0	0	0	0	0	0	0	0	0	0	0	0	0	0	0	0	0
Hepatocytes of female donors treated 8hr with 250uM diazepam _vs_ 0uM	TG-GATES	Chemical	Diazepam	8	250	Hepatocytes			Diazepam	2.05552		-1.89	0	0	0	0	0	0	0	0	0	0	0	0	1.61	0	0	0	1.32	0	1.48	0	-1.28	0	0	0	0	0	0	0	0	1.47	0	0	0	0	0	0	0
Hepatocytes of female donors treated 24hr with 10000uM nitrosodiethylamine _vs_ 0uM	TG-GATES	Chemical	Diethylnitrosamine	24	10000	Hepatocytes			Diethylnitrosamine	2.05552		-1.8	0	0	0	0	0	0	0	0	0	0	0	0	0	0	0	0	0	0	0	0	0	0	0	0	0	0	0	0	1.6	1.36	0	0	0	0	0	0	0
Hepatocytes of male donors treated 8hr with 1.5uM vitamin A _vs_ 0uM	TG-GATES	Chemical	Vitamin A	8	1.5	Hepatocytes			Vitamin A	2.05552		0	0	0	0	0	0	0	0	0	0	0	0	0	0	0	0	-1.44	0	0	0	0	0	0	0	0	0	-1.45	0	0	0	0	0	0	0	0	0	0	0
HepG2 hepatocellular carcinoma cell line 2mM ANAC treated for 48hr _vs_ DMSO control	GSE28878	Chemical	Anthranilic Acids	48	2000	Hep G2 Cell Line			Anthranilic Acids	2.05552		2.75	1.41	0	0	0	1.23	0	0	0	0	0	1.39	0	0	1.44	-1.46	-1.29	0	0	0	0	0	0	0	1.78	0	0	0	0	0	0	0	1.51	0	1.23	-1.21	0	0
HMEC + ox-PAPC 10mcg _vs_ control HMEC	GSE6584	Chemical	Phosphorylcholine	Not annotated	10mcg	HMECs			Phosphorylcholine	2.05552		0	1.74	43.4	0	0	2.08	0	0	0	0	0	0	0	1.43	0	0	0	0	2.01	1.55	0	0	0	0	0	0	0	0	0	0	0	0	0	0	0	0	0	0
B cells (CD19+) of CLL patients after treatment with FC _vs_ before treatment	GSE15490	Chemical	FC	Not annotated	0	Primary cells			FC	2.05061		0	0	1.22	0	0	0	0	0	0	0	0	0	0	0	0	0	0	0	0	0	0	0	2.71	0	0	0	0	0	0	0	1.27	0	0	0	0	0	0	0
PC3 cells + butoconazole, 8.4uM _vs_ DMSO vehicle	GSE5258	Chemical	butoconazole	6	0	PC-3 Cell Line [prostate cancer]			butoconazole	2.04576		0	1.28	0	0	0	0	1.51	0	0	0	0	0	0	0	0	0	0	0	0	1.29	0	0	0	1.36	0	0	0	0	0	0	2.46	0	0	0	0	0	0	0
PC3 cells + protoveratrine A, 5uM _vs_ DMSO vehicle	GSE5258	Chemical	Protoveratrines	6	0	PC-3 Cell Line [prostate cancer]			Protoveratrines	2.04576		0	0	0	0	0	0	0	1.22	0	0	0	0	0	0	0	0	0	0	0	0	0	0	0	0	0	0	0	0	0	0	0	0	0	0	0	0	0	1.62
MCF-7 cells expressing bGAL - estradial treated 12hr _vs_ ETOH control	GSE11266	Chemical	Estradiol	12	0	MCF7 Cell Line			Estradiol	2.04576		0	0	0	0	0	0	0	0	0	0	0	0	0	0	1.57	0	0	0	0	1.4	0	0	0	0	0	0	0	0	0	1.9	0	0	0	0	0	0	0	0
Ovarian cancer EFO-21 cells + 10X IC50 concentration of paclitaxel for 24hr _vs_ untreated	GSE50832	Chemical	paclitaxel	24	0	EFO-21 Cell Line			paclitaxel	2.04576		0	0	0	0	0	0	-1.54	-1.23	0	0	0	0	0	0	-1.27	-1.59	0	0	0	-1.28	1.3	0	0	0	0	0	-1.24	0	0	0	0	-1.28	-1.28	0	0	0	0	0
HL60 cells + ebselen, 14.6uM _vs_ DMSO vehicle	GSE5258	Chemical	ebselen	6	0	HL-60 Cell Line			ebselen	2.04096		0	0	0	0	0	0	0	0	0	0	0	2.57	0	0	0	0	0	0	1.88	0	0	0	0	0	0	0	-1.24	0	1.32	0	0	0	0	0	0	0	0	0
PMBCs gastrointestinal carcinoma patients - 2hr post 200mg vorinostat daily/3d _vs_ baseline	GSE46703	Chemical	vorinostat	2	200mg	Blood fraction			vorinostat	2.04096		0	0	0	0	0	1.36	0	0	0	1.28	0	0	0	0	0	0	0	-1.39	0	1.29	0	0	0	0	0	0	0	0	1.35	0	0	0	1.3	0	0	-1.53	0	0
Embryonic stem WA09 cells - DNA damage induced for 5hr via doxorubicin _vs_ untreated	GSE39762	Chemical	Doxorubicin	Not annotated	0	H9 Stem Cell Line			Doxorubicin	2.04096		0	0	0	0	1.21	1.29	0	0	0	0	0	1.4	0	1.64	0	-1.52	0	-1.21	0	0	1.61	0	3.83	1.53	5.02	0	-1.32	0	0	0	0	0	0	0	0	-1.34	0	-1.32
Acute promyelocytic leukemia HL-60 cells in culture - vitamin D3 treated 72hr _vs_ untreated control	GSE67826	Chemical	Vitamin D	72	0	HL-60 Cell Line			Vitamin D	2.03621		0	0	0	0	0	0	2.61	0	2.93	0	0	2.5	0	3.2	-1.45	0	0	0	0	2.05	0	2.47	0	-1.31	-1.75	0	1.8	0	0	2.12	0	0	1.69	0	0	-1.67	0	0
MCF7 cells + carbamazepine, 0.1uM _vs_ DMSO vehicle	GSE5258	Chemical	Carbamazepine	6	0	MCF7 Cell Line			Carbamazepine	2.03152		0	0	0	0	0	0	2.01	0	0	0	0	0	0	0	-1.22	1.36	0	0	0	0	0	-1.26	0	0	2.18	0	0	0	0	1.33	0	0	0	0	0	-1.29	1.21	0
Mesenchymal stem cells + huvECs co-culture 5uM cyclopamine treated for 12d _vs_ untreated	GSE22293	Chemical	cyclopamine	Not annotated	0	HUVECs			cyclopamine	2.03152		0	0	-2.1	0	0	1.33	1.71	0	-2.3	0	0	0	0	0	1.37	2.24	1.59	1.34	0	2.65	0	0	0	0	0	0	6.92	1.29	0	0	0	0	1.24	0	0	0	0	0
Hepatocytes of female donors treated 8hr with 15uM thioridazine _vs_ 0uM	TG-GATES	Chemical	Thioridazine	8	15	Hepatocytes			Thioridazine	2.02687		0	0	0	0	0	0	0	0	0	0	0	0	0	0	0	0	0	0	0	0	0	0	0	0	0	0	0	0	0	0	1.25	0	0	0	0	0	0	0
PC3 cells + thioridazine, 10uM _vs_ DMSO vehicle	GSE5258	Chemical	Thioridazine	6	0	PC-3 Cell Line [prostate cancer]			Thioridazine	2.02687		0	0	1.36	0	0	1.72	2.8	0	0	0	0	0	0	0	0	0	2.09	1.43	1.32	2.68	0	0	-1.32	1.58	2.21	0	0	0	0	0	-1.21	0	0	0	-1.21	-1.48	-1.3	0
Acute promyelocytic leukemia HL-60 cells with empty vector treated 24hr with 1uM ATRA_vs_ DMSO	GSE66837	Chemical	Tretinoin	24	0	HL-60 Cell Line			Tretinoin	2.02687		0	1.36	0	10.4	0	0	2.78	0	0	0	1.66	0	0	0	1.23	-1.45	0	0	0	-1.33	0	1.4	0	0	0	0	1.46	0	0	0	2.25	1.4	1.55	0	0	0	-1.22	0
Breast cancer CAL-51 cells + 10X IC50 concentration of eribulin for 24hr _vs_ untreated	GSE50832	Chemical	eribulin	24	0	CAL 51 Cell Line			eribulin	2.02687		0	0	0	1.77	0	1.37	1.8	0	1.29	0	-1.27	0	0	1.45	0	0	0	0	0	0	2.02	0	3.09	0	1.65	0	0	0	0	0	1.37	0	0	0	0	0	0	0
Breast cancer tumor tissue slices cultured 24hr with 0.5nM calcitriol _vs_ without calcitriol	GSE27220	Chemical	Vitamin D	24	0	Primary cells - cultured			Vitamin D	2.02228		0	0	0	0	0	1.25	0	0	0	0	1.29	0	0	0	0	0	0	0	0	0	0	0	0	0	0	0	0	0	0	0	0	0	0	0	0	0	0	0
SKBR3 line (mammary adenocarcinoma overexpressing HER2) + DOX 24hr _vs_ vehicle	GSE26599	Chemical	Doxycycline	24	0	SK-BR-3 Cell Line			Doxycycline	2.02228		1.45	2.42	0	1.6	0	0	0	0	0	0	0	0	0	0	0	0	0	0	0	0	0	0	0	2	1.86	0	0	1.38	0	0	0	0	0	0	0	1.24	0	0
Hepatocytes of female donors treated 24hr with 10uM diazepam _vs_ 0uM	TG-GATES	Chemical	Diazepam	24	10	Hepatocytes			Diazepam	2.01773		0	0	0	0	0	0	1.65	0	0	0	0	0	1.27	0	0	0	0	0	0	0	0	0	0	0	0	0	0	0	0	1.77	0	0	0	0	0	0	0	0
HL60 cells + ethosuximide, 28.4uM _vs_ DMSO vehicle	GSE5258	Chemical	Ethosuximide	6	0	HL-60 Cell Line			Ethosuximide	2.01773		1.3	0	0	0	0	0	0	0	0	0	0	1.7	1.29	0	0	0	1.24	0	0	0	0	0	0	0	0	0	-1.6	0	0	0	0	1.51	0	0	-1.48	1.44	0	0
MCF7 cells + talampicillin, 7.8uM _vs_ DMSO vehicle	GSE5258	Chemical	Talampicillin	6	0	MCF7 Cell Line			Talampicillin	2.01773		0	1.72	0	1.49	0	0	0	0	0	0	0	0	0	0	0	0	0	1.37	1.27	0	0	0	0	0	0	0	0	0	0	0	0	0	0	0	0	0	0	0
LP9 mesothelial cells exposed 8hr to 1ug/cm2 crocidolite asbestos _vs_ untreated	GSE14034	Chemical	Asbestos, Crocidolite	8	0	Meso LP9 Cell Line			Asbestos, Crocidolite	2.01773		0	0	0	0	0	0	1.63	0	0	0	0	0	0	0	0	0	0	0	0	1.3	0	0	0	0	0	0	0	0	0	0	0	0	0	0	-1.28	0	0	0
A549 lung cancer cells - 2uM_RO4929097 treated for 24hr _vs_ untreated	GSE36176	Chemical	RO 4929097	24	0	A549 Cell Line			RO 4929097	2.01773		0	0	1.32	0	0	0	0	1.23	0	0	0	0	1.31	0	0	0	0	0	0	0	0	0	0	0	0	0	0	0	1.32	1.39	0	0	0	0	0	0	0	0
Malignant peripheral nerve sheath tumor cells 90-8TL LacZ control + 100nM JQ1 24hr _vs_ DMSO	GSE52777	Chemical	JQ1	24	0	Cell line			JQ1	2.01773		0	0	0	0	0	1.4	-1.27	0	0	0	0	0	0	0	0	0	0	1.75	0	0	0	0	0	0	0	0	0	0	0	0	0	0	0	0	0	0	0	0
MCF7-Runx2/dox breast cancer cells expressing Runx2 + treated with E2 _vs_ wildtype untreated	GSE30597	Chemical	Estradiol	Not annotated	0	MCF7 Cell Line			Estradiol	2.01773		0	0	0	-1.63	0	0	0	0	0	0	0	-2	0	0	2.65	-1.54	0	0	1.3	1.37	1.53	1.41	0	0	-1.93	1.31	0	0	0	0	0	0	0	0	0	0	0	0
MCF7 cells + sulindac, 11.2uM _vs_ DMSO vehicle	GSE5258	Chemical	Sulindac	6	0	MCF7 Cell Line			Sulindac	2.01323		0	0	0	0	0	1.44	1.42	0	0	0	0	0	0	0	0	0	0	0	1.31	1.35	0	0	0	0	0	0	0	0	0	1.36	0	1.27	0	0	0	0	0	0
MCF-7 breast cancer cells - 1nM estradiol 6hr _vs_ vehicle	GSE48931	Chemical	Estradiol	6	0	MCF7 Cell Line			Estradiol	2.01323		0	0	0	0	0	0	0	0	0	0	0	0	0	0	0	0	0	0	0	1.45	0	0	0	0	0	0	0	0	0	2.51	0	0	0	0	0	0	-1.22	0
Non-small-cell lung cancer H157 cells w/ P53 knockout - N-methyl-N-nitrosourea (MNU) 48hr _vs_ DMSO	GSE65933	Chemical	Methylnitrosourea	48	0	NCI-H157 Cell Line			Methylnitrosourea	2.01323		0	0	0	0	0	0	0	0	0	0	0	0	0	0	0	0	1.72	0	0	2.25	0	0	0	0	0	0	13.7	0	0	0	0	2.1	0	0	0	0	1.34	0
Breast cancer from basal-like xenograft + 8mg/kg doxorubicin treated d10 _vs_ untreated	GSE37543	Chemical	Doxorubicin	Not annotated	0	Xenograft			Doxorubicin	2.01323		1.49	0	0	0	0	0	1.52	3.1	0	0	0	0	0	0	0	0	0	0	0	0	0	0	0	0	0	0	0	0	0	0	0	0	0	0	0	0	0	0
Hepatocytes of female donors treated 8hr with 10000uM nitrosodiethylamine _vs_ 0uM	TG-GATES	Chemical	Diethylnitrosamine	8	10000	Hepatocytes			Diethylnitrosamine	2.00877		0	0	0	0	0	0	1.74	0	0	0	0	0	0	0	0	0	0	0	0	0	0	0	0	0	0	0	0	0	0	0	0	0	0	0	0	0	0	0
HL60 cells + equilin, 15uM _vs_ DMSO vehicle	GSE5258	Chemical	Equilin	6	0	HL-60 Cell Line			Equilin	2.00877		0	0	0	0	0	1.28	0	0	0	0	0	1.38	0	0	0	0	0	0	1.4	0	0	0	0	0	0	0	0	0	0	0	0	0	0	0	0	0	0	0
PC3 cells + cefsulodin, 7.2uM _vs_ DMSO vehicle	GSE5258	Chemical	Cefsulodin	6	0	PC-3 Cell Line [prostate cancer]			Cefsulodin	2.00877		1.21	0	0	0	0	0	0	1.31	0	0	0	0	0	0	0	0	0	0	0	0	0	0	0	0	0	0	0	0	0	0	0	0	0	0	0	0	0	0
Hep G2 hepatocellular carcinoma cell line + 100uM gatifloxacin for 24hr _vs_ control	GSE9166	Chemical	gatifloxacin	24	0	Hep G2 Cell Line			gatifloxacin	2.00877		0	0	0	0	0	3.38	1.97	0	0	0	0	0	0	0	0	0	0	4.34	3.93	0	0	0	-4.07	0	3.59	0	0	0	-2.62	0	0	0	0	0	2.12	-1.31	0	0
Acute myelomonocytic leukemia xenografts from bone marrow + 1d 2.5mg/kg LY2510924 _vs_ untreated	GSE64623	Chemical	CXCR4 Peptide Antagonist LY2510924	Not annotated	0	Xenograft			CXCR4 Peptide Antagonist LY2510924	2.00877		0	0	0	0	0	0	0	1.39	2.12	0	0	0	0	0	0	0	0	0	0	0	0	0	0	0	0	0	0	0	0	0	0	0	0	0	0	0	0	-1.52
Colorectal cancer HT29 cells treated with 5uM 5-aza-CdR for 5d _vs_ vehicle (DMSO)	GSE41364	Chemical	5-azacytidine	Not annotated	0	HT 29 Cell Line			5-azacytidine	2.00877		-4.27	0.135	2.59	-2.23	0	1.28	-1.21	0	0	0	-1.51	-1.62	0	0	2.13	0	0	0	0	-1.23	0	-0.29	1.3	1.43	2.08	1.42	0	0	1.68	-1.45	0	0	-1.22	0	0	-1.32	0	0
MCF7 cells expressing aromatase + Letrozole before ligand treatment - D4A _vs_ EtOH control	GSE41405	Chemical	D4A	Not annotated	0	MCF7 Cell Line			D4A	2.00877		0	-3.1	-2.41	0	0	-1.44	0	0	0	0	-1.37	0	-1.54	0	2.09	0	0	0	0	0	0	0	0	0	-1.63	1.27	-1.67	0	0	3.63	-1.21	0	0	-1.32	0	0	0	0
Acute monocyte leukemia THP1 cells - 50ug/mL glatiramoids treated 6hr _vs_ mannitol (vehicle)	GSE68527	Chemical	glatiramoids	6	0	THP-1 Cell Line			glatiramoids	2.00436		0	0	0	1.54	0	0	2.02	-1.36	2.07	0	0	0	0	0	0	1.55	1.26	0	0	0	0	1.76	0	2.32	1.31	0	-1.28	0	0	0	1.38	0	0	0	0	0	0	0
Dermal fibroblasts + Marinobufagenin 9hr _vs_ control	GSE9806	Chemical	marinobufagenin	9	0	Cell line			marinobufagenin	2.00436		0	0	0	1.71	0	0	0	0	0	0	0	0	0	0	0	4	0	0	0	0	0	0	0	0	0	0	0	0	0	-12.6	0	0	0	0	4.9	0	0	0
[truncated: 8,517 more rows]
[truncated: 105 more columns]
